# Supplementary material for: Synthesis and characterization of a tert-butyl ester-substituted titanocene dichloride: t-BuOOCCp2TiCl2
Source: Acta Crystallogr E Crystallogr Commun. 2020 Sep 4;76(Pt 10):1562–5. doi: 10.1107/S2056989020011834 (PMC7534228; doi:10.1107/S2056989020011834)
Supplement: Supplementary file 1 [file e-76-01562-sup1.cif]

##############################################################################
#                                                                            #
# This CIF contains the data in a paper accepted for publication in          #
# Acta Crystallographica Section E. It conforms to the requirements of       #
# Notes for Authors for Acta Crystallographica Section E, and has been       #
# peer reviewed under the auspices of the IUCr Commission on Journals.       #
#                                                                            #
# Full details of the Crystallographic Information File format               #
# are given in the paper "The Crystallographic Information File (CIF):       #
# a New Standard Archive File for Crystallography" by S. R. Hall, F. H.      #
# Allen and I. D. Brown [Acta Cryst. (1991), A47, 655-685].                  #
#                                                                            #
# The current version of the core CIF dictionary is obtainable from          #
# ftp://ftp.iucr.org/pub/cif_core.dic.                                       #
#                                                                            #
# Software is freely available for graphical display of the structure(s)     #
# in this CIF. For information consult the CIF software page                 #
# http://www.iucr.org/resources/cif/software.                                #
#                                                                            #
# This file may be used for bona fide research purposes within the           #
# scientific community so long as proper attribution is given to the journal # 
# article from which it was obtained.                                        #
#                                                                            #
##############################################################################
data_I
_audit_creation_method     'SHELXL-2016/6'
_journal_date_recd_electronic     2020-07-28
_journal_date_accepted     2020-08-27
_journal_name_full     'Acta Crystallographica, Section E'
_journal_year     2020
_journal_volume     76
_journal_issue     10
_journal_page_first     1562
_journal_page_last     1565
_journal_paper_category     GM
_journal_paper_doi     10.1107/S2056989020011834
_journal_coeditor_code     PK2643
loop_
    _publ_contact_author_name
    'Paul S. Wagenknecht'
_publ_contact_author_address
; Department of Chemistry
Furman University
3300 Poinsett Highway
Greenville, SC 29613
864-294-2905
USA
;
_publ_contact_author_email     'paul.wagenknecht@furman.edu'
_publ_contact_author_phone     '1-864-294-2905'
_publ_section_title
;
Synthesis and characterization of a <i>tert-</i>butyl ester-substituted
titanocene dichloride: <i>^t^</i>^-BuOOC^Cp~2~TiCl~2~
;
loop_
    _publ_author_name
    _publ_author_footnote
    _publ_author_address
    'McCarthy, Jackson S.' .
;
Department of Chemistry
Furman University
3300 Poinsett Highway
Greenville, SC 29613
USA
;
    'McMillen, Colin D.' .
;
Department of Chemistry
Hunter Laboratories
Clemson University
Clemson, SC 29634
USA
;
    'Pienkos, Jared A.' .
;
Department of Chemistry
Furman University
3300 Poinsett Highway
Greenville, SC 29613,
USA
;
    'Wagenknecht, Paul S.' .
;
Department of Chemistry
Furman University
3300 Poinsett Highway
Greenville, SC 29613,
USA
;
_publ_section_synopsis
;
The synthesis and characterization of a new titanocene dichloride complex with
<i>tert-</i>butyl esters appended to the cyclopentadiene rings is reported.
;
_chemical_name_systematic
;
Bis[\h^5^-(<i>tert</i>-butoxycarbonyl)cyclopentadienyl]dichloridotitanium(IV)
;
_chemical_name_common     ?
_chemical_formula_moiety     'C20 H26 Cl2 O4 Ti'
_chemical_formula_sum     'C20 H26 Cl2 O4 Ti'
_chemical_formula_iupac     '[Ti (C10 H13 O2)2 Cl2]'
_chemical_formula_weight     449.21
_chemical_melting_point     ?
_space_group_crystal_system     monoclinic
_space_group_name_H-M_alt     'C 2/c'
_space_group_name_Hall     '-C 2yc'
loop_
    _space_group_symop_operation_xyz
    'x, y, z'
    '-x, y, -z+1/2'
    'x+1/2, y+1/2, z'
    '-x+1/2, y+1/2, -z+1/2'
    '-x, -y, -z'
    'x, -y, z-1/2'
    '-x+1/2, -y+1/2, -z'
    'x+1/2, -y+1/2, z-1/2'
_cell_length_a     29.3802(19)
_cell_length_b     10.8106(7)
_cell_length_c     13.6002(9)
_cell_angle_alpha     90
_cell_angle_beta     91.214(3)
_cell_angle_gamma     90
_cell_volume     4318.7(5)
_cell_formula_units_Z     8
_cell_measurement_reflns_used     8394
_cell_measurement_theta_min     2.50
_cell_measurement_theta_max     27.49
_cell_measurement_temperature     100(2)
_exptl_crystal_description     'column'
_exptl_crystal_colour     'orange'
_exptl_crystal_size_max     0.212
_exptl_crystal_size_mid     0.044
_exptl_crystal_size_min     0.038
_exptl_crystal_density_diffrn     1.382
_exptl_crystal_density_meas     .
_exptl_crystal_density_method     .
_exptl_crystal_F_000     1872
_exptl_absorpt_coefficient_mu     0.665
_exptl_absorpt_correction_type     multi-scan
_exptl_absorpt_process_details
;
(SADABS; Bruker, 2016)
;
_exptl_absorpt_correction_T_min     0.9226
_exptl_absorpt_correction_T_max     1.0000
_diffrn_ambient_temperature     100(2)
_diffrn_source     'Incoatec I\mS'
_diffrn_radiation_type     MoK\a
_diffrn_radiation_wavelength     0.71073
_diffrn_measurement_device_type     'Bruker D8 Venture Photon 2'
_diffrn_measurement_method     '\f and \w scans'
_diffrn_detector_area_resol_mean     ?
_diffrn_reflns_number     18758
_diffrn_reflns_av_R_equivalents     0.0573
_diffrn_reflns_av_unetI/netI     0.0437
_diffrn_reflns_theta_min     2.007
_diffrn_reflns_theta_max     25.497
_diffrn_reflns_theta_full     25.242
_diffrn_measured_fraction_theta_max     0.999
_diffrn_measured_fraction_theta_full     0.999
_diffrn_reflns_limit_h_min     -35
_diffrn_reflns_limit_h_max     35
_diffrn_reflns_limit_k_min     -13
_diffrn_reflns_limit_k_max     13
_diffrn_reflns_limit_l_min     -16
_diffrn_reflns_limit_l_max     16
_refine_special_details     ?
_reflns_number_total     4007
_reflns_number_gt     3053
_reflns_threshold_expression     'I > 2\s(I)'
_refine_ls_structure_factor_coef     Fsqd
_refine_ls_matrix_type     full
_refine_ls_R_factor_all     0.0720
_refine_ls_R_factor_gt     0.0482
_refine_ls_wR_factor_gt     0.0869
_refine_ls_wR_factor_ref     0.1059
_refine_ls_goodness_of_fit_ref     1.163
_refine_ls_restrained_S_all     1.163
_refine_ls_number_reflns     4007
_refine_ls_number_parameters     250
_refine_ls_number_restraints     0
_refine_ls_hydrogen_treatment     constr
_refine_ls_weighting_scheme     calc
_refine_ls_weighting_details
                          'w=1/[\s^2^(Fo^2^)+22.4903P] where P=(Fo^2^+2Fc^2^)/3'
_atom_sites_solution_hydrogens     geom
_atom_sites_solution_primary     dual
_atom_sites_solution_secondary     difmap
_refine_ls_shift/su_max     0.001
_refine_ls_shift/su_mean     0.000
_refine_diff_density_max     0.431
_refine_diff_density_min     -0.403
_refine_ls_extinction_method     none
_refine_ls_extinction_coef     .
loop_
    _atom_type_symbol
    _atom_type_description
    _atom_type_scat_dispersion_real
    _atom_type_scat_dispersion_imag
    _atom_type_scat_source
    'C' 'C' 0.0033 0.0016
                         'International Tables Vol C Tables 4.2.6.8 and 6.1.1.4'
    'H' 'H' 0.0000 0.0000
                         'International Tables Vol C Tables 4.2.6.8 and 6.1.1.4'
    'Cl' 'Cl' 0.1484 0.1585
                         'International Tables Vol C Tables 4.2.6.8 and 6.1.1.4'
    'O' 'O' 0.0106 0.0060
                         'International Tables Vol C Tables 4.2.6.8 and 6.1.1.4'
    'Ti' 'Ti' 0.2776 0.4457
                         'International Tables Vol C Tables 4.2.6.8 and 6.1.1.4'
_computing_data_collection
;
APEX3 (Bruker, 2017)
;
_computing_cell_refinement
;
SAINT (Bruker, 2013)
;
_computing_data_reduction
;
SAINT (Bruker, 2013)
;
_computing_structure_solution
;
SHELXT2016 (Sheldrick, 2015a)
;
_computing_structure_refinement
;
SHELXL2016 (Sheldrick, 2015b)
;
_computing_molecular_graphics
;
Mercury (Macrae <i>et al.</i>, 2020)
;
_computing_publication_material
;
SHELXTL (Sheldrick, 2008)
;
loop_
    _atom_site_type_symbol
    _atom_site_label
    _atom_site_fract_x
    _atom_site_fract_y
    _atom_site_fract_z
    _atom_site_U_iso_or_equiv
    _atom_site_adp_type
    _atom_site_calc_flag
    _atom_site_occupancy
    _atom_site_disorder_assembly
    _atom_site_disorder_group
    Ti Ti1 0.39985(2) 0.57278(5) 0.53051(4) 0.01683(15) Uani d 1 . .
    Cl Cl1 0.44127(3) 0.55491(8) 0.38592(6) 0.0260(2) Uani d 1 . .
    Cl Cl2 0.33931(3) 0.67945(8) 0.45795(7) 0.0306(2) Uani d 1 . .
    O O1 0.32753(8) 0.3882(2) 0.32835(17) 0.0271(6) Uani d 1 . .
    O O2 0.27453(7) 0.4207(2) 0.44453(16) 0.0209(5) Uani d 1 . .
    O O3 0.49135(8) 0.8281(2) 0.41841(17) 0.0225(5) Uani d 1 . .
    O O4 0.42031(7) 0.9091(2) 0.43313(16) 0.0189(5) Uani d 1 . .
    C C1 0.34941(11) 0.4018(3) 0.4973(2) 0.0198(7) Uani d 1 . .
    C C2 0.39394(11) 0.3550(3) 0.4942(3) 0.0224(7) Uani d 1 . .
    H H2 0.408032 0.320221 0.438385 0.027 Uiso calc 1 . .
    C C3 0.41406(12) 0.3689(3) 0.5889(3) 0.0249(8) Uani d 1 . .
    H H3 0.444351 0.347138 0.607694 0.030 Uiso calc 1 . .
    C C4 0.38100(12) 0.4210(3) 0.6508(3) 0.0258(8) Uani d 1 . .
    H H4 0.384986 0.438050 0.718950 0.031 Uiso calc 1 . .
    C C5 0.34166(12) 0.4429(3) 0.5947(2) 0.0213(7) Uani d 1 . .
    H H5 0.314378 0.479004 0.617586 0.026 Uiso calc 1 . .
    C C6 0.44378(11) 0.7612(3) 0.5464(2) 0.0178(7) Uani d 1 . .
    C C7 0.47120(11) 0.6638(3) 0.5840(2) 0.0213(7) Uani d 1 . .
    H H7 0.499233 0.636551 0.558028 0.026 Uiso calc 1 . .
    C C8 0.44979(12) 0.6147(3) 0.6661(2) 0.0224(8) Uani d 1 . .
    H H8 0.460880 0.548674 0.705931 0.027 Uiso calc 1 . .
    C C9 0.40869(12) 0.6805(3) 0.6796(2) 0.0230(7) Uani d 1 . .
    H H9 0.387053 0.665144 0.729112 0.028 Uiso calc 1 . .
    C C10 0.40562(12) 0.7728(3) 0.6066(2) 0.0196(7) Uani d 1 . .
    H H10 0.381985 0.832252 0.599266 0.024 Uiso calc 1 . .
    C C11 0.31673(11) 0.4038(3) 0.4130(2) 0.0204(7) Uani d 1 . .
    C C12 0.23511(11) 0.4317(3) 0.3749(2) 0.0225(7) Uani d 1 . .
    C C13 0.24101(13) 0.5488(4) 0.3142(3) 0.0320(9) Uani d 1 . .
    H H13A 0.244351 0.620112 0.358322 0.048 Uiso calc 1 . .
    H H13B 0.214238 0.560587 0.271051 0.048 Uiso calc 1 . .
    H H13C 0.268247 0.541147 0.274311 0.048 Uiso calc 1 . .
    C C14 0.23064(13) 0.3153(4) 0.3134(3) 0.0340(9) Uani d 1 . .
    H H14A 0.255778 0.311161 0.267262 0.051 Uiso calc 1 . .
    H H14B 0.201607 0.316717 0.276553 0.051 Uiso calc 1 . .
    H H14C 0.231637 0.242684 0.356518 0.051 Uiso calc 1 . .
    C C15 0.19555(12) 0.4444(4) 0.4438(3) 0.0360(10) Uani d 1 . .
    H H15A 0.194513 0.371980 0.487035 0.054 Uiso calc 1 . .
    H H15B 0.167056 0.450003 0.405259 0.054 Uiso calc 1 . .
    H H15C 0.199488 0.519323 0.483578 0.054 Uiso calc 1 . .
    C C16 0.45507(11) 0.8354(3) 0.4583(2) 0.0194(7) Uani d 1 . .
    C C17 0.42166(11) 0.9853(3) 0.3432(2) 0.0195(7) Uani d 1 . .
    C C18 0.45974(11) 1.0803(3) 0.3530(3) 0.0229(7) Uani d 1 . .
    H H18A 0.457586 1.122955 0.416323 0.034 Uiso calc 1 . .
    H H18B 0.456899 1.140675 0.299477 0.034 Uiso calc 1 . .
    H H18C 0.489240 1.038412 0.349535 0.034 Uiso calc 1 . .
    C C19 0.42567(12) 0.9024(3) 0.2540(2) 0.0261(8) Uani d 1 . .
    H H19A 0.455422 0.861398 0.255688 0.039 Uiso calc 1 . .
    H H19B 0.422678 0.952354 0.194043 0.039 Uiso calc 1 . .
    H H19C 0.401518 0.839944 0.254504 0.039 Uiso calc 1 . .
    C C20 0.37525(11) 1.0482(3) 0.3442(3) 0.0249(8) Uani d 1 . .
    H H20A 0.351282 0.985237 0.344936 0.037 Uiso calc 1 . .
    H H20B 0.371433 1.099788 0.285353 0.037 Uiso calc 1 . .
    H H20C 0.373206 1.100149 0.403042 0.037 Uiso calc 1 . .
loop_
    _atom_site_aniso_label
    _atom_site_aniso_U_11
    _atom_site_aniso_U_22
    _atom_site_aniso_U_33
    _atom_site_aniso_U_12
    _atom_site_aniso_U_13
    _atom_site_aniso_U_23
    Ti1 0.0185(3) 0.0171(3) 0.0147(3) -0.0010(2) -0.0016(2) 0.0002(2)
    Cl1 0.0363(5) 0.0266(5) 0.0153(4) -0.0001(4) 0.0043(4) -0.0021(3)
    Cl2 0.0258(5) 0.0207(4) 0.0448(6) -0.0005(4) -0.0140(4) 0.0035(4)
    O1 0.0229(13) 0.0381(15) 0.0205(13) -0.0010(11) 0.0017(11) -0.0086(11)
    O2 0.0158(12) 0.0252(13) 0.0217(12) -0.0017(10) 0.0014(10) 0.0020(10)
    O3 0.0187(12) 0.0261(13) 0.0227(12) 0.0010(10) 0.0046(10) 0.0040(10)
    O4 0.0189(12) 0.0203(12) 0.0174(11) -0.0005(9) 0.0000(9) 0.0033(9)
    C1 0.0230(17) 0.0133(16) 0.0230(17) -0.0040(13) 0.0005(14) 0.0014(13)
    C2 0.0239(18) 0.0147(16) 0.0288(19) 0.0003(14) 0.0032(15) -0.0022(14)
    C3 0.0271(19) 0.0163(17) 0.0309(19) -0.0023(14) -0.0047(16) 0.0086(15)
    C4 0.031(2) 0.0252(19) 0.0208(17) -0.0079(16) -0.0035(15) 0.0067(15)
    C5 0.0246(18) 0.0190(17) 0.0204(17) -0.0033(14) 0.0014(14) 0.0055(14)
    C6 0.0196(17) 0.0192(17) 0.0145(15) -0.0056(13) -0.0012(13) -0.0012(13)
    C7 0.0165(17) 0.0283(19) 0.0187(17) -0.0089(14) -0.0064(14) 0.0032(14)
    C8 0.0256(18) 0.0264(19) 0.0150(16) -0.0097(15) -0.0039(14) 0.0011(14)
    C9 0.0262(18) 0.0268(18) 0.0159(16) -0.0079(15) 0.0009(14) -0.0040(14)
    C10 0.0256(18) 0.0169(17) 0.0164(16) -0.0043(14) 0.0032(14) -0.0054(13)
    C11 0.0220(18) 0.0162(16) 0.0230(18) -0.0051(14) 0.0015(15) -0.0022(14)
    C12 0.0149(16) 0.0302(19) 0.0223(17) -0.0018(14) -0.0017(14) -0.0001(15)
    C13 0.025(2) 0.037(2) 0.034(2) -0.0052(17) -0.0070(17) 0.0057(18)
    C14 0.028(2) 0.031(2) 0.043(2) -0.0076(17) -0.0038(18) -0.0079(18)
    C15 0.0198(19) 0.044(2) 0.044(2) 0.0008(17) 0.0000(18) 0.000(2)
    C16 0.0194(17) 0.0187(17) 0.0200(17) -0.0021(13) -0.0020(14) 0.0008(14)
    C17 0.0219(17) 0.0231(17) 0.0135(16) -0.0003(14) 0.0012(14) 0.0057(13)
    C18 0.0211(17) 0.0216(18) 0.0258(18) -0.0040(14) 0.0000(15) 0.0051(15)
    C19 0.0289(19) 0.031(2) 0.0183(17) -0.0029(16) -0.0023(15) -0.0005(15)
    C20 0.0214(18) 0.0267(19) 0.0265(19) 0.0006(15) 0.0018(15) 0.0053(15)
_geom_special_details
;
 All esds (except the esd in the dihedral angle between two l.s. planes)
 are estimated using the full covariance matrix.  The cell esds are taken
 into account individually in the estimation of esds in distances, angles
 and torsion angles; correlations between esds in cell parameters are only
 used when they are defined by crystal symmetry.  An approximate (isotropic)
 treatment of cell esds is used for estimating esds involving l.s. planes.
;
loop_
    _geom_bond_atom_site_label_1
    _geom_bond_atom_site_label_2
    _geom_bond_site_symmetry_2
    _geom_bond_distance
    _geom_bond_publ_flag
    Ti1 Cl2 . 2.3222(10) ?
    Ti1 Cl1 . 2.3423(10) ?
    Ti1 C9 . 2.348(3) ?
    Ti1 C8 . 2.376(3) ?
    Ti1 C3 . 2.377(3) ?
    Ti1 C4 . 2.391(3) ?
    Ti1 C5 . 2.392(3) ?
    Ti1 C10 . 2.401(3) ?
    Ti1 C1 . 2.406(3) ?
    Ti1 C2 . 2.411(3) ?
    Ti1 C7 . 2.414(3) ?
    Ti1 C6 . 2.419(3) ?
    O1 C11 . 1.212(4) ?
    O2 C11 . 1.333(4) ?
    O2 C12 . 1.485(4) ?
    O3 C16 . 1.209(4) ?
    O4 C16 . 1.334(4) ?
    O4 C17 . 1.476(4) ?
    C1 C2 . 1.404(5) ?
    C1 C5 . 1.420(5) ?
    C1 C11 . 1.480(5) ?
    C2 C3 . 1.414(5) ?
    C2 H2 . 0.9500 ?
    C3 C4 . 1.415(5) ?
    C3 H3 . 0.9500 ?
    C4 C5 . 1.392(5) ?
    C4 H4 . 0.9500 ?
    C5 H5 . 0.9500 ?
    C6 C10 . 1.407(5) ?
    C6 C7 . 1.415(5) ?
    C6 C16 . 1.485(4) ?
    C7 C8 . 1.397(5) ?
    C7 H7 . 0.9500 ?
    C8 C9 . 1.417(5) ?
    C8 H8 . 0.9500 ?
    C9 C10 . 1.409(5) ?
    C9 H9 . 0.9500 ?
    C10 H10 . 0.9500 ?
    C12 C15 . 1.514(5) ?
    C12 C14 . 1.516(5) ?
    C12 C13 . 1.523(5) ?
    C13 H13A . 0.9800 ?
    C13 H13B . 0.9800 ?
    C13 H13C . 0.9800 ?
    C14 H14A . 0.9800 ?
    C14 H14B . 0.9800 ?
    C14 H14C . 0.9800 ?
    C15 H15A . 0.9800 ?
    C15 H15B . 0.9800 ?
    C15 H15C . 0.9800 ?
    C17 C19 . 1.515(5) ?
    C17 C18 . 1.522(4) ?
    C17 C20 . 1.524(5) ?
    C18 H18A . 0.9800 ?
    C18 H18B . 0.9800 ?
    C18 H18C . 0.9800 ?
    C19 H19A . 0.9800 ?
    C19 H19B . 0.9800 ?
    C19 H19C . 0.9800 ?
    C20 H20A . 0.9800 ?
    C20 H20B . 0.9800 ?
    C20 H20C . 0.9800 ?
loop_
    _geom_angle_atom_site_label_1
    _geom_angle_atom_site_label_2
    _geom_angle_atom_site_label_3
    _geom_angle_site_symmetry_1
    _geom_angle_site_symmetry_3
    _geom_angle
    _geom_angle_publ_flag
    Cl2 Ti1 Cl1 . . 95.23(4) ?
    Cl2 Ti1 C9 . . 100.97(9) ?
    Cl1 Ti1 C9 . . 135.73(9) ?
    Cl2 Ti1 C8 . . 133.62(10) ?
    Cl1 Ti1 C8 . . 110.13(9) ?
    C9 Ti1 C8 . . 34.90(12) ?
    Cl2 Ti1 C3 . . 136.89(9) ?
    Cl1 Ti1 C3 . . 96.52(10) ?
    C9 Ti1 C3 . . 98.96(12) ?
    C8 Ti1 C3 . . 79.42(12) ?
    Cl2 Ti1 C4 . . 116.44(9) ?
    Cl1 Ti1 C4 . . 130.53(10) ?
    C9 Ti1 C4 . . 76.84(12) ?
    C8 Ti1 C4 . . 75.41(12) ?
    C3 Ti1 C4 . . 34.53(12) ?
    Cl2 Ti1 C5 . . 84.24(9) ?
    Cl1 Ti1 C5 . . 130.25(9) ?
    C9 Ti1 C5 . . 92.44(12) ?
    C8 Ti1 C5 . . 105.26(11) ?
    C3 Ti1 C5 . . 57.00(12) ?
    C4 Ti1 C5 . . 33.83(11) ?
    Cl2 Ti1 C10 . . 77.43(9) ?
    Cl1 Ti1 C10 . . 113.76(8) ?
    C9 Ti1 C10 . . 34.50(11) ?
    C8 Ti1 C10 . . 57.10(12) ?
    C3 Ti1 C10 . . 132.89(12) ?
    C4 Ti1 C10 . . 109.79(12) ?
    C5 Ti1 C10 . . 114.57(12) ?
    Cl2 Ti1 C1 . . 80.71(8) ?
    Cl1 Ti1 C1 . . 96.20(9) ?
    C9 Ti1 C1 . . 126.83(12) ?
    C8 Ti1 C1 . . 131.31(12) ?
    C3 Ti1 C1 . . 56.87(12) ?
    C4 Ti1 C1 . . 56.65(11) ?
    C5 Ti1 C1 . . 34.43(11) ?
    C10 Ti1 C1 . . 144.11(12) ?
    Cl2 Ti1 C2 . . 110.28(9) ?
    Cl1 Ti1 C2 . . 77.53(9) ?
    C9 Ti1 C2 . . 131.86(12) ?
    C8 Ti1 C2 . . 112.71(12) ?
    C3 Ti1 C2 . . 34.35(12) ?
    C4 Ti1 C2 . . 56.84(12) ?
    C5 Ti1 C2 . . 56.80(12) ?
    C10 Ti1 C2 . . 166.30(12) ?
    C1 Ti1 C2 . . 33.89(11) ?
    Cl2 Ti1 C7 . . 125.31(9) ?
    Cl1 Ti1 C7 . . 79.83(9) ?
    C9 Ti1 C7 . . 57.19(12) ?
    C8 Ti1 C7 . . 33.92(11) ?
    C3 Ti1 C7 . . 97.59(12) ?
    C4 Ti1 C7 . . 106.61(11) ?
    C5 Ti1 C7 . . 138.78(11) ?
    C10 Ti1 C7 . . 56.64(12) ?
    C1 Ti1 C7 . . 153.80(12) ?
    C2 Ti1 C7 . . 121.21(12) ?
    Cl2 Ti1 C6 . . 91.27(8) ?
    Cl1 Ti1 C6 . . 81.89(8) ?
    C9 Ti1 C6 . . 57.05(11) ?
    C8 Ti1 C6 . . 56.65(11) ?
    C3 Ti1 C6 . . 131.42(12) ?
    C4 Ti1 C6 . . 130.38(11) ?
    C5 Ti1 C6 . . 147.78(12) ?
    C10 Ti1 C6 . . 33.95(11) ?
    C1 Ti1 C6 . . 171.57(11) ?
    C2 Ti1 C6 . . 151.26(12) ?
    C7 Ti1 C6 . . 34.05(11) ?
    C11 O2 C12 . . 121.6(3) ?
    C16 O4 C17 . . 120.8(3) ?
    C2 C1 C5 . . 108.0(3) ?
    C2 C1 C11 . . 124.8(3) ?
    C5 C1 C11 . . 127.2(3) ?
    C2 C1 Ti1 . . 73.25(19) ?
    C5 C1 Ti1 . . 72.25(18) ?
    C11 C1 Ti1 . . 121.4(2) ?
    C1 C2 C3 . . 107.8(3) ?
    C1 C2 Ti1 . . 72.85(19) ?
    C3 C2 Ti1 . . 71.51(19) ?
    C1 C2 H2 . . 126.1 ?
    C3 C2 H2 . . 126.1 ?
    Ti1 C2 H2 . . 121.3 ?
    C2 C3 C4 . . 107.7(3) ?
    C2 C3 Ti1 . . 74.14(19) ?
    C4 C3 Ti1 . . 73.3(2) ?
    C2 C3 H3 . . 126.1 ?
    C4 C3 H3 . . 126.1 ?
    Ti1 C3 H3 . . 118.4 ?
    C5 C4 C3 . . 108.3(3) ?
    C5 C4 Ti1 . . 73.13(19) ?
    C3 C4 Ti1 . . 72.21(19) ?
    C5 C4 H4 . . 125.8 ?
    C3 C4 H4 . . 125.8 ?
    Ti1 C4 H4 . . 120.6 ?
    C4 C5 C1 . . 108.1(3) ?
    C4 C5 Ti1 . . 73.0(2) ?
    C1 C5 Ti1 . . 73.32(19) ?
    C4 C5 H5 . . 126.0 ?
    C1 C5 H5 . . 126.0 ?
    Ti1 C5 H5 . . 119.5 ?
    C10 C6 C7 . . 108.1(3) ?
    C10 C6 C16 . . 128.0(3) ?
    C7 C6 C16 . . 123.9(3) ?
    C10 C6 Ti1 . . 72.34(18) ?
    C7 C6 Ti1 . . 72.78(18) ?
    C16 C6 Ti1 . . 120.7(2) ?
    C8 C7 C6 . . 108.0(3) ?
    C8 C7 Ti1 . . 71.54(18) ?
    C6 C7 Ti1 . . 73.17(18) ?
    C8 C7 H7 . . 126.0 ?
    C6 C7 H7 . . 126.0 ?
    Ti1 C7 H7 . . 121.0 ?
    C7 C8 C9 . . 108.2(3) ?
    C7 C8 Ti1 . . 74.55(18) ?
    C9 C8 Ti1 . . 71.50(18) ?
    C7 C8 H8 . . 125.9 ?
    C9 C8 H8 . . 125.9 ?
    Ti1 C8 H8 . . 119.9 ?
    C10 C9 C8 . . 107.8(3) ?
    C10 C9 Ti1 . . 74.81(18) ?
    C8 C9 Ti1 . . 73.60(19) ?
    C10 C9 H9 . . 126.1 ?
    C8 C9 H9 . . 126.1 ?
    Ti1 C9 H9 . . 117.5 ?
    C6 C10 C9 . . 107.9(3) ?
    C6 C10 Ti1 . . 73.71(18) ?
    C9 C10 Ti1 . . 70.69(18) ?
    C6 C10 H10 . . 126.1 ?
    C9 C10 H10 . . 126.1 ?
    Ti1 C10 H10 . . 121.3 ?
    O1 C11 O2 . . 126.1(3) ?
    O1 C11 C1 . . 123.7(3) ?
    O2 C11 C1 . . 110.2(3) ?
    O2 C12 C15 . . 102.2(3) ?
    O2 C12 C14 . . 110.1(3) ?
    C15 C12 C14 . . 111.0(3) ?
    O2 C12 C13 . . 108.4(3) ?
    C15 C12 C13 . . 111.0(3) ?
    C14 C12 C13 . . 113.6(3) ?
    C12 C13 H13A . . 109.5 ?
    C12 C13 H13B . . 109.5 ?
    H13A C13 H13B . . 109.5 ?
    C12 C13 H13C . . 109.5 ?
    H13A C13 H13C . . 109.5 ?
    H13B C13 H13C . . 109.5 ?
    C12 C14 H14A . . 109.5 ?
    C12 C14 H14B . . 109.5 ?
    H14A C14 H14B . . 109.5 ?
    C12 C14 H14C . . 109.5 ?
    H14A C14 H14C . . 109.5 ?
    H14B C14 H14C . . 109.5 ?
    C12 C15 H15A . . 109.5 ?
    C12 C15 H15B . . 109.5 ?
    H15A C15 H15B . . 109.5 ?
    C12 C15 H15C . . 109.5 ?
    H15A C15 H15C . . 109.5 ?
    H15B C15 H15C . . 109.5 ?
    O3 C16 O4 . . 126.9(3) ?
    O3 C16 C6 . . 122.8(3) ?
    O4 C16 C6 . . 110.3(3) ?
    O4 C17 C19 . . 109.7(3) ?
    O4 C17 C18 . . 109.7(3) ?
    C19 C17 C18 . . 113.6(3) ?
    O4 C17 C20 . . 101.6(3) ?
    C19 C17 C20 . . 110.9(3) ?
    C18 C17 C20 . . 110.8(3) ?
    C17 C18 H18A . . 109.5 ?
    C17 C18 H18B . . 109.5 ?
    H18A C18 H18B . . 109.5 ?
    C17 C18 H18C . . 109.5 ?
    H18A C18 H18C . . 109.5 ?
    H18B C18 H18C . . 109.5 ?
    C17 C19 H19A . . 109.5 ?
    C17 C19 H19B . . 109.5 ?
    H19A C19 H19B . . 109.5 ?
    C17 C19 H19C . . 109.5 ?
    H19A C19 H19C . . 109.5 ?
    H19B C19 H19C . . 109.5 ?
    C17 C20 H20A . . 109.5 ?
    C17 C20 H20B . . 109.5 ?
    H20A C20 H20B . . 109.5 ?
    C17 C20 H20C . . 109.5 ?
    H20A C20 H20C . . 109.5 ?
    H20B C20 H20C . . 109.5 ?
loop_
    _geom_hbond_atom_site_label_D
    _geom_hbond_atom_site_label_H
    _geom_hbond_atom_site_label_A
    _geom_hbond_site_symmetry_A
    _geom_hbond_distance_DH
    _geom_hbond_distance_HA
    _geom_hbond_distance_DA
    _geom_hbond_angle_DHA
    C4 H4 Cl1 6_566 0.95 2.78 3.632(4) 149.4
    C7 H7 Cl1 5_666 0.95 2.80 3.511(4) 131.9
    C8 H8 Cl1 6_566 0.95 2.76 3.521(3) 137.3
    C9 H9 O1 6_566 0.95 2.30 3.245(4) 170.3
_shelx_space_group_comment
;
The symmetry employed for this shelxl refinement is uniquely defined
by the following loop, which should always be used as a source of
symmetry information in preference to the above space-group names.
They are only intended as comments.
;
_shelx_estimated_absorpt_T_min     0.872
_shelx_estimated_absorpt_T_max     0.975
_shelx_hkl_file
;
   4   0   0 2331.17   39.60
   4   0   0 2321.17   36.80
  -4   0   0 2310.47   39.90
  -4   0   0 1894.51   35.70
   6   0   0 4566.34   72.09
  -6   0   0 4528.95   77.09
  -6   0   0 4415.56   71.99
   6   0   0 5134.69   95.79
  -8   0   0 1003.70   29.50
   8   0   0  993.00   24.80
  -8   0   0  987.40   24.90
   8   0   0  970.00   28.20
 -10   0   0  149.19   13.90
  10   0   0  121.89   10.80
  10   0   0  133.49    9.10
 -12   0   0 1915.11   43.80
  12   0   0 1945.21   43.40
 -12   0   0 1946.01   56.99
  12   0   0 1815.82   48.20
 -14   0   0  583.04   31.30
  14   0   0  528.95   21.10
  14   0   0  512.85   25.10
 -16   0   0  647.94   35.60
  16   0   0  619.04   29.20
  16   0   0  647.44   24.70
 -18   0   0 1188.28   51.99
  18   0   0 1234.38   36.90
  18   0   0 1167.48   43.90
 -20   0   0  469.85   34.20
  20   0   0  439.56   27.60
  20   0   0  471.65   22.50
 -22   0   0   97.09   17.30
  22   0   0  103.99   14.80
  22   0   0   92.39   10.40
  24   0   0   63.79    9.30
 -24   0   0   41.40   11.00
  24   0   0   28.30    8.60
  26   0   0   -7.70    4.30
  26   0   0    4.70    4.00
 -26   0   0    2.60    5.20
 -28   0   0  409.56   38.30
  28   0   0  368.86   21.80
  28   0   0  409.96   32.50
 -30   0   0  115.69   25.90
  30   0   0  158.28   14.70
  30   0   0  149.49   20.10
 -32   0   0   33.60   11.60
 -34   0   0   51.89   14.60
  34   0   0   81.89   19.80
 -36   0   0    6.30   12.50
  36   0   0   10.50    9.70
 -38   0   0   60.89   17.50
   1  -1   0 2389.66   43.80
  -3  -1   0 2042.60   39.10
   3  -1   0 1978.30   35.40
  -3  -1   0 1946.81   37.20
  -3   1   0 1991.90   35.60
   3   1   0 2018.60   37.40
  -5  -1   0  836.52   25.00
   5  -1   0  853.91   20.90
  -5  -1   0  831.72   23.60
   5   1   0  859.11   25.30
  -5   1   0  821.82   21.00
   5   1   0  856.91   23.80
  -7  -1   0   80.49    8.90
   7  -1   0   90.39    7.10
   7   1   0   91.79    9.50
  -7   1   0   82.89    7.20
   7   1   0   84.99    8.70
  -9  -1   0  412.76   21.30
  -9  -1   0  376.06   19.20
   9  -1   0  386.56   17.20
   9  -1   0  395.86   15.70
   9   1   0  378.76   18.60
  -9   1   0  358.16   15.80
   9   1   0  380.36   20.40
 -11  -1   0  220.98   17.20
 -11  -1   0  184.88   15.00
  11  -1   0  221.98   12.40
  11  -1   0  202.28   13.50
 -11   1   0  195.18   12.70
  11   1   0  216.88   12.80
  11   1   0  202.78   15.00
  13  -1   0   57.99    7.10
 -13  -1   0   68.69   12.90
 -13  -1   0   56.19   10.00
  13  -1   0   63.19    8.80
  13   1   0   76.69   10.40
  13   1   0   62.59    7.70
 -13   1   0   62.99    8.10
 -15  -1   0 1682.43   53.49
  15  -1   0 1647.04   48.00
  15  -1   0 1697.43   42.80
 -15  -1   0 1715.53   57.59
  15   1   0 1733.63   43.90
 -15   1   0 1537.95   44.20
  15   1   0 1675.23   51.09
  17  -1   0   91.99   12.10
 -17  -1   0   67.79   12.80
 -17  -1   0   93.69   14.10
  17  -1   0   92.59    9.60
  17   1   0   79.69   11.90
  17   1   0   93.79   10.40
 -17   1   0   84.89   10.70
  19  -1   0 2202.18   54.79
  19  -1   0 2298.87   63.99
 -19  -1   0 2332.17   76.49
  19   1   0 2204.98   66.59
 -19   1   0 2265.97   59.09
  19   1   0 2288.07   56.29
  21  -1   0   19.50    5.00
 -21  -1   0   16.60    6.90
  21  -1   0   24.90    7.20
  21   1   0   32.70    7.60
 -21   1   0   25.80    8.00
 -21   1   0   26.80    6.50
  21   1   0   24.60    7.10
  23  -1   0  101.29   14.50
  23  -1   0  121.79   14.40
 -23  -1   0  108.39   17.10
  23   1   0  108.99   11.90
  23   1   0   81.99   15.40
 -23   1   0   71.09   16.50
 -25  -1   0 1439.56   66.49
  25  -1   0 1399.86   56.59
  25  -1   0 1365.66   43.60
 -25   1   0 1374.26   67.79
  25   1   0 1286.27   56.39
  25   1   0 1363.66   43.70
  27  -1   0   95.79   17.10
  27  -1   0   90.89   11.60
 -27  -1   0  116.79   21.60
  27   1   0   74.79   17.20
  27   1   0   97.39   18.10
 -27   1   0   91.79   21.50
  29  -1   0   -2.70    2.50
 -29  -1   0   -7.00    4.60
  29  -1   0   -2.00    4.10
 -29   1   0   -7.20    5.50
  29   1   0    5.70    6.40
 -31  -1   0  286.37   35.20
  31  -1   0  341.87   30.30
 -31   1   0  308.47   37.20
 -33  -1   0   41.70   13.90
 -33   1   0   51.59   14.80
  33   1   0   24.90   14.40
 -35  -1   0   -1.30    8.00
  35   1   0   -3.50    6.10
  37  -1   0   -0.40    7.00
 -37   1   0  -15.40    9.40
   0  -2   0 3679.83   64.89
   0  -2   0 3761.22   61.49
   0   2   0 3551.24   64.79
   0   2   0 3751.02   61.79
   2  -2   0  119.29    8.60
  -2  -2   0  111.29    8.20
   2  -2   0   97.39    6.50
  -2   2   0   95.09    6.50
  -2   2   0  118.59    8.30
   2   2   0  109.49   12.90
  -4  -2   0  238.78   13.10
   4  -2   0  221.08   11.70
  -4   2   0  206.78   11.50
   4   2   0  228.88   12.70
   4   2   0  242.78   14.30
  -6  -2   0 1505.95   38.40
  -6  -2   0 1457.45   39.70
   6  -2   0 1454.85   34.90
  -6   2   0 1482.85   35.80
   6   2   0 1481.65   41.30
   6   2   0 1481.35   38.20
  -8  -2   0  119.69   11.90
  -8  -2   0  110.89   11.20
   8  -2   0  115.89    9.60
  -8   2   0  125.09   10.00
   8   2   0  116.29   12.00
 -10  -2   0    2.60    2.40
  10  -2   0    3.10    2.50
 -10  -2   0    3.40    2.80
  10   2   0    1.40    2.70
 -10   2   0    1.60    2.50
  10   2   0    3.90    3.00
 -12  -2   0   38.20    8.50
  12  -2   0   55.69    7.30
 -12  -2   0   51.89    9.90
  12   2   0   63.49   10.70
  12   2   0   55.29    9.50
 -12   2   0   58.79    8.00
 -14  -2   0   -0.70    2.30
 -14  -2   0    1.50    2.70
  14  -2   0   -1.10    1.80
  14  -2   0   -1.00    1.90
 -14   2   0    3.00    2.50
  14   2   0   -0.60    2.60
  14   2   0   -0.80    2.50
  16  -2   0  252.27   17.90
 -16  -2   0  251.17   21.30
 -16  -2   0  253.07   21.80
  16  -2   0  223.68   15.20
  16   2   0  255.27   22.30
  16   2   0  217.48   19.10
 -16   2   0  245.28   17.20
  16   2   0  265.07   16.80
  18  -2   0    1.80    2.50
 -18  -2   0    4.20    3.50
  18  -2   0    1.80    2.20
 -18  -2   0    5.20    3.90
  18   2   0    3.20    2.80
  18   2   0    7.10    4.40
 -18   2   0    5.40    3.10
  20  -2   0   -0.30    2.90
 -20  -2   0   -0.30    3.10
 -20  -2   0   -3.40    3.20
  20   2   0    1.80    2.10
  20   2   0    5.00    3.50
 -20   2   0    1.70    3.80
  22  -2   0   -4.50    1.80
 -22  -2   0    2.90    2.90
  22  -2   0    1.80    2.50
 -22  -2   0   -0.20    3.60
  22   2   0    4.10    3.30
  22   2   0   -2.60    2.80
 -22   2   0    1.70    3.70
 -24  -2   0  155.68   21.80
  24  -2   0  143.49   14.20
  24  -2   0  106.49   15.50
 -24   2   0   90.59   13.90
  24   2   0  151.48   19.60
  24   2   0  130.19   13.50
 -26  -2   0    3.10    4.20
  26  -2   0   -1.50    2.50
  26  -2   0    0.00    2.80
 -26   2   0   -5.60    3.80
 -26   2   0   -4.20    4.20
  26   2   0   -1.10    5.40
  26   2   0    1.80    4.90
 -28  -2   0   18.80    8.10
  28  -2   0   11.00    7.00
  28  -2   0   19.30    6.10
  28   2   0    5.00    5.80
 -28   2   0    7.40    7.30
  30  -2   0    3.10    6.10
 -30  -2   0    0.80    5.70
  30  -2   0    2.90    4.30
 -30   2   0    8.30    8.90
 -32  -2   0   10.30    7.70
  32  -2   0   -0.40    3.80
  32  -2   0   -6.60    4.40
 -32   2   0    0.60    7.40
 -34  -2   0  -11.20    7.40
  34   2   0    0.70    6.90
  36  -2   0    8.20    8.90
 -36  -2   0   -1.40    6.70
 -36   2   0   -2.40    9.90
   1  -3   0  153.78    9.80
  -1  -3   0  155.18   10.50
   1  -3   0  142.59   11.50
  -1   3   0  171.58   12.00
  -1   3   0  134.79    9.70
   1   3   0  137.19   10.20
   1   3   0  141.19   11.20
   3  -3   0 2300.47   45.40
   3  -3   0 2251.97   50.79
  -3  -3   0 2267.87   49.60
  -3   3   0 2052.19   48.80
   3   3   0 2135.19   48.80
   5  -3   0   44.70    5.90
  -5  -3   0   39.80    7.70
   5  -3   0   31.90    6.70
   5   3   0   37.40    6.90
  -7  -3   0  201.28   15.40
   7  -3   0  213.28   14.10
  -7   3   0  208.18   14.20
   7   3   0  234.98   16.00
   7   3   0  219.48   17.00
   9  -3   0  238.98   15.20
  -9  -3   0  224.28   17.30
   9   3   0  255.77   17.80
   9   3   0  242.08   18.90
  -9   3   0  231.78   15.30
 -11  -3   0  294.27   20.90
 -11  -3   0  303.77   21.00
  11  -3   0  289.47   17.20
 -11   3   0  286.47   17.90
  11   3   0  302.97   22.20
 -13  -3   0   92.59   13.10
 -13  -3   0   85.79   13.00
  13  -3   0   91.29   10.20
 -13   3   0   98.79   11.40
  13   3   0   94.09   13.90
  13   3   0  100.89   12.90
 -15  -3   0  463.45   28.90
  15  -3   0  430.06   27.10
 -15  -3   0  429.76   28.20
 -15   3   0  437.56   24.20
  15   3   0  449.26   29.80
  15   3   0  421.46   26.90
  17  -3   0  273.97   18.70
 -17  -3   0  269.67   23.50
  17  -3   0  268.67   18.20
 -17  -3   0  312.17   25.30
 -17   3   0  286.27   20.60
  17   3   0  229.88   22.60
  17   3   0  243.38   21.30
  19  -3   0   35.50    8.70
  19  -3   0   36.90    8.10
 -19  -3   0   53.79   12.60
 -19  -3   0   36.80    9.60
  19   3   0   27.20    7.80
 -19   3   0   38.50    9.20
  19   3   0   40.90    8.90
  21  -3   0  225.98   18.90
 -21  -3   0  245.08   23.40
 -21  -3   0  224.78   24.20
  21  -3   0  239.28   18.20
  21   3   0  220.48   18.10
  21   3   0  222.78   23.10
 -21   3   0  232.58   20.30
  23  -3   0    4.20    3.90
  23  -3   0    8.50    3.80
 -23  -3   0    3.60    4.20
 -23  -3   0   -1.60    3.00
  23   3   0    8.70    5.50
  23   3   0    5.00    4.10
 -23   3   0    2.30    4.00
 -25  -3   0  268.17   28.50
  25  -3   0  266.37   20.20
  25  -3   0  264.27   22.10
 -25  -3   0  265.77   28.60
  25   3   0  243.48   19.60
 -25   3   0  253.87   22.70
  25   3   0  311.97   28.80
  27  -3   0    8.50    4.30
  27  -3   0    7.30    4.50
 -27  -3   0    6.50    6.60
  27   3   0   -2.20    3.60
 -27   3   0   23.40    8.40
  29  -3   0    5.00    4.20
 -29  -3   0   14.70    6.00
  29  -3   0    6.90    6.20
 -29   3   0    1.00    6.70
  29   3   0    7.60    5.20
 -29   3   0   -1.00    5.90
 -31  -3   0   -0.60    6.60
  31  -3   0   -4.50    5.10
  31  -3   0    1.30    3.90
  31   3   0    8.40    6.90
 -31   3   0   13.00    7.60
 -31   3   0   -5.90    6.70
  33  -3   0   -6.30    4.70
  33  -3   0   -2.30    4.30
 -33  -3   0  -16.60    6.30
  33   3   0  -11.80    4.10
  35  -3   0   -2.30    5.30
 -35  -3   0  -16.50    7.00
 -35   3   0   -4.00   14.70
  37  -3   0   89.19   16.80
 -37   3   0   50.39   18.80
   0  -4   0 3547.34   69.99
   0   4   0 3655.63   72.69
   0   4   0 3575.34   75.29
   2  -4   0   98.29   11.30
   2  -4   0   87.59    8.50
  -2  -4   0   86.39    9.40
  -2   4   0   62.89    8.10
   2   4   0   78.99    9.50
   2   4   0   81.79    9.50
  -2   4   0   83.39    9.80
   4  -4   0  152.68   10.90
  -4  -4   0  169.88   13.60
   4   4   0  156.68   13.30
  -4   4   0  161.98   11.90
  -4   4   0  154.08   13.20
   4   4   0  167.08   14.00
   6  -4   0   60.99    8.90
  -6  -4   0   41.50    8.10
   6  -4   0   49.99    6.80
   6   4   0   52.89    8.50
   8  -4   0    5.00    2.20
   8  -4   0    5.40    3.50
  -8  -4   0    9.00    4.40
  -8   4   0    9.60    3.90
   8   4   0    7.80    4.00
   8   4   0    8.10    3.50
 -10  -4   0   40.20    9.70
  10  -4   0   36.30    7.90
  10   4   0   24.30    6.70
  10   4   0   20.30    5.70
 -10   4   0   35.90    7.80
  12  -4   0   81.99   10.80
 -12  -4   0   95.29   13.90
 -12   4   0   78.69   11.00
  12   4   0  102.09   13.20
  12   4   0  106.79   15.40
  14  -4   0  187.08   16.00
 -14  -4   0  226.98   20.80
  14   4   0  208.68   19.60
  14   4   0  179.88   20.00
 -14   4   0  163.58   15.90
  16  -4   0  168.18   15.50
 -16  -4   0  201.28   20.70
  16   4   0  186.58   20.90
 -16   4   0  170.18   17.00
  16   4   0  199.68   20.00
 -18  -4   0   23.10    7.50
  18  -4   0   45.60    8.80
  18  -4   0   24.70    6.50
 -18  -4   0   56.09   13.30
  18   4   0   20.60    6.20
  18   4   0   23.60    7.60
 -18   4   0   26.60    7.70
 -20  -4   0   -1.80    2.30
  20  -4   0    4.40    3.10
 -20  -4   0    3.20    3.30
  20  -4   0    3.70    3.30
 -20   4   0    0.70    3.20
  20   4   0   -1.60    3.10
  20   4   0   -1.20    3.70
  22  -4   0   44.80    9.40
  22  -4   0   39.60    9.40
 -22  -4   0   17.10    7.20
  22   4   0   30.10    9.30
  22   4   0   29.20    8.50
 -22   4   0   32.30    9.10
  24  -4   0    1.00    2.80
 -24  -4   0   -5.20    3.90
 -24  -4   0    0.00    3.90
  24  -4   0    8.90    4.20
  24   4   0    4.90    4.10
  24   4   0    4.60    3.60
 -24   4   0    6.90    5.60
 -26  -4   0   29.90   10.70
  26  -4   0   23.20    7.00
 -26  -4   0   20.50    8.60
  26  -4   0   28.10    7.80
 -26   4   0   26.40    8.30
  26   4   0   14.80    5.90
 -28  -4   0   22.20    7.10
  28  -4   0   24.50    7.10
  28  -4   0   32.80    8.90
  28   4   0   29.80    8.50
 -28   4   0   14.20    8.30
  30  -4   0   -1.70    5.10
  30  -4   0    1.80    4.20
 -30  -4   0    3.00    7.10
 -30   4   0   -1.70    6.50
  30   4   0   -8.60    5.50
 -32  -4   0   23.70   11.10
  32  -4   0    7.50    7.10
  32  -4   0   24.30    8.30
  32   4   0   31.70   12.40
 -32   4   0   31.70   10.80
  34  -4   0   12.00    6.80
  34  -4   0    3.50    7.50
 -34  -4   0   -1.80    9.20
 -34   4   0   13.00   11.10
 -34   4   0   -6.50    9.40
  36  -4   0   -0.90    5.40
 -36  -4   0   -2.80    8.10
 -36   4   0  -10.80   10.50
  -1  -5   0  532.95   24.50
   1  -5   0  597.64   24.50
  -1   5   0  538.75   24.90
  -1   5   0  526.95   27.00
   1   5   0  572.64   26.40
   3  -5   0   94.09   12.40
  -3  -5   0   83.49   11.00
   3  -5   0   97.19    9.90
   3   5   0   87.79   11.20
  -3   5   0  100.99   10.80
  -3   5   0   75.09   10.70
   3   5   0   85.59   10.80
  -5  -5   0    9.00    3.90
   5  -5   0    7.60    4.30
   5  -5   0   13.20    3.80
   5   5   0   11.30    3.80
  -5   5   0   13.60    4.30
   5   5   0   14.50    5.30
  -7  -5   0   66.59   11.00
   7  -5   0   58.09    7.80
   7  -5   0   70.89   11.00
   7   5   0   68.79   10.70
  -7   5   0   59.89   10.30
   7   5   0   49.30    9.40
   9  -5   0  566.34   29.40
   9  -5   0  560.84   23.80
  -9  -5   0  557.74   30.00
   9   5   0  552.04   33.80
   9   5   0  561.14   30.40
  -9   5   0  534.95   28.50
 -11  -5   0   53.49   10.80
  11  -5   0   48.80    7.90
  11  -5   0   42.30    8.80
 -11   5   0   61.59   10.90
  11   5   0   63.09   10.90
  11   5   0   53.79   12.00
  13  -5   0   80.09   11.70
 -13  -5   0   83.79   13.90
  13   5   0   78.69   13.30
 -13   5   0   98.99   13.30
  13   5   0   81.39   14.80
  15  -5   0   89.19   12.50
 -15  -5   0   80.09   14.10
 -15   5   0   78.89   13.10
  15   5   0   68.79   13.60
 -17  -5   0  200.88   22.50
  17  -5   0  216.08   19.40
 -17   5   0  196.18   19.40
  17   5   0  228.68   25.00
  17   5   0  196.98   21.70
  19  -5   0  141.79   16.50
 -19  -5   0  129.69   18.60
 -19   5   0   96.69   15.50
  19   5   0  107.99   18.90
  19   5   0  122.69   18.00
  21  -5   0  367.16   25.90
 -21  -5   0  345.47   31.80
  21  -5   0  321.87   22.10
  21   5   0  338.87   31.40
 -21   5   0  320.17   26.70
  21   5   0  356.06   31.40
 -23  -5   0    2.40    5.30
  23  -5   0   -2.10    2.70
  23  -5   0   -3.40    3.50
  23   5   0   -3.50    4.50
 -23   5   0    2.10    4.80
  23   5   0   -2.10    3.20
  25  -5   0  563.14   33.90
  25  -5   0  570.64   31.50
 -25  -5   0  594.34   43.80
  25   5   0  550.94   33.90
  25   5   0  580.44   43.30
 -25   5   0  482.35   34.50
  27  -5   0   10.40    5.20
 -27  -5   0   12.40    6.10
  27  -5   0   -0.50    4.10
 -27   5   0   14.50    8.70
  27   5   0    0.60    5.30
  27   5   0   -0.30    3.80
  29  -5   0   -5.30    3.70
  29  -5   0   -0.60    4.00
 -29  -5   0   -0.30    5.20
 -29   5   0   -3.30    6.40
  29   5   0    4.80    5.60
  29   5   0  -10.50    5.10
  31  -5   0   10.80    7.30
  31  -5   0   -3.50    4.80
 -31   5   0   -8.30    6.40
  31   5   0    4.30    6.00
  33  -5   0  -10.10    5.50
  33  -5   0    2.80    6.10
 -33   5   0  -15.30    8.50
  35  -5   0    5.50    6.60
  35  -5   0  -10.70    5.90
   0   6   0 1257.87   44.10
   0   6   0 1248.88   46.70
   2  -6   0    8.00    3.50
  -2  -6   0    3.80    3.20
  -2   6   0    2.70    2.80
  -2   6   0    5.20    3.30
   2   6   0    5.10    3.60
   2   6   0    4.80    3.00
  -4  -6   0  299.17   20.80
   4  -6   0  293.77   18.00
   4   6   0  284.27   21.70
   4   6   0  286.67   21.40
  -4   6   0  294.57   19.40
  -4   6   0  293.87   22.00
   6  -6   0 1503.75   53.99
  -6  -6   0 1622.24   52.99
   6  -6   0 1570.24   44.40
   6   6   0 1515.15   52.79
   6   6   0 1626.24   53.89
  -6   6   0 1584.34   54.19
   8  -6   0   96.39   14.00
   8  -6   0   69.79    9.00
  -8  -6   0   88.89   13.40
   8   6   0   77.19   12.50
   8   6   0   80.89   11.90
  -8   6   0   82.89   12.60
 -10  -6   0  104.89   15.00
  10  -6   0   95.19   10.30
  10  -6   0   77.49   13.00
 -10   6   0   73.59   12.50
  10   6   0   81.99   14.80
  10   6   0   76.69   13.00
  10   6   0   93.09   13.40
  12  -6   0   51.59   10.30
 -12  -6   0   22.30    7.00
  12  -6   0   52.09    8.70
  12   6   0   57.19   12.60
 -12   6   0   46.90   11.10
  12   6   0   40.10   10.60
 -14  -6   0  112.49   16.50
  14  -6   0   89.59   11.10
  14  -6   0   62.89   12.20
  14   6   0   83.59   14.20
  14   6   0   57.19   14.30
 -14   6   0   79.59   13.70
 -16  -6   0   14.70    6.30
  16  -6   0   23.90    6.90
  16  -6   0   23.30    6.00
  16   6   0   13.30    6.50
  16   6   0    3.50    4.60
 -16   6   0   15.60    6.00
 -18  -6   0    9.70    6.10
  18  -6   0   17.70    7.10
  18   6   0   19.40    7.40
  18   6   0    8.60    6.00
 -18   6   0   40.50   11.60
  20  -6   0   29.30    8.40
 -20  -6   0   41.10   11.60
  20   6   0   25.00    9.40
 -20   6   0   30.10    8.90
  22  -6   0  137.49   17.70
  22  -6   0  133.09   15.20
 -22  -6   0  174.88   24.90
  22   6   0  170.48   25.80
 -22   6   0  144.59   19.60
  24  -6   0  367.36   24.80
 -24  -6   0  351.26   35.30
  24  -6   0  345.67   28.40
 -24   6   0  355.06   31.40
  24   6   0  384.16   36.70
  26  -6   0   75.89   13.30
 -26  -6   0  114.99   20.50
  26  -6   0   78.99   15.50
 -26   6   0   70.09   15.40
  26   6   0   80.89   20.30
  28  -6   0   20.20    6.60
 -28  -6   0   14.40    8.90
  28  -6   0   18.50    6.50
  28   6   0   20.80    8.50
  28   6   0   28.70    9.80
 -28   6   0   14.10    8.50
  28   6   0   24.80   10.30
  30  -6   0   -0.90    4.70
 -30  -6   0    0.00   10.20
  30  -6   0    8.30    5.90
  30   6   0   -1.40    6.30
 -30   6   0   12.00    7.60
  32  -6   0  -13.10    5.50
  32  -6   0    2.80    8.40
  34  -6   0    0.70    6.70
  34  -6   0   -4.00    7.00
 -34   6   0    1.50    8.40
   1  -7   0  232.78   18.20
  -1  -7   0  230.08   18.70
   1   7   0  220.78   19.40
   1   7   0  253.67   22.10
  -1   7   0  194.38   19.20
  -1   7   0  251.07   20.20
  -3  -7   0   71.39   11.80
   3  -7   0   69.19   10.30
   3   7   0   64.59   11.50
   3   7   0   65.29   11.50
  -3   7   0   57.79   11.40
  -3   7   0   53.09   10.10
  -5  -7   0  165.88   17.00
   5  -7   0  167.18   23.60
   5   7   0  135.69   16.40
  -5   7   0  154.58   17.40
  -5   7   0  162.18   16.00
   5   7   0  170.68   18.30
   7  -7   0    3.00    2.40
  -7  -7   0    5.80    3.70
  -7   7   0   -0.90    4.00
   7   7   0    0.90    3.40
   7   7   0    4.90    4.20
   9  -7   0   19.30    4.70
  -9  -7   0    9.60    5.20
   9  -7   0   19.00    6.40
  -9   7   0   15.70    7.10
   9   7   0    9.90    5.10
   9   7   0   24.70    7.10
   9   7   0   14.90    7.60
  11  -7   0    3.10    3.60
 -11  -7   0    1.50    4.00
  11  -7   0    4.20    3.30
  11   7   0    8.60    4.80
  11   7   0   10.70    6.30
  11   7   0   10.50    5.10
 -11   7   0    7.70    4.60
  13  -7   0    4.70    2.80
 -13  -7   0    0.90    3.70
  13  -7   0    2.50    4.00
  13   7   0   -5.20    2.60
  13   7   0   -3.00    3.70
 -13   7   0    4.50    4.50
  13   7   0    5.70    5.20
  15  -7   0   51.49   12.40
  15  -7   0   60.29    9.80
 -15  -7   0   66.39   14.30
  15   7   0   44.60   12.40
 -15   7   0   57.69   13.90
  15   7   0   54.19   13.20
  15   7   0   68.69   14.90
  17  -7   0   26.80    8.60
 -17  -7   0   25.10    7.80
  17  -7   0   23.00    7.30
  17   7   0   12.40    6.80
  17   7   0   19.60    7.70
  17   7   0   17.90    8.10
 -17   7   0   10.70    6.60
  19  -7   0  505.25   34.80
  19  -7   0  549.54   29.20
  19   7   0  542.65   43.30
  19   7   0  462.25   40.40
 -19   7   0  535.85   37.50
  21  -7   0   20.00    6.10
  21  -7   0   17.50    6.80
 -21  -7   0   16.60    8.10
 -21   7   0   33.10   10.40
  21   7   0   19.90    8.30
  21   7   0    8.80    7.60
 -23  -7   0   16.00    6.90
  23  -7   0   12.30    7.00
  23  -7   0   22.50    5.90
  23  -7   0   22.00    6.70
  23   7   0   15.10    7.10
 -23   7   0   19.90    9.40
  23   7   0   15.60    9.40
  25  -7   0  352.26   26.40
  25  -7   0  296.97   22.90
  25  -7   0  338.07   29.70
 -25  -7   0  294.07   34.70
 -25   7   0  289.07   30.50
  25   7   0  346.97   28.40
  25   7   0  365.46   37.90
  27  -7   0    0.30    5.50
  27  -7   0    3.60    4.60
 -27  -7   0   -9.00    4.00
  27   7   0   -0.60    8.20
  27   7   0  -17.30    6.10
  27   7   0    0.60    7.20
 -27   7   0    0.20    6.50
  29  -7   0    0.00    6.00
 -29  -7   0   -1.00    5.90
  29  -7   0    2.40    4.60
  29   7   0   -2.20    5.60
  29   7   0   -2.30    7.10
  29   7   0   -6.40    7.00
 -29   7   0  -14.20    5.00
  31  -7   0   47.60   13.10
 -31  -7   0   64.59   20.60
  31  -7   0   68.39   15.80
  31   7   0   92.39   21.60
 -31   7   0   94.09   21.50
  31   7   0   55.29   13.30
  33  -7   0   -8.70    6.70
  33  -7   0    3.20    7.50
 -33   7   0  -17.80    7.60
  33   7   0    5.10    8.20
  33   7   0   -7.10    7.80
   0  -8   0 2521.45   70.69
   0   8   0 2491.65   78.99
   0   8   0 2753.92   79.09
  -2  -8   0    9.00    4.40
   2  -8   0    1.20    2.40
  -2   8   0   -1.30    3.40
   2   8   0    4.40    3.90
  -2   8   0    7.90    5.30
   2   8   0    0.50    2.80
  -4  -8   0   49.50   11.40
   4  -8   0   46.20    9.50
  -4   8   0   56.89   11.70
  -4   8   0   24.80    8.50
   4   8   0   51.49   11.70
   4   8   0   34.30    9.70
   6  -8   0   40.40    8.60
  -6  -8   0   53.99   12.70
   6   8   0   23.80    7.90
  -6   8   0   30.80    9.30
   6   8   0   27.00    9.40
   8  -8   0  111.89   13.00
  -8  -8   0   67.89   14.20
   8   8   0   69.09   13.50
   8   8   0   70.79   14.30
  -8   8   0   63.39   14.10
  10  -8   0    1.60    2.80
 -10  -8   0   -1.50    3.00
  10   8   0    3.90    4.70
  10   8   0    8.90    5.00
 -10   8   0    3.60    4.30
  10   8   0    1.80    4.30
 -12  -8   0   32.30    9.70
  12  -8   0   33.40    7.80
  12   8   0   26.30    8.20
  12   8   0   25.10    8.50
  12   8   0   38.10    9.70
 -12   8   0   32.30   10.20
 -14  -8   0   30.80    9.20
  14  -8   0   63.29   14.80
  14  -8   0   57.19   10.20
  14   8   0   21.50    9.40
 -14   8   0   41.70   11.10
  14   8   0   29.10    8.50
  14   8   0   25.00    9.00
  16  -8   0  149.59   20.40
 -16  -8   0  157.78   25.70
  16  -8   0  172.98   16.10
  16   8   0  119.79   22.50
  16   8   0  142.79   21.40
 -16   8   0  120.09   19.70
  16   8   0  144.39   19.90
  18  -8   0  319.57   21.50
  18  -8   0  298.77   28.70
 -18  -8   0  287.17   30.90
  18   8   0  314.77   34.60
  18   8   0  280.47   26.10
 -18   8   0  309.37   29.30
  18   8   0  280.97   29.60
  20  -8   0  148.79   20.40
 -20  -8   0  157.78   24.10
  20  -8   0  154.28   16.00
  20   8   0  148.19   21.30
  20   8   0  198.48   37.40
 -20   8   0  164.18   22.80
  20   8   0  204.08   29.10
  22  -8   0   24.90   10.20
  22  -8   0   20.80    6.00
 -22  -8   0   33.90   12.20
  22   8   0   12.20    7.80
  22   8   0   34.70   12.60
  24  -8   0   40.90   11.70
 -24  -8   0   88.09   21.50
  24  -8   0   96.69   13.90
  24  -8   0   59.59   12.30
 -24   8   0   54.29   14.60
  24   8   0   55.19   15.40
  24   8   0   85.59   18.70
  24   8   0   43.70   13.70
 -26  -8   0   -1.00    6.80
  26  -8   0  -10.60    4.50
  26  -8   0   -0.40    4.10
  26  -8   0   -1.30    7.40
 -26   8   0   -7.60    6.30
  26   8   0   -2.30    5.80
  26   8   0   -6.40    5.70
  28  -8   0  132.89   18.50
  28  -8   0   96.69   20.90
 -28  -8   0  151.78   30.30
  28  -8   0  150.38   18.30
 -28   8   0  129.39   22.50
  28   8   0  165.58   23.90
  30  -8   0  246.78   22.10
 -30  -8   0  271.67   36.50
  30  -8   0  253.87   24.40
  30   8   0  293.17   39.40
 -30   8   0  221.18   30.10
  30   8   0  221.68   27.60
   1  -9   0  406.06   27.30
  -1  -9   0  439.76   29.30
  -1   9   0  470.95   31.70
  -1   9   0  445.56   33.30
   1   9   0  455.85   32.70
   1   9   0  459.05   33.80
  -3  -9   0    7.70    4.80
   3  -9   0    9.80    4.70
   3   9   0   13.90    6.60
  -3   9   0    4.70    3.70
   3   9   0    5.90    5.20
  -3   9   0    3.30    5.10
   5  -9   0  585.64   30.90
  -5  -9   0  621.64   36.80
  -5   9   0  577.34   34.20
   5   9   0  592.54   38.60
  -5   9   0  553.34   38.40
   5   9   0  577.04   38.00
   7  -9   0  113.79   14.10
  -7  -9   0  134.99   18.20
   7   9   0  114.99   19.60
   7   9   0  113.69   17.70
  -7   9   0   73.69   16.20
   9  -9   0   96.59   13.40
  -9  -9   0  121.09   17.90
  -9   9   0   90.39   17.20
   9   9   0  107.29   17.60
   9   9   0  124.89   19.70
  11  -9   0   58.19   10.10
 -11  -9   0   30.70   10.00
  11   9   0   34.50   11.40
  11   9   0   29.60    9.70
 -11   9   0   60.29   12.60
  11   9   0   36.40   10.70
  13  -9   0   82.99   11.70
 -13  -9   0   85.79   17.70
  13   9   0   82.09   16.70
  13   9   0   91.19   18.10
  13   9   0  130.29   19.30
 -13   9   0  103.39   17.90
  15  -9   0   54.99    9.50
 -15  -9   0   65.29   15.60
  15   9   0   84.29   16.70
 -15   9   0   50.09   13.40
  15   9   0   30.30   11.90
  15   9   0   74.49   16.80
 -17  -9   0   32.30   10.10
  17  -9   0   64.79   10.50
  17   9   0   26.80   10.60
 -17   9   0   83.19   16.60
  17   9   0   68.59   16.60
  17   9   0   40.40   14.80
  19  -9   0  262.77   19.60
 -19  -9   0  310.27   32.00
  19   9   0  304.37   32.00
  19   9   0  269.57   34.50
 -19   9   0  233.48   28.40
  19   9   0  269.57   26.80
 -21  -9   0   91.19   20.90
  21  -9   0   55.79   11.20
  21   9   0   40.00   13.20
 -21   9   0   27.10    9.20
  21   9   0   40.20   12.10
  21   9   0   35.00    9.90
  23  -9   0  131.59   15.90
 -23  -9   0  117.49   24.50
  23   9   0   84.49   17.60
 -23   9   0   40.60   19.40
  23   9   0  152.48   39.40
  25  -9   0   90.29   13.80
 -25  -9   0   45.10   13.70
  25  -9   0   72.09   13.50
 -25   9   0   41.90   14.50
  25   9   0   52.29   16.50
  27  -9   0   35.20    8.80
  27  -9   0   53.69   13.00
 -27  -9   0   34.40   15.40
 -27   9   0   60.79   16.30
  27   9   0   33.50   13.00
 -29  -9   0  -12.10    5.70
  29  -9   0   -5.70    6.00
  29  -9   0   -5.60    5.80
  29   9   0   -3.30    8.20
  29   9   0   -9.00    8.60
 -29   9   0   -4.40    7.70
   0 -10   0   54.39   12.00
   0  10   0   75.09   14.10
   2 -10   0   94.49   14.20
  -2 -10   0   92.29   15.40
   2  10   0  110.39   17.80
   2  10   0   89.39   15.70
  -4 -10   0   17.10    7.40
   4 -10   0    8.30    5.30
  -4  10   0   12.60    7.20
   4  10   0    6.10    5.40
   4  10   0    9.20    6.60
  -6 -10   0   75.69   16.00
   6 -10   0   82.69   13.40
   6  10   0   51.59   13.30
   6  10   0   79.29   15.40
  -8 -10   0   -0.80    5.10
   8 -10   0    0.60    2.80
  -8  10   0    1.90    4.50
   8  10   0    1.80    4.50
   8  10   0   -3.00    4.70
  10  10   0    9.90    6.70
  10  10   0   10.10    8.50
  12 -10   0  108.39   14.10
 -12 -10   0   76.49   17.70
  12  10   0  124.89   24.80
 -12  10   0  140.09   21.80
  12  10   0  100.89   19.20
 -14 -10   0    3.60    6.40
  14 -10   0    6.00    4.70
  14  10   0    1.30    4.20
  14  10   0   15.90    5.40
  14  10   0   -0.30    6.20
 -14  10   0    5.50    8.80
 -16 -10   0   83.69   19.40
  16 -10   0   71.99   12.50
  16  10   0   46.10   16.30
  16  10   0   46.20   12.80
 -18 -10   0   80.19   18.40
  18 -10   0   69.89   11.20
 -18  10   0   52.19   13.70
  18  10   0   38.00   13.50
  18  10   0   33.50    9.70
 -20 -10   0  111.29   22.80
  20 -10   0   81.59   12.90
 -20  10   0   94.59   21.10
  20  10   0   71.09   18.70
  22 -10   0   10.20    5.40
 -22 -10   0   -5.00    7.10
  22  10   0   -6.00    7.20
 -22  10   0    1.60   10.90
  24 -10   0   27.20    7.00
  24 -10   0   26.10    7.80
  24  10   0   17.00    9.10
  24  10   0   14.30    9.80
 -24  10   0   24.30   13.30
  26 -10   0   79.99   14.90
 -26 -10   0  109.29   26.40
  26 -10   0   54.89   13.10
  26  10   0   56.39   18.10
  26  10   0   54.19   15.80
  -1 -11   0   -5.50    3.40
   1 -11   0    1.80    4.60
   1  11   0    8.60    6.10
  -1  11   0   -0.90    5.40
   1  11   0   -8.40    2.80
   3 -11   0  440.76   31.00
  -3 -11   0  503.55   35.80
   3  11   0  500.25   39.20
   3  11   0  411.16   35.90
  -3  11   0  456.75   36.50
   5 -11   0    1.60    4.50
  -5 -11   0    6.20    5.60
   5  11   0   -1.40    5.80
   7 -11   0  162.68   18.00
  -7 -11   0  211.88   24.70
   7  11   0  157.38   23.40
   7  11   0  131.59   20.40
  -7  11   0  176.98   29.60
   9 -11   0    0.90    4.30
  -9 -11   0    0.30    5.00
  -9  11   0    1.90    5.80
   9  11   0   10.20    7.60
   9  11   0    0.80    5.00
   9  11   0    4.60    5.80
  11 -11   0    8.10    4.70
 -11 -11   0    8.80    7.40
 -11  11   0   35.40   12.00
  11  11   0   20.60   13.80
  11  11   0    0.40    5.10
  11  11   0   30.60   12.00
 -13 -11   0    0.00    4.60
  13 -11   0   -3.70    3.70
  13  11   0    4.90    8.50
 -13  11   0   -3.70    5.20
  13  11   0   -6.80    4.80
  15 -11   0  208.38   19.40
 -15 -11   0  283.37   31.00
 -15  11   0  205.18   28.60
  15  11   0  255.67   28.80
  15  11   0  213.88   32.40
  15  11   0  228.48   29.80
 -17 -11   0   11.30    6.80
  17 -11   0   10.20    5.30
  17  11   0    0.70   10.00
  17  11   0   13.70   10.00
 -17  11   0   15.60   10.50
  19 -11   0   19.10    6.90
 -19 -11   0   17.30   11.10
  19  11   0   15.80    8.10
  19  11   0    6.80    9.70
  21 -11   0   -5.00    4.50
 -21 -11   0   10.40   12.40
  21  11   0   -7.00    8.70
  21  11   0   -4.50    7.30
  23 -11   0    5.80    5.70
 -23 -11   0    3.50    7.80
  23  11   0    7.80   10.20
  23  11   0    8.20    8.70
   0 -12   0  409.36   32.70
   0  12   0  380.96   34.20
   0  12   0  360.16   35.10
   2 -12   0    5.40    7.00
  -2  12   0    2.70    6.90
  -2  12   0   18.60    8.50
   2  12   0    1.60    6.70
   2  12   0   -6.30    6.60
  -4 -12   0   26.70    9.90
   4 -12   0   11.30    6.70
  -4  12   0    8.30    7.00
   4  12   0    4.10    8.00
   4  12   0    2.80    6.10
  -6 -12   0   -2.10    6.30
   6 -12   0   -2.20    4.10
  -6  12   0   -2.90    7.00
   6  12   0   -8.30    6.10
   6  12   0   -1.60    6.40
   8 -12   0   -4.40    4.40
  -8 -12   0   -1.50    7.00
   8  12   0   12.30    7.00
   8  12   0    6.00   12.50
  10 -12   0   19.70    7.20
 -10 -12   0   24.60    9.50
  10  12   0    3.20    6.50
  10  12   0   48.60   14.80
  10  12   0   24.50   12.30
 -12 -12   0   12.90    7.80
  12 -12   0   12.70    6.50
  12  12   0   24.50   11.10
  12  12   0    9.40    8.50
  12  12   0   20.70   10.20
 -14 -12   0   88.69   20.30
  14 -12   0   20.30    7.40
  14  12   0   18.20    9.80
  14  12   0   13.90   11.80
  16 -12   0  167.98   18.60
 -16 -12   0  222.28   32.00
  16  12   0  188.08   37.00
  18 -12   0   -1.40    5.00
  18  12   0   -2.10    8.50
   1 -13   0  -11.50    5.90
  -1 -13   0   -6.30    5.00
   1  13   0   -3.80    6.60
  -1  13   0    5.00    6.60
  -3 -13   0    6.80    7.90
   3 -13   0    8.30    8.50
   3  13   0    7.90    7.30
  -5 -13   0   39.60   11.10
   5 -13   0   76.09   17.00
   5  13   0   62.09   15.30
   7 -13   0   -8.90    4.30
  -7 -13   0   -1.40    7.20
   7  13   0   -5.90    6.50
   9 -13   0  415.36   30.10
  -9 -13   0  491.45   40.40
   9  13   0  465.55   46.30
   9  13   0  451.45   53.59
  11 -13   0   10.60    7.00
 -11 -13   0    4.30    7.00
  11  13   0    0.90    9.00
 -13 -13   0    9.70    9.50
  13 -13   0   19.60    7.90
  13  13   0    4.10   13.30
   0 -14   0    0.80    7.30
   0  14   0  -10.30    6.90
  -2 -14   0    8.60    6.80
   2 -14   0   10.10    9.30
   2  14   0   -1.00   10.40
  36   0  -1   -5.60    3.90
 -36   0   1   -0.60    9.90
 -34   0   1   -7.20    8.20
  34   0  -1    0.80    5.00
  34   0  -1   -9.80    4.60
 -32   0   1    2.80    8.20
  32   0  -1    0.40    4.00
  30   0  -1   -5.40    4.70
  30   0  -1    4.00    4.10
 -30   0   1   11.30    4.90
  28   0  -1   -6.20    3.60
 -28   0   1    6.80    5.90
  28   0  -1   -4.90    2.50
 -26   0   1   -6.80    3.20
  26   0  -1   -3.90    2.40
  26   0  -1   -1.40    2.80
  24   0  -1   -0.10    2.20
 -24   0   1   -3.90    3.00
  24   0  -1   -2.30    3.00
  22   0  -1    0.60    3.20
 -22   0   1    3.70    4.00
  22   0  -1   -0.10    2.10
  20   0  -1    2.30    3.00
 -20   0   1    1.10    3.10
  20   0  -1    0.60    3.00
  18   0  -1   -0.80    1.60
  18   0  -1   -1.50    1.30
 -18   0   1   -1.30    2.60
  16   0  -1    0.50    2.30
  16   0  -1   -2.90    1.80
 -16   0   1   -0.40    2.30
 -14   0   1    2.50    2.00
  14   0  -1    0.80    2.20
  14   0  -1    1.30    2.10
  12   0  -1    0.30    1.90
 -12   0   1   -0.30    1.60
  12   0  -1   -0.10    2.20
 -10   0   1   -1.10    1.90
  10   0  -1    0.30    1.80
  10   0  -1    0.70    2.30
   8   0  -1   -1.00    2.10
  -8   0   1    0.20    1.90
   8   0  -1    1.10    2.00
   6   0  -1    2.00    2.20
  -6   0   1    0.30    1.90
   4   0  -1   -0.50    1.60
  -4   0   1    0.50    1.30
   2   0   1    0.40    1.30
  -4   0  -1    6.30    2.70
  -4   0  -1    0.30    1.00
   4   0   1   -0.70    0.90
  -6   0  -1    2.10    2.10
   6   0   1    0.20    1.50
  -6   0  -1    0.60    1.80
  -8   0  -1    0.70    2.10
  -8   0  -1   -1.10    1.60
   8   0   1    1.00    1.70
  10   0   1    1.50    1.80
 -10   0  -1    0.90    1.60
 -10   0  -1   -0.70    2.40
 -12   0  -1   -2.40    2.10
  12   0   1    2.00    2.10
 -12   0  -1    1.00    2.30
 -14   0  -1    1.20    3.00
  14   0   1    2.90    2.40
 -14   0  -1    1.70    2.70
 -16   0  -1    3.00    3.50
 -16   0  -1    1.20    2.60
  16   0   1   -1.30    1.50
 -18   0  -1   -0.80    3.40
  18   0   1   -0.30    2.20
 -20   0  -1    1.70    4.40
  20   0   1    4.60    3.50
  22   0   1    1.60    3.90
 -22   0  -1   -2.80    2.60
  24   0   1    7.70    6.30
 -24   0  -1    0.50    4.80
  26   0   1   -0.60    3.80
 -26   0  -1   -5.00    3.50
 -28   0  -1   -2.30    5.20
  28   0   1   -3.30    4.10
  30   0   1   -0.40    4.30
 -30   0  -1    3.70    6.70
  32   0   1   -7.90    3.90
 -32   0  -1    4.00    6.10
 -34   0  -1    8.00    6.20
  34   0   1   -3.50    5.70
 -36   0  -1   -1.20    9.90
 -38   0  -1   -0.40   10.60
  37  -1  -1   21.20   12.00
 -37  -1   1   19.50   11.60
  35  -1  -1   -0.50    5.90
 -35  -1   1    0.20    9.00
  35  -1  -1   12.30    6.80
  35   1  -1   -2.90    7.90
 -35   1   1   15.90   10.80
  33  -1  -1  187.38   18.90
 -33  -1   1  178.48   29.10
 -33   1   1  194.18   31.30
  33   1  -1  164.08   24.40
  31  -1  -1   -1.30    3.90
  31  -1  -1    2.90    3.40
 -31  -1   1   -4.90    5.10
  31   1  -1   -1.70    4.10
 -31   1   1   -1.70    7.80
 -29  -1   1   39.30   12.10
  29  -1  -1   26.90    9.60
  29  -1  -1   31.10    7.90
  29   1  -1   60.89   10.80
 -29   1   1   21.40    9.20
  27  -1  -1    9.60    4.70
 -27  -1   1    4.40    5.70
  27  -1  -1    6.30    4.80
  27   1  -1    8.60    6.80
  27   1  -1    9.80    4.10
 -27   1   1    8.10    5.60
  25  -1  -1   10.60    6.50
  25  -1  -1    3.60    3.40
 -25  -1   1    8.40    5.10
 -25   1   1    5.90    5.90
  25   1  -1    7.20    4.40
  25   1  -1   10.10    6.20
 -23  -1   1   97.49   16.80
  23  -1  -1   92.99   15.20
  23  -1  -1  111.59   13.00
  23   1  -1  109.69   13.30
 -23   1   1  105.79   17.10
  23   1  -1  108.19   17.10
 -21  -1   1  755.92   41.10
  21  -1  -1  645.14   34.90
  21  -1  -1  687.53   31.10
  21   1  -1  653.43   35.90
 -21   1   1  663.83   33.00
 -21   1   1  625.84   39.10
  19  -1  -1   14.00    5.40
  19  -1  -1    8.60    4.80
 -19  -1   1    3.80    3.50
 -19   1   1   10.10    4.50
  19   1  -1    5.70    3.90
  19   1  -1    9.10    3.30
  17  -1  -1  403.06   25.00
  17  -1  -1  412.86   22.20
 -17  -1   1  369.26   25.50
 -17   1   1  417.26   23.90
  17   1  -1  410.26   22.70
  17   1  -1  383.86   25.10
  15  -1  -1   14.20    4.30
  15  -1  -1   13.10    3.90
 -15  -1   1   13.10    5.00
 -15   1   1   14.80    4.50
  15   1  -1   11.40    4.30
  15   1  -1   13.00    5.00
  13  -1  -1   78.89   10.60
  13  -1  -1   66.79    8.80
 -13  -1   1   76.29   10.30
  13   1  -1   68.79   10.50
 -13   1   1   71.79    9.60
  13   1  -1   65.19    9.40
 -11  -1   1   77.49    9.20
  11  -1  -1   64.09    8.20
 -11   1   1   83.89    9.70
  11   1  -1   79.09    9.80
  11   1  -1   61.59    8.30
  -9  -1   1   -1.40    1.80
   9  -1  -1   -0.30    1.90
  -9  -1   1   -0.90    1.60
   9   1  -1    1.40    2.50
  -9   1   1    1.00    2.20
   9   1  -1    0.80    2.00
  -7  -1   1  466.65   17.00
   7  -1  -1  448.26   18.30
  -7  -1   1  418.56   19.70
   7   1  -1  451.25   16.80
   7   1  -1  453.95   19.50
  -7   1   1  435.26   18.50
   5  -1  -1  140.09    9.50
  -5  -1   1  140.99    7.70
   5   1  -1  140.19    7.80
   5   1  -1  135.39    9.90
  -5   1   1  127.49   11.00
   3  -1  -1 2976.40   52.69
  -3  -1   1 3061.99   53.09
  -3   1   1 2994.70   53.29
   3   1  -1 2880.21   51.99
  -1  -1   1  127.49    6.40
   1  -1  -1  143.19    7.90
   1  -1  -1  138.19    7.30
   1   1  -1  115.69    6.90
  -1   1   1  156.48   11.70
  -1  -1  -1   15.20    3.40
   1   1   1   16.70    4.20
   1   1   1   18.40    3.80
   1   1   1   16.70    2.90
  -3  -1  -1 3284.27   49.80
  -3  -1  -1 3174.48   62.09
  -3  -1  -1 3193.48   55.79
   3   1   1 3263.87   62.99
   3   1   1 3280.37   49.40
  -3   1  -1 3230.98   51.99
   3   1   1 3164.18   55.99
  -5  -1  -1  724.33   21.80
   5  -1   1  684.13   17.20
   5  -1   1  691.83   15.40
  -5  -1  -1  728.53   26.70
   5   1   1  696.23   26.30
  -5   1  -1  716.03   17.20
   5   1   1  721.63   21.70
   7  -1   1  266.17   10.30
  -7  -1  -1  276.47   18.00
   7  -1   1  259.87   10.80
  -7  -1  -1  267.57   14.40
  -7   1  -1  260.27   10.30
   7   1   1  265.97   14.20
   7   1   1  267.87   17.90
  -9  -1  -1    6.60    2.80
   9  -1   1    9.40    2.70
   9  -1   1    8.30    2.20
  -9  -1  -1    8.00    3.80
   9   1   1    5.90    3.20
  -9   1  -1    6.60    2.30
   9   1   1    5.20    2.60
  11  -1   1  381.26   14.30
  11  -1   1  385.66   17.20
 -11  -1  -1  378.86   24.80
 -11  -1  -1  373.26   20.00
  11   1   1  373.26   19.80
 -11   1  -1  468.45   25.60
  11   1   1  396.46   25.00
 -13  -1  -1 1354.66   50.89
 -13  -1  -1 1370.66   43.40
  13  -1   1 1297.67   37.20
  13  -1   1 1306.47   31.50
 -13   1  -1 1349.66   34.40
  13   1   1 1361.96   42.30
  15  -1   1  431.36   21.70
 -15  -1  -1  424.46   29.40
  15  -1   1  421.96   17.00
 -15  -1  -1  416.36   24.90
  15   1   1  441.16   24.40
 -15   1  -1  443.46   19.30
 -17  -1  -1  121.09   17.50
 -17  -1  -1  104.89   13.70
  17  -1   1  122.79   12.70
  17  -1   1  117.49    9.30
 -17   1  -1   91.59   10.00
  17   1   1  105.39   13.20
  19  -1   1    3.30    2.90
 -19  -1  -1    7.70    4.60
 -19  -1  -1    4.10    2.90
  19  -1   1    4.50    2.30
 -19   1  -1   -0.50    3.70
  19   1   1    4.40    3.40
 -19   1  -1    1.70    2.10
 -21  -1  -1  185.98   21.00
  21  -1   1  202.58   13.40
  21  -1   1  211.98   18.70
 -21  -1  -1  185.18   22.80
 -21   1  -1  218.08   25.80
  21   1   1  206.78   20.30
  23  -1   1   59.29    7.70
  23  -1   1   57.49   12.30
 -23  -1  -1   66.89   15.90
 -23   1  -1   25.30   10.00
  23   1   1   50.69   12.10
 -25  -1  -1  448.06   40.20
  25  -1   1  422.36   29.50
  25   1   1  482.65   33.30
 -25   1  -1  439.66   40.10
  27  -1   1   12.00    5.90
 -27  -1  -1   18.70   10.20
 -27   1  -1   10.50    8.40
  27   1   1   -1.20    3.80
  29  -1   1  213.68   23.30
 -29  -1  -1  192.18   30.00
  29   1   1  223.98   25.40
 -29   1  -1  259.17   33.60
 -31  -1  -1    6.10    7.30
  31  -1   1    8.90    7.70
  31   1   1   -2.90    3.30
 -31   1  -1   -8.90    4.80
 -33  -1  -1   11.60    8.80
  33  -1   1    6.90    6.40
  33   1   1   24.80   10.80
 -35   1  -1   -1.30   10.10
  35   1   1   10.20    6.90
  37  -1   1  -20.60    6.80
 -37  -1  -1    1.60   12.30
 -37   1  -1   -8.90   11.80
 -36  -2   1   21.70   11.30
  36  -2  -1   68.79   14.80
  36  -2  -1   28.50   10.80
  34  -2  -1   13.10    6.20
 -34  -2   1   -4.60    7.80
 -34   2   1   -6.90    6.50
  34   2  -1    9.50    5.70
  34   2  -1    9.20    8.80
 -32  -2   1    2.60    6.70
  32  -2  -1   -0.70    5.00
  32  -2  -1   -1.20    4.30
 -32   2   1    9.30    8.10
  32   2  -1    6.50    5.10
  32   2  -1  -11.30    4.90
  30  -2  -1  111.89   15.00
  30  -2  -1  140.29   20.80
 -30   2   1  119.99   26.40
  30   2  -1  105.59   15.10
 -28  -2   1  337.57   31.90
  28  -2  -1  403.06   30.90
  28  -2  -1  368.26   25.00
 -28   2   1  368.86   37.90
  28   2  -1  365.66   25.50
  26  -2  -1   -0.20    4.10
 -26  -2   1    0.10    4.10
  26  -2  -1   -2.60    3.10
  26   2  -1   -0.30    4.90
  26   2  -1    4.20    3.60
 -26   2   1   -9.50    3.90
 -26   2   1   -5.20    3.70
  24  -2  -1   22.10    6.60
 -24  -2   1   27.30    8.70
  24  -2  -1   30.30    8.50
  24   2  -1   44.50   10.00
  24   2  -1   30.30    8.90
 -24   2   1   34.30    8.90
 -22  -2   1  767.42   42.00
  22  -2  -1  741.33   33.50
  22  -2  -1  806.72   39.40
  22   2  -1  791.32   35.90
 -22   2   1  782.82   38.30
  22   2  -1  710.73   40.50
 -20  -2   1    0.60    2.50
  20  -2  -1    2.90    3.80
  20  -2  -1    0.90    2.50
 -20   2   1    2.60    3.00
  20   2  -1    0.50    3.40
  18  -2  -1  705.23   30.90
  18  -2  -1  681.53   32.90
 -18  -2   1  677.43   35.40
  18   2  -1  632.04   34.30
 -18   2   1  662.23   32.40
  18   2  -1  689.63   31.40
 -16  -2   1  680.83   33.20
  16  -2  -1  677.93   29.20
  16  -2  -1  607.74   30.20
 -16  -2   1  637.84   34.80
 -16   2   1  574.34   29.10
  16   2  -1  685.23   33.80
  16   2  -1  655.93   29.70
 -14  -2   1   82.29   10.50
 -14  -2   1   69.39   11.80
  14  -2  -1   76.49    9.40
 -14   2   1   75.79   10.60
  14   2  -1   81.69   11.40
  14   2  -1   90.79   12.60
  12  -2  -1  815.12   29.90
 -12  -2   1  813.22   31.60
 -12  -2   1  722.03   33.20
  12   2  -1  803.82   32.00
 -12   2   1  801.72   31.60
  12   2  -1  791.02   32.70
  10  -2  -1  475.95   21.50
 -10  -2   1  472.15   24.60
 -10  -2   1  468.35   21.70
  10   2  -1  500.75   23.80
  10   2  -1  476.05   22.50
 -10   2   1  461.45   22.10
   8  -2  -1   34.60    6.30
  -8  -2   1   34.40    7.40
  -8   2   1   40.10    7.30
   8   2  -1   38.90    7.30
   6  -2  -1    5.50    2.50
  -6  -2   1    6.70    3.30
   6   2  -1    7.10    2.70
  -6   2   1    5.70    3.10
   6   2  -1    4.50    2.90
  -4  -2   1  750.52   23.90
   4  -2  -1  763.82   24.00
  -4   2   1  741.03   24.10
   4   2  -1  752.62   23.50
   2  -2  -1   26.40    5.00
  -2  -2   1   22.20    5.20
  -2   2   1   28.70    5.20
   2   2  -1   26.30    6.00
   0  -2   1  795.42   19.10
   0  -2  -1  803.12   23.70
   0   2   1  839.72   23.10
   0   2  -1  813.62   19.10
   0   2   1  779.62   27.70
  -2  -2  -1  121.49    8.30
   2  -2   1  129.59    5.60
  -2  -2  -1  135.89    9.70
   2   2   1  112.69    9.10
  -2   2  -1  124.29    5.80
   4  -2   1    9.40    2.10
  -4  -2  -1    9.30    3.20
  -4   2  -1    5.10    2.10
   4   2   1    7.80    3.30
   4   2   1    6.80    2.70
   4   2   1    7.20    2.90
  -6  -2  -1   68.49    9.70
  -6  -2  -1   60.39    8.40
   6  -2   1   51.99    6.50
  -6   2  -1   47.50    5.90
   6   2   1   37.30    6.90
   6   2   1   59.69    9.90
  -8  -2  -1  513.45   26.40
  -8  -2  -1  525.45   23.20
   8  -2   1  507.35   16.00
   8  -2   1  533.95   19.10
   8   2   1  542.95   23.50
  -8   2  -1  550.34   19.50
   8   2   1  528.15   27.40
 -10  -2  -1  295.87   18.40
  10  -2   1  292.47   14.30
 -10  -2  -1  265.67   20.50
  10  -2   1  300.17   13.60
  10   2   1  260.87   20.40
  10   2   1  261.77   17.20
 -10   2  -1  268.87   14.20
  12  -2   1  142.69   10.80
 -12  -2  -1  143.29   14.20
 -12  -2  -1  159.18   16.70
  12  -2   1  171.88   11.30
  12   2   1  193.78   18.50
  12   2   1  178.48   15.40
 -12   2  -1  171.78   12.00
 -14  -2  -1    3.60    3.10
  14  -2   1    3.20    2.30
 -14  -2  -1    1.20    3.00
  14  -2   1    1.60    1.90
 -14   2  -1    3.20    2.00
  14   2   1    1.70    2.50
  14   2   1    0.60    3.10
 -16  -2  -1  131.39   17.70
  16  -2   1  121.09   11.60
 -16  -2  -1  127.99   15.60
  16  -2   1  112.79   10.00
  16   2   1  115.09    9.80
  16   2   1  135.39   15.10
 -16   2  -1  120.69   11.80
  16   2   1   99.59   16.10
  18  -2   1  360.16   18.50
  18  -2   1  332.87   20.10
 -18  -2  -1  379.36   30.30
 -18  -2  -1  331.37   25.10
  18   2   1  371.46   25.80
  18   2   1  378.96   18.60
 -18   2  -1  335.87   20.00
  20  -2   1  257.97   16.00
  20  -2   1  261.87   19.20
 -20  -2  -1  239.98   23.00
 -20  -2  -1  196.08   23.40
  20   2   1  229.48   21.30
 -20   2  -1  252.97   17.80
  22  -2   1    0.10    2.60
 -22  -2  -1   12.70    6.20
  22  -2   1    8.20    3.80
 -22  -2  -1    5.20    4.60
  22   2   1    4.60    3.30
 -22   2  -1    5.20    3.80
  24  -2   1   -1.70    2.30
 -24  -2  -1   -2.10    2.80
 -24  -2  -1   -0.10    3.80
  24  -2   1    2.90    4.30
 -24   2  -1   -5.30    2.40
  24   2   1    4.20    5.00
 -24   2  -1   -5.30    4.40
 -26  -2  -1   -1.30    4.00
  26  -2   1   -1.00    2.30
  26  -2   1    7.80    4.80
  26   2   1    3.90    5.20
 -26   2  -1   -1.40    4.50
 -26   2  -1   -0.20    3.40
  28  -2   1  921.01   45.10
 -28  -2  -1  967.10   59.89
  28   2   1  888.61   49.90
 -28   2  -1  874.01   61.19
  30  -2   1  244.48   25.00
 -30  -2  -1  239.98   32.10
 -30   2  -1  226.38   33.90
  32  -2   1  444.86   33.60
 -32  -2  -1  392.26   42.20
  32   2   1  441.96   45.00
 -34  -2  -1   -6.80    7.10
  34   2   1   23.00   10.60
 -34   2  -1   16.40   10.50
 -36   2  -1   -9.60   11.80
 -37  -3   1   73.39   17.70
  37  -3  -1   95.89   22.70
  37  -3  -1  121.69   18.10
 -37   3   1   83.99   20.40
 -35  -3   1   49.40   14.50
  35  -3  -1  101.89   17.00
 -33  -3   1   -8.40    7.10
  33  -3  -1   -6.00    4.50
  33  -3  -1   -2.40    4.50
  33   3  -1   -3.70    5.10
  33   3  -1    0.10    5.10
 -33   3   1    5.60    7.20
  31  -3  -1   60.49   12.10
 -31  -3   1   30.40   11.10
  31  -3  -1   42.30   11.30
 -31   3   1   38.50   11.30
  31   3  -1   39.10   11.40
  31   3  -1   58.49   13.90
 -31   3   1   37.20   11.90
  29  -3  -1    4.70    4.20
 -29  -3   1   10.60    6.80
  29  -3  -1   -4.90    4.30
  29   3  -1    5.10    4.40
  27  -3  -1  335.37   25.10
  27  -3  -1  388.96   29.80
 -27  -3   1  350.56   31.70
 -27   3   1  322.07   27.50
  27   3  -1  357.86   26.60
 -25  -3   1    4.90    5.30
  25  -3  -1    4.70    5.70
  25  -3  -1    1.80    3.90
  25   3  -1    2.10    4.10
 -25   3   1    9.80    6.30
  25   3  -1    0.00    3.90
 -23  -3   1  458.55   33.30
  23  -3  -1  459.25   30.00
  23  -3  -1  412.96   26.10
  23   3  -1  475.25   29.20
  23   3  -1  488.15   34.80
 -23   3   1  430.46   29.70
 -21  -3   1  351.16   27.60
  21  -3  -1  369.46   24.00
 -21  -3   1  303.47   28.70
  21  -3  -1  341.57   24.50
 -21   3   1  379.16   27.00
  21   3  -1  372.46   29.70
  21   3  -1  348.77   24.30
  19  -3  -1   72.69   11.10
  19  -3  -1   71.79   12.20
 -19  -3   1   70.79   13.00
 -19  -3   1   79.59   13.00
 -19   3   1   79.99   12.70
  19   3  -1   73.19   12.00
  19   3  -1   70.59   14.00
  19   3  -1  100.59   18.50
  17  -3  -1    0.60    2.40
 -17  -3   1   -0.20    4.10
 -17  -3   1   -1.70    1.70
  17   3  -1    4.50    3.50
  17   3  -1   -2.80    1.60
 -17   3   1    1.50    3.00
 -15  -3   1  419.36   25.80
 -15  -3   1  492.25   30.40
  15  -3  -1  473.15   24.90
 -15   3   1  463.45   26.80
  15   3  -1  455.95   27.60
  15   3  -1  507.05   29.70
  13  -3  -1   73.89   15.60
 -13  -3   1   63.99   11.70
  13   3  -1   64.89   10.60
 -13   3   1   73.79   11.20
  13   3  -1   64.89   10.80
 -11  -3   1   10.90    4.80
  11  -3  -1    7.20    3.40
  11   3  -1    8.40    4.20
  11   3  -1    4.50    3.30
 -11   3   1   13.20    4.90
  -9  -3   1  248.38   21.70
   9  -3  -1  292.77   17.70
   9   3  -1  315.37   19.70
  -9   3   1  285.57   18.00
   9   3  -1  268.57   18.50
   7  -3  -1  109.59   10.60
  -7  -3   1  106.59   11.30
   7   3  -1   96.69   10.90
   7   3  -1   94.39   10.70
  -7   3   1  102.49   10.90
   5  -3  -1 3918.01   74.99
   5  -3  -1 3890.41   76.19
  -5  -3   1 3930.41   76.29
  -5   3   1 3873.81   77.19
   5   3  -1 3859.91   75.49
   3  -3  -1  737.33   26.30
   3  -3  -1  813.12   26.60
  -3  -3   1  815.12   25.80
  -3   3   1  779.92   27.20
   3   3  -1  793.42   25.70
  -1  -3   1 1927.71   41.10
   1  -3  -1 1948.31   45.10
   1  -3  -1 1936.01   46.00
   1   3  -1 1946.21   41.40
  -1   3   1 1945.81   45.80
  -1   3   1 1900.61   46.00
  -1  -3  -1  328.67   16.60
  -1  -3  -1  331.67   16.60
   1  -3   1  320.07   12.80
  -1   3  -1  297.07   16.50
   1   3   1  309.47   15.80
   1   3   1  316.57   16.90
  -1   3  -1  311.67   12.80
  -3  -3  -1 2282.17   51.69
   3  -3   1 2157.08   39.60
   3   3   1 2175.98   48.60
   3   3   1 2260.27   52.39
  -3   3  -1 2186.88   41.20
  -3   3  -1 2172.18   50.39
   5  -3   1    2.30    2.20
   5  -3   1    1.40    1.20
  -5  -3  -1    1.60    2.60
   5   3   1    6.40    3.60
   5   3   1    1.10    2.20
   5   3   1    2.60    1.90
  -5   3  -1    3.60    2.10
  -7  -3  -1 2722.33   63.29
   7  -3   1 2729.73   59.79
   7   3   1 2788.02   57.09
   7   3   1 2722.83   71.69
  -7   3  -1 2719.93   58.79
   7   3   1 2723.33   63.89
  -9  -3  -1 1047.50   41.80
   9  -3   1 1052.99   33.20
   9   3   1 1068.49   37.70
   9   3   1 1006.80   42.40
  -9   3  -1 1022.40   32.50
 -11  -3  -1  108.89   14.50
 -11  -3  -1  102.49   13.10
  11  -3   1  115.79   10.70
  11   3   1  132.99   16.40
  11   3   1  106.39   12.60
 -11   3  -1  104.29   10.70
 -13  -3  -1  604.24   34.40
  13  -3   1  557.84   24.40
  13  -3   1  563.84   21.70
 -13  -3  -1  574.44   30.30
  13   3   1  627.14   31.10
 -13   3  -1  563.44   25.00
 -15  -3  -1  268.07   21.70
  15  -3   1  265.67   15.90
 -15  -3  -1  275.07   24.70
  15  -3   1  272.37   17.20
 -15   3  -1  242.28   17.00
  15   3   1  265.47   21.50
  15   3   1  297.77   26.30
  17  -3   1   34.60    6.90
 -17  -3  -1   25.20    8.30
 -17  -3  -1   32.50    8.60
  17  -3   1   16.10    4.40
 -17   3  -1   15.40    5.00
  17   3   1   26.60    7.50
  17   3   1   29.90    9.40
  19  -3   1  114.79   14.30
 -19  -3  -1   82.99   15.80
  19  -3   1   91.99   11.00
 -19  -3  -1   64.19   13.30
 -19   3  -1   90.29   11.70
  19   3   1   71.99   15.20
 -21  -3  -1   92.89   16.50
  21  -3   1   94.19   11.30
  21  -3   1   78.59   11.00
 -21  -3  -1   75.89   15.00
  21   3   1   99.39   16.90
 -21   3  -1   80.79   12.00
  21   3   1   81.19   15.40
  23  -3   1    1.70    2.40
 -23  -3  -1   -1.50    4.10
  23  -3   1    3.70    4.10
 -23  -3  -1    2.50    5.10
  23   3   1   -1.30    3.90
 -23   3  -1    0.40    3.30
  25  -3   1   31.30    7.80
  25  -3   1   27.80    7.00
 -25  -3  -1   15.80    6.60
 -25   3  -1   15.40    6.50
  25   3   1   35.50   10.20
 -27  -3  -1  481.05   41.90
  27  -3   1  505.75   27.20
  27  -3   1  524.25   31.60
 -27   3  -1  517.55   31.30
  27   3   1  437.36   35.40
  29  -3   1   62.39   12.00
 -29  -3  -1   86.99   22.30
  29  -3   1   59.49   14.50
 -29   3  -1   46.70   10.90
 -29   3  -1  129.99   23.50
 -31  -3  -1   46.20   14.20
  31  -3   1   31.80   10.00
  31  -3   1   71.59   12.60
 -31   3  -1   51.29   11.90
  31   3   1   38.50   14.40
  33  -3   1   31.20    9.60
 -33  -3  -1   16.50    8.80
  33   3   1   40.90   12.50
 -33   3  -1    5.10    9.90
  35  -3   1   -6.00    5.00
 -35   3  -1  -17.70    9.70
 -37  -3  -1  -20.00    8.10
 -37   3  -1    2.90   17.30
  36  -4  -1  -11.20    6.20
  36  -4  -1   16.60    7.40
 -36   4   1   -5.20   11.00
  34  -4  -1    2.60    5.80
  34  -4  -1   -3.30    6.30
 -34   4   1  -12.90   10.60
 -34   4   1   -0.50    8.90
  34   4  -1   -2.80    5.60
  32  -4  -1   -2.90    5.20
  32  -4  -1   -1.40    4.30
 -32  -4   1   -6.90    6.20
  32   4  -1    0.20    4.80
  32   4  -1    7.60    8.90
 -32   4   1   -5.90    7.70
  30  -4  -1   90.59   17.30
 -30  -4   1   82.49   18.00
  30  -4  -1   75.79   14.60
  30   4  -1   66.29   15.20
 -30   4   1   75.89   16.70
  30   4  -1  104.19   16.70
  28  -4  -1  132.89   17.00
  28  -4  -1  122.09   17.90
 -28  -4   1  127.49   20.60
  28   4  -1  124.79   19.50
 -28   4   1  117.29   20.40
  28   4  -1  129.69   17.80
  26  -4  -1   11.20    5.90
  26  -4  -1   17.90    7.60
 -26  -4   1    4.90    5.10
  26   4  -1    7.30    5.20
 -26   4   1    8.80    6.30
 -24  -4   1  582.84   38.40
  24  -4  -1  591.64   33.00
  24  -4  -1  597.84   34.50
 -24  -4   1  598.34   43.50
  24   4  -1  577.14   34.20
  24   4  -1  599.64   40.60
 -24   4   1  531.95   35.20
 -22  -4   1 1166.58   57.39
  22  -4  -1 1151.88   46.00
  22  -4  -1 1164.58   47.30
  22   4  -1 1165.68   54.39
 -22   4   1 1128.59   50.39
  22   4  -1 1161.28   48.40
  22   4  -1 1167.08   55.09
  20  -4  -1   13.30    5.40
 -20  -4   1   14.10    6.80
  20   4  -1   27.40    8.60
 -20   4   1   22.20    7.90
  20   4  -1    9.90    5.60
  18  -4  -1  219.48   18.70
 -18  -4   1  186.98   21.50
 -18   4   1  241.08   21.60
  18   4  -1  225.98   22.00
  18   4  -1  218.78   21.80
  16  -4  -1  588.04   30.10
 -16  -4   1  580.34   35.30
  16   4  -1  597.24   35.90
 -16   4   1  588.14   32.30
  16   4  -1  603.14   34.60
  14  -4  -1  806.22   34.40
 -14  -4   1  744.23   38.20
  14   4  -1  788.52   38.90
  14   4  -1  810.92   38.40
 -14   4   1  771.92   36.00
  12  -4  -1 2129.39   58.59
 -12  -4   1 2034.70   63.39
  12   4  -1 2106.89   62.79
  12   4  -1 2188.48   65.49
 -12   4   1 2120.29   61.29
  10  -4  -1  522.85   26.30
 -10  -4   1  516.25   28.30
 -10   4   1  526.95   27.30
  10   4  -1  542.25   29.70
  10   4  -1  537.25   28.20
   8  -4  -1 2227.78   57.79
  -8  -4   1 2198.88   59.09
   8  -4  -1 2200.88   54.89
  -8   4   1 2182.78   58.89
   8   4  -1 2140.39   58.19
   8   4  -1 2205.38   61.69
  -6  -4   1   78.89   10.70
   6  -4  -1   92.19   10.10
   6  -4  -1   84.69   12.40
  -6   4   1   80.99   10.70
   6   4  -1   79.69   10.30
  -4  -4   1 2358.86   55.79
   4  -4  -1 2391.56   58.99
   4  -4  -1 2428.86   55.89
  -4   4   1 2313.67   58.39
   4   4  -1 2344.57   55.89
  -2  -4   1   11.10    3.70
   2  -4  -1    6.00    3.60
   2  -4  -1    5.50    2.80
  -2   4   1    7.10    3.30
  -2   4   1    5.90    2.80
   2   4  -1    6.20    2.60
   0  -4   1  515.15   19.90
   0  -4  -1  517.65   22.90
   0   4   1  573.04   25.20
   0   4  -1  541.35   25.20
   0   4  -1  538.65   20.90
   0   4   1  511.95   23.70
   2  -4   1  597.24   20.10
  -2  -4  -1  577.44   25.20
  -2   4  -1  635.84   27.10
   2   4   1  606.34   25.60
   2   4   1  599.44   26.60
  -2   4  -1  569.64   20.90
  -4  -4  -1 5020.60   98.19
   4  -4   1 5148.98   84.09
   4   4   1 5132.99  100.89
   4   4   1 5367.36   97.69
  -4   4  -1 4873.11   97.69
  -4   4  -1 5310.47   94.59
   6  -4   1    1.20    1.40
   6   4   1    3.00    2.40
   6   4   1    2.30    2.60
  -6   4  -1    2.00    2.40
   6   4   1    0.70    1.90
   8  -4   1  283.27   18.50
   8  -4   1  294.27   13.10
  -8  -4  -1  306.27   20.80
  -8   4  -1  299.77   18.50
   8   4   1  293.57   17.90
   8   4   1  313.57   24.70
   8   4   1  287.57   20.20
 -10  -4  -1    4.60    3.70
  10  -4   1    0.50    1.60
  10   4   1   -0.80    1.90
 -10   4  -1    0.10    2.40
  10   4   1   -0.10    3.00
  10   4   1    1.50    2.00
  12  -4   1  161.68   14.30
 -12  -4  -1  156.48   16.80
  12   4   1  161.38   16.70
  12   4   1  170.58   19.50
 -12   4  -1  141.59   14.00
 -14  -4  -1  903.51   44.90
 -14  -4  -1  925.31   41.70
  14  -4   1  910.01   35.40
  14   4   1  957.70   48.00
 -14   4  -1  960.40   37.30
  14   4   1  946.51   42.00
 -16  -4  -1    2.30    3.50
 -16  -4  -1    1.30    3.20
  16  -4   1    2.00    2.90
  16  -4   1    0.30    1.60
  16   4   1    6.90    4.60
  16   4   1    1.40    3.80
 -16   4  -1    1.40    3.10
  18  -4   1    3.70    3.60
 -18  -4  -1    3.10    4.30
  18  -4   1    4.20    1.90
 -18  -4  -1    4.80    4.10
  18   4   1    4.80    5.20
  18   4   1    3.20    4.40
 -18   4  -1    5.80    4.20
 -20  -4  -1   -2.60    3.20
  20  -4   1    0.70    2.20
  20  -4   1    2.80    2.40
 -20  -4  -1   -1.20    3.10
  20   4   1    2.80    4.40
  20   4   1   -1.70    3.50
 -20   4  -1    0.00    2.70
 -22  -4  -1 1046.80   52.89
  22  -4   1 1029.20   38.90
 -22  -4  -1 1072.89   56.89
  22  -4   1 1072.69   41.50
  22   4   1 1112.69   59.09
 -22   4  -1 1081.79   45.40
  22   4   1 1071.29   53.09
 -24  -4  -1  584.24   63.59
  24  -4   1  701.83   32.70
  24  -4   1  673.13   33.00
 -24  -4  -1  680.13   44.90
  24   4   1  687.73   47.20
 -24   4  -1  684.13   36.30
  24   4   1  711.53   44.00
 -26  -4  -1  113.89   22.10
  26  -4   1  104.59   14.20
  26  -4   1  120.49   14.30
 -26  -4  -1  122.89   22.20
 -26   4  -1  103.49   16.80
 -28  -4  -1  475.85   43.50
  28  -4   1  530.75   31.60
  28  -4   1  515.15   30.00
 -28  -4  -1  532.05   43.00
 -28   4  -1  482.85   32.90
  30  -4   1   22.00    7.40
  30  -4   1   34.30    9.20
 -30  -4  -1   36.00   13.80
 -30  -4  -1   15.50    7.90
 -30   4  -1   41.80   10.40
  30   4   1   29.20   10.10
  32  -4   1  165.88   21.80
 -32  -4  -1  144.89   25.60
  32  -4   1  196.38   20.80
 -32   4  -1  178.58   23.20
  32   4   1  220.68   28.20
  34  -4   1  162.68   23.70
  34  -4   1  175.38   19.60
 -34   4  -1  107.99   23.70
 -34   4  -1  228.68   36.90
  36  -4   1    2.20    6.80
 -36  -4  -1   -8.20   11.00
  35  -5  -1   23.80   14.80
  35   5  -1   25.90    9.70
 -35   5   1   20.40   12.20
  33  -5  -1   23.30    8.70
  33  -5  -1   20.30    8.70
  33   5  -1   31.00   10.70
 -33   5   1   35.00   12.70
  31  -5  -1    7.30    3.60
  31  -5  -1   -8.00    4.50
 -31   5   1  -12.90    6.70
  31   5  -1    7.20    7.00
  29  -5  -1   -4.70    4.80
  29  -5  -1    5.40    4.00
 -29   5   1   -3.70    6.30
  29   5  -1   -3.70    5.40
  29   5  -1   -0.10    5.30
  27  -5  -1  530.55   34.00
  27  -5  -1  493.85   33.20
  27   5  -1  571.94   36.20
 -27   5   1  501.25   38.50
  25  -5  -1   32.80    9.10
  25  -5  -1   32.30    8.60
 -25  -5   1   27.60   10.20
  25   5  -1   38.70   10.60
  25   5  -1   35.60    9.80
 -25   5   1   37.50   11.80
  23  -5  -1  712.73   37.90
  23  -5  -1  742.53   38.00
 -23   5   1  751.82   43.70
  23   5  -1  774.12   46.60
  21  -5  -1  291.37   23.60
 -21  -5   1  255.07   27.70
  21   5  -1  311.27   28.90
  21   5  -1  238.78   25.60
 -21   5   1  267.87   39.90
  19  -5  -1   72.29   12.20
 -19  -5   1   46.20   11.50
  19   5  -1   63.39   13.80
 -19   5   1   76.49   14.00
  19   5  -1   64.39   13.70
  17  -5  -1  122.29   15.30
 -17  -5   1  106.89   16.60
  17   5  -1  138.29   18.60
 -17   5   1  149.59   18.40
  17   5  -1  152.78   19.50
  15  -5  -1  376.26   25.50
 -15  -5   1  368.86   28.30
  15   5  -1  380.26   29.00
 -15   5   1  372.26   26.60
  15   5  -1  434.66   37.10
  13  -5  -1    9.10    3.40
 -13  -5   1    6.00    4.00
  13   5  -1    9.00    4.60
  13   5  -1   20.90    7.10
 -13   5   1   14.90    6.30
  11  -5  -1    5.10    4.00
 -11  -5   1    1.80    3.20
  11  -5  -1    3.90    2.80
  11   5  -1    1.90    4.10
 -11   5   1    2.30    2.20
  11   5  -1    1.60    1.90
  -9  -5   1  264.77   20.80
   9  -5  -1  269.07   20.30
   9  -5  -1  220.88   16.60
   9   5  -1  260.07   20.30
  -9   5   1  243.68   19.80
   9   5  -1  251.07   22.50
  -7  -5   1  571.64   28.70
   7  -5  -1  577.64   29.50
   7  -5  -1  570.94   26.20
  -7   5   1  530.55   28.60
   7   5  -1  568.44   28.50
  -5  -5   1  669.63   30.50
   5  -5  -1  623.34   27.30
   5  -5  -1  625.44   30.20
  -5   5   1  589.54   29.60
   5   5  -1  664.33   29.60
  -3  -5   1 1637.54   46.50
   3  -5  -1 1622.54   46.50
  -3   5   1 1653.83   49.20
   3   5  -1 1620.14   47.10
  -3   5   1 1655.73   50.99
   1  -5  -1   78.59   11.30
  -1  -5   1   78.69    9.40
   1  -5  -1   63.79    9.30
   1   5  -1   78.19   11.10
   1   5  -1   75.79    9.50
  -1   5   1   79.89   10.80
  -1  -5  -1    4.20    3.00
   1  -5   1   11.10    3.70
   1   5   1   10.70    4.30
   1   5   1    5.80    2.60
  -1   5  -1    4.70    2.90
  -1   5  -1   11.40    3.50
  -3  -5  -1 1694.13   50.49
   3  -5   1 1752.22   41.60
  -3   5  -1 1657.23   43.60
   3   5   1 1738.33   51.09
   3   5   1 1750.42   53.29
  -3   5  -1 1759.52   52.49
   5  -5   1  398.66   17.10
  -5  -5  -1  417.56   24.20
  -5   5  -1  350.36   22.20
   5   5   1  420.46   23.10
   5   5   1  391.86   24.30
  -5   5  -1  390.76   18.30
   7  -5   1 1770.22   40.20
  -7  -5  -1 1704.33   53.89
   7   5   1 1776.42   51.69
   7   5   1 1837.22   56.79
  -7   5  -1 1712.73   52.89
   7   5   1 1728.73   63.49
   9  -5   1 2870.51   57.39
  -9  -5  -1 2839.52   75.59
   9  -5   1 2851.81   73.69
   9   5   1 2892.91   77.79
   9   5   1 2867.81   69.99
  -9   5  -1 2787.52   71.99
   9   5   1 3027.10   88.79
  11  -5   1    9.10    2.80
 -11  -5  -1    5.30    4.10
  11  -5   1    9.70    4.90
  11   5   1    9.10    5.70
  11   5   1    4.80    3.90
 -11   5  -1    9.00    3.70
  11   5   1    5.80    4.20
 -13  -5  -1    9.30    5.20
  13  -5   1   14.70    5.70
  13  -5   1    9.00    3.30
  13   5   1    0.20    3.00
  13   5   1   12.60    4.40
 -13   5  -1   10.50    4.50
  13   5   1   10.70    5.10
  15  -5   1   -0.70    3.00
 -15  -5  -1    0.70    3.40
  15   5   1    5.40    3.00
  15   5   1    0.10    3.30
 -15   5  -1    2.20    3.10
  15   5   1    5.10    4.10
 -17  -5  -1    6.40    3.90
  17  -5   1   -0.10    2.50
  17  -5   1    1.60    2.10
  17   5   1   -3.20    2.60
 -17   5  -1   -0.80    3.20
  17   5   1   -2.60    2.40
 -19  -5  -1   30.30    9.10
  19  -5   1   50.29    8.40
  19  -5   1   26.20    7.70
  19   5   1   19.00    8.30
  19   5   1   24.60    8.10
 -19   5  -1   24.40    7.30
 -21  -5  -1    4.50    5.40
  21  -5   1   17.30    5.00
  21  -5   1   24.30    7.30
 -21   5  -1   13.00    6.00
  21   5   1   21.00    8.10
  21   5   1   23.70    9.20
  23  -5   1  272.07   22.40
  23  -5   1  270.07   18.90
 -23  -5  -1  303.37   32.70
  23   5   1  299.67   29.10
 -23   5  -1  279.67   24.90
  23   5   1  261.87   30.20
  25  -5   1    3.00    4.10
 -25  -5  -1   -4.10    4.70
  25  -5   1   -3.60    3.30
  25   5   1    0.30    3.80
  25   5   1    0.30    3.80
 -25   5  -1    1.70    6.10
  27  -5   1  675.63   33.40
  27  -5   1  643.34   35.80
 -27  -5  -1  613.74   46.70
  27   5   1  704.93   48.10
 -27   5  -1  648.44   45.10
  27   5   1  689.43   34.70
  29  -5   1   20.30    7.20
 -29  -5  -1   29.90   11.70
  29  -5   1   24.00    7.30
 -29   5  -1   23.60    8.70
  29   5   1   23.50   11.20
 -31  -5  -1    2.10    5.90
  31  -5   1    4.80    6.60
  31  -5   1    1.20    5.10
 -31   5  -1    1.10    7.20
  31   5   1  -11.30    8.50
  33  -5   1   -1.40    6.80
 -33   5  -1    1.10    9.70
  35  -5   1   52.59   13.00
 -35   5  -1   -1.60   12.50
  34  -6  -1   -2.50    6.20
  34   6  -1    7.60    8.20
 -34   6   1   -4.90    8.20
  32  -6  -1   -8.10    5.20
  32  -6  -1   -6.80    6.80
 -32   6   1  -17.70    6.00
  32   6  -1   -1.00    7.50
  30  -6  -1   14.10    7.20
  30   6  -1    6.20    6.80
  28  -6  -1    6.80    4.80
  28  -6  -1    5.10    5.60
  28   6  -1   11.20    7.40
  28   6  -1   -6.00    5.80
 -28   6   1    9.30    6.50
  26  -6  -1   16.60    6.60
  26  -6  -1   28.30    8.50
 -26  -6   1   17.90    8.80
  26   6  -1   25.30    8.90
 -26   6   1   39.50   12.80
  24  -6  -1   -2.40    3.90
  24  -6  -1   -0.30    2.90
 -24  -6   1   -0.40    4.40
 -24   6   1   -1.70    4.80
  24   6  -1   -4.00    3.00
 -22  -6   1  100.49   19.70
  22  -6  -1  151.38   18.40
  22   6  -1  156.28   22.20
 -22   6   1  167.08   22.70
 -20  -6   1   14.80    6.60
  20  -6  -1    6.30    4.60
 -20   6   1   10.60    7.50
  20   6  -1    6.70    5.80
 -18  -6   1  222.88   25.20
  18  -6  -1  230.88   22.00
 -18   6   1  228.98   24.00
  18   6  -1  279.47   27.30
  18   6  -1  223.28   24.80
  16  -6  -1  369.86   24.60
 -16  -6   1  336.77   28.90
  16  -6  -1  345.37   26.40
  16   6  -1  321.57   28.20
 -16   6   1  385.76   30.20
  16   6  -1  381.56   31.50
  14  -6  -1   28.80    8.60
  14  -6  -1   17.60    4.70
 -14  -6   1   35.50    9.80
 -14   6   1   28.90    8.80
  14   6  -1   12.60    5.30
  14   6  -1   17.30    7.10
  12  -6  -1    9.40    5.70
 -12  -6   1    9.70    4.60
  12   6  -1    9.60    5.30
  12   6  -1   15.20    6.40
 -12   6   1    6.50    4.60
  10  -6  -1    8.00    3.20
  10  -6  -1   20.20    7.00
 -10  -6   1   16.50    5.90
  10   6  -1   18.90    6.40
 -10   6   1   10.10    4.90
  10   6  -1   27.00    7.50
   8  -6  -1   18.20    6.20
   8  -6  -1   17.80    5.20
  -8  -6   1   14.70    4.80
   8   6  -1   44.00   10.10
  -8   6   1   31.10    8.90
  -6  -6   1   25.30    6.60
   6  -6  -1   43.20    8.50
   6  -6  -1   44.60    9.70
   6   6  -1   35.60    8.50
  -6   6   1   41.30    9.50
  -4  -6   1   63.19   10.80
   4  -6  -1   80.29   12.20
   4  -6  -1   76.69   12.80
   4   6  -1   87.99   12.70
  -4   6   1   87.19   11.80
   4   6  -1   75.39   10.70
   2  -6  -1  636.14   33.20
   2  -6  -1  631.24   29.40
  -2  -6   1  615.54   29.30
   2   6  -1  650.93   33.60
   2   6  -1  686.53   30.70
  -2   6   1  642.54   31.90
  -2   6   1  655.73   33.10
   0  -6   1  463.35   22.90
   0  -6  -1  444.66   25.00
   0   6  -1  463.05   24.30
   0   6   1  461.65   27.30
   0   6  -1  442.76   27.40
   0   6   1  450.15   26.80
  -2  -6  -1 1227.58   43.70
   2  -6   1 1248.08   37.70
   2   6   1 1223.48   45.20
   2   6   1 1202.38   46.20
  -2   6  -1 1259.47   40.40
  -2   6  -1 1166.88   45.40
   4  -6   1   -1.50    1.40
  -4  -6  -1   -1.20    2.00
   4   6   1    1.30    2.80
  -4   6  -1    1.80    2.20
   4   6   1    1.70    2.30
  -4   6  -1    1.80    2.50
   6  -6   1    3.70    2.40
  -6  -6  -1    3.60    4.10
   6   6   1    2.30    2.90
   6   6   1    5.50    3.90
  -6   6  -1    4.10    3.90
  -8  -6  -1  283.07   22.50
   8  -6   1  297.47   15.50
   8   6   1  252.47   25.80
   8   6   1  235.68   18.90
  -8   6  -1  244.08   20.50
   8   6   1  304.17   24.00
 -10  -6  -1  744.63   38.10
  10  -6   1  748.13   25.80
  10   6   1  709.23   34.00
  10   6   1  704.33   37.80
  10   6   1  698.33   43.50
 -10   6  -1  690.93   35.50
 -12  -6  -1   -2.30    3.30
  12  -6   1   -0.50    3.40
  12  -6   1   -0.80    1.60
 -12   6  -1   -3.60    2.30
  12   6   1    2.50    4.00
  12   6   1    6.00    4.40
 -14  -6  -1    1.90    3.30
  14  -6   1    5.10    4.00
  14  -6   1    7.60    3.20
  14   6   1    4.50    2.40
  14   6   1   -1.60    3.30
  14   6   1    0.60    3.60
 -14   6  -1    1.40    3.10
  16  -6   1    7.20    3.40
  16  -6   1   18.30    6.00
 -16  -6  -1   14.00    6.20
  16   6   1    8.90    5.70
 -16   6  -1    6.70    4.50
  16   6   1   -0.40    4.00
  16   6   1    7.20    3.00
 -18  -6  -1   32.70    8.80
  18  -6   1   39.00   10.00
  18  -6   1   54.39    8.60
  18   6   1   27.40    9.40
 -18   6  -1   53.29   12.40
  18   6   1   40.30   10.80
  18   6   1   70.69   12.30
  20  -6   1   35.50    9.40
  20  -6   1   24.70    5.80
 -20  -6  -1   16.40    7.80
  20   6   1   24.20    7.60
 -20   6  -1   19.10    6.70
  20   6   1    9.60    5.80
 -22  -6  -1   -1.00    5.20
  22  -6   1   10.80    6.00
  22  -6   1   15.00    5.10
 -22   6  -1   -2.80    5.10
  22   6   1    6.70    6.00
  22   6   1    4.90    4.80
 -24  -6  -1   -2.30    4.80
  24  -6   1    2.00    3.90
  24  -6   1    6.70    5.50
  24   6   1    3.40    4.50
  24   6   1    3.20    5.30
 -24   6  -1   -0.60    5.90
  26  -6   1   47.60   10.20
 -26  -6  -1   31.90   10.20
  26  -6   1   71.39   14.60
  26   6   1   60.39   16.90
  26   6   1   41.70    9.30
 -26   6  -1   75.29   18.00
  26   6   1   48.50   13.00
  28  -6   1   38.80    8.70
 -28  -6  -1   34.50   10.50
  28  -6   1   38.10    9.90
  28   6   1   68.09   14.00
 -28   6  -1   34.60   11.80
  28   6   1   31.40   11.10
  28   6   1   37.40   11.30
  28   6   1   65.39   14.50
  30  -6   1   26.30    7.30
 -30  -6  -1   30.00   11.00
 -30   6  -1   23.10   12.00
  30   6   1   30.60    9.50
 -32  -6  -1   24.00   11.90
 -32   6  -1   27.50   12.30
  34  -6   1   10.40    8.10
 -34   6  -1  -17.70    8.00
  33  -7  -1   58.99   12.90
  33  -7  -1   56.29   14.30
  33   7  -1   56.29   14.80
 -33   7   1   74.99   18.10
  31  -7  -1    9.50    6.90
  31  -7  -1   23.30    9.80
  31   7  -1    2.40    9.40
 -31   7   1   -6.60    8.10
  29  -7  -1   -0.40    6.70
 -29  -7   1    6.40    8.80
  29  -7  -1    0.20    6.00
 -29   7   1   -0.10    6.60
  29   7  -1   -0.50    7.10
  29   7  -1   -4.60    7.80
  27  -7  -1   19.10    7.10
 -27  -7   1   29.70   10.10
  27  -7  -1   35.10   11.10
  27   7  -1   22.40   11.00
  27   7  -1   25.40   10.10
 -27   7   1   29.80   12.20
 -25  -7   1   19.60    9.90
  25  -7  -1   15.50   10.00
  25  -7  -1   14.90    6.30
 -25   7   1   20.10    9.20
  25   7  -1   16.20    7.60
 -23  -7   1   19.30    8.90
  23  -7  -1    0.20    5.10
  23  -7  -1   11.50    5.50
  23   7  -1   13.70    7.30
 -23   7   1    4.90    8.00
  21  -7  -1    1.40    4.60
 -21  -7   1   13.50    6.60
  21  -7  -1    4.80    4.40
 -21   7   1   16.30    8.80
  21   7  -1    8.30    5.30
  19  -7  -1   20.40    6.80
  19  -7  -1   53.49   13.00
  19   7  -1   31.70    9.20
 -19   7   1   21.10    8.10
  19   7  -1   32.70   11.30
 -17  -7   1  442.66   35.00
  17  -7  -1  445.86   31.90
  17  -7  -1  414.06   27.10
  17   7  -1  451.15   35.20
  17   7  -1  399.66   35.50
 -17   7   1  446.56   34.20
  15  -7  -1   58.49   12.10
  15  -7  -1   61.89   11.10
 -15  -7   1   29.10    8.70
  15   7  -1   77.79   16.60
  15   7  -1   64.19   14.30
 -15   7   1   40.80   11.00
 -13  -7   1   21.90    8.00
  13  -7  -1   15.50    6.70
  13  -7  -1   19.00    6.00
  13   7  -1   21.90    7.30
 -13   7   1   13.90    6.40
  13   7  -1   10.80    6.10
  11  -7  -1   72.59   10.90
 -11  -7   1   78.49   14.00
  11  -7  -1   80.99   14.00
  11   7  -1   70.99   15.60
 -11   7   1   88.99   14.50
  11   7  -1   64.19   12.90
  -9  -7   1  796.92   40.20
   9  -7  -1  800.52   41.10
   9  -7  -1  776.72   34.40
   9   7  -1  775.72   40.00
  -9   7   1  749.62   40.70
   9   7  -1  811.02   41.00
   7  -7  -1  554.94   28.60
  -7  -7   1  546.95   31.70
   7  -7  -1  535.15   33.80
   7   7  -1  569.44   33.00
   7   7  -1  528.55   32.80
   5  -7  -1  544.45   28.20
   5  -7  -1  515.95   32.40
  -5  -7   1  520.75   29.70
   5   7  -1  538.35   33.00
  -5   7   1  525.55   32.50
   5   7  -1  510.55   30.10
   3  -7  -1   94.09   14.50
   3  -7  -1   70.79   10.70
  -3  -7   1   62.89   11.50
   3   7  -1   67.59   12.30
  -3   7   1   51.09   11.40
  -3   7   1   85.39   13.90
   3   7  -1   73.29   11.90
  -1  -7   1   55.09   10.00
   1  -7  -1   49.10   10.00
  -1   7   1   42.00    9.60
  -1   7   1   42.50   10.40
   1   7  -1   43.30    9.10
   1   7  -1   52.99   11.10
   1  -7   1  875.41   33.70
  -1  -7  -1  789.12   36.20
  -1   7  -1  854.21   35.80
   1   7   1  812.62   39.60
  -1   7  -1  743.33   38.50
   1   7   1  816.32   39.60
   3  -7   1    1.00    2.20
  -3  -7  -1    6.00    4.10
  -3   7  -1   -1.30    2.20
   3   7   1   -0.60    2.90
  -3   7  -1    1.90    3.50
   3   7   1    0.30    1.80
  -5  -7  -1   26.10    6.90
   5  -7   1   44.70    7.60
  -5   7  -1   38.10    8.30
   5   7   1   44.40   10.60
  -5   7  -1   65.29   12.10
   5   7   1   50.89   10.80
  -7  -7  -1  426.46   28.40
   7  -7   1  414.36   20.30
  -7   7  -1  448.06   30.40
   7   7   1  381.66   26.80
   7   7   1  394.06   28.90
  -9  -7  -1   10.50    5.40
   9  -7   1   17.80    4.40
   9   7   1   20.50    8.50
   9   7   1   10.50    5.90
   9   7   1   17.80    6.00
 -11  -7  -1  329.37   27.00
  11  -7   1  280.87   16.20
 -11   7  -1  276.97   24.20
  11   7   1  275.67   29.40
  11   7   1  307.67   26.40
  11   7   1  257.37   21.60
  13  -7   1  107.59   10.40
 -13  -7  -1  121.59   17.90
  13   7   1  108.79   14.70
  13   7   1  139.89   21.70
  13   7   1  129.79   18.70
 -13   7  -1  116.09   16.90
 -15  -7  -1    4.60    3.60
  15  -7   1    0.80    2.60
  15   7   1   10.90    8.30
 -15   7  -1    3.70    3.40
  15   7   1    3.40    2.90
  15   7   1   -0.80    3.70
  17  -7   1    1.60    1.90
 -17  -7  -1   -4.70    3.40
 -17   7  -1    0.90    4.70
  17   7   1   -0.70    4.70
  17   7   1   -1.80    3.90
  17   7   1    4.70    4.30
  19  -7   1  317.07   28.00
 -19  -7  -1  305.17   31.70
  19  -7   1  287.77   18.40
  19   7   1  294.97   23.60
  19   7   1  274.37   32.40
 -19   7  -1  267.67   25.90
  21  -7   1   79.99   11.30
  21  -7   1  121.49   12.30
  21  -7   1  120.39   18.60
 -21  -7  -1  117.49   20.20
  21   7   1  125.59   22.40
  21   7   1  104.89   15.10
 -21   7  -1  112.49   17.80
 -23  -7  -1    4.30    6.10
  23  -7   1    7.90    3.80
  23   7   1   14.00    6.60
 -23   7  -1   -3.40    5.30
  23   7   1   12.10    8.00
 -25  -7  -1    4.00    6.80
  25  -7   1    4.40    4.20
  25  -7   1    0.40    3.90
  25   7   1    9.90    7.00
  25   7   1   -4.10    5.00
 -25   7  -1    0.50    6.80
  27  -7   1    5.80    4.80
  27  -7   1    3.70    4.10
 -27  -7  -1    7.50    6.40
 -27   7  -1    7.10    7.70
  27   7   1    3.10    6.30
  27   7   1   -5.10    6.10
  29  -7   1    3.40    5.10
 -29  -7  -1    6.30    9.20
  29   7   1    2.90    7.10
 -29   7  -1    5.10    7.80
  29   7   1    9.50    7.40
  29   7   1   11.00    8.60
  31  -7   1   -6.40    4.80
 -31  -7  -1   -4.50    9.80
 -31   7  -1  -12.20    5.20
  31   7   1    1.10    7.80
  30  -8  -1  124.29   25.60
  30  -8  -1  169.88   23.70
  30  -8  -1  160.98   21.80
 -30   8   1  108.59   25.00
  30   8  -1  200.58   29.70
  30   8  -1  130.59   30.00
  28  -8  -1    8.60    7.40
  28  -8  -1   13.10    7.60
  28  -8  -1   10.80    7.40
 -28   8   1   -1.30    8.00
  28   8  -1    7.10    8.30
  28   8  -1    9.90    7.60
  26  -8  -1   -2.50    7.20
  26  -8  -1   -4.10    5.60
 -26  -8   1   -4.60    6.90
  26  -8  -1   -5.70    4.80
  26   8  -1  -14.30    4.70
  26   8  -1    1.90    5.60
 -26   8   1   -5.70    7.50
 -24  -8   1    7.20    7.50
  24  -8  -1   11.50    6.80
  24  -8  -1    9.20    6.40
  24   8  -1   14.90    8.20
  24   8  -1    4.20    6.80
 -24   8   1    1.00    6.20
  22  -8  -1   28.50    8.50
 -22  -8   1   11.30    8.40
  22  -8  -1   27.70    8.30
  22   8  -1   30.80   12.30
 -22   8   1   28.00    9.50
  22   8  -1   21.90   10.40
  20  -8  -1   16.30    5.40
  20  -8  -1    9.90   10.10
 -20  -8   1    5.50    5.20
 -20   8   1   18.70    6.70
  20   8  -1   21.80    9.40
  18  -8  -1   13.20    6.80
 -18  -8   1   11.80    7.10
  18  -8  -1   17.90    6.20
  18   8  -1   23.30    9.30
 -18   8   1   23.60    9.80
  18   8  -1    8.50    7.10
  18   8  -1   19.00    8.90
 -16  -8   1   -1.10    3.20
  16  -8  -1    4.10    4.00
  16  -8  -1   -1.40    3.40
  16   8  -1    5.60    3.70
  16   8  -1    4.90    5.50
 -16   8   1    1.70    5.10
  16   8  -1   -0.30    4.70
  14  -8  -1    3.90    3.90
 -14  -8   1   -6.10    3.60
  14  -8  -1   -2.40    4.40
  14   8  -1   -3.40    3.60
 -14   8   1    3.10    7.00
  14   8  -1    1.90    4.70
  14   8  -1   -0.80    3.40
  12  -8  -1  383.96   31.20
 -12  -8   1  483.15   34.20
  12  -8  -1  416.06   26.10
  12   8  -1  440.96   33.60
  12   8  -1  389.66   35.60
  12   8  -1  427.46   31.80
 -12   8   1  394.66   31.90
 -10  -8   1   10.00    5.30
  10  -8  -1    6.10    4.50
  10  -8  -1    8.60    4.80
  10   8  -1    0.40    4.90
  10   8  -1    3.50    4.00
 -10   8   1   11.00    7.10
   8  -8  -1  232.88   24.20
   8  -8  -1  255.77   20.00
  -8  -8   1  264.17   23.90
   8   8  -1  303.27   26.90
   8   8  -1  255.47   23.90
  -8   8   1  248.68   24.80
  -6  -8   1   82.99   14.40
   6  -8  -1   76.69   14.80
   6  -8  -1   89.99   12.70
   6   8  -1   85.79   14.10
  -6   8   1   84.49   15.40
   6   8  -1   68.09   14.00
   4  -8  -1   73.29   11.70
  -4  -8   1   97.69   15.20
   4   8  -1   67.59   13.10
  -4   8   1   64.19   13.30
  -4   8   1   77.29   13.90
   4   8  -1   97.59   15.70
  -2  -8   1  237.78   20.10
   2  -8  -1  204.38   18.80
  -2   8   1  220.48   21.40
   2   8  -1  198.68   19.80
  -2   8   1  196.28   21.30
   0  -8  -1   81.79   13.00
   0  -8   1   71.49   11.60
   0   8  -1   52.49   10.80
   0   8  -1   64.89   13.10
   0   8   1   55.79   12.50
   0   8   1   62.39   13.20
  -2  -8  -1    3.10    3.30
   2  -8   1   -0.90    2.20
   2   8   1    4.00    3.50
  -2   8  -1    2.70    3.60
   2   8   1    1.40    3.60
  -2   8  -1   -0.60    2.90
  -4  -8  -1  178.28   19.80
   4  -8   1  194.58   16.10
   4   8   1  190.68   21.40
  -4   8  -1  210.48   22.30
   4   8   1  167.98   19.10
  -4   8  -1  170.68   17.00
   6  -8   1   10.00    5.00
  -6  -8  -1   10.70    5.50
  -6   8  -1   15.20    6.30
   6   8   1   13.50    5.40
   6   8   1   12.60    5.60
  -8  -8  -1    7.50    4.30
   8  -8   1    5.10    3.00
   8   8   1    4.10    5.10
   8   8   1    6.50    4.80
   8   8   1    2.50    4.80
  -8   8  -1    0.60    3.50
 -10  -8  -1  207.38   22.70
  10  -8   1  187.58   14.20
 -10   8  -1  189.58   21.60
  10   8   1  199.18   21.00
  10   8   1  199.88   23.20
  10   8   1  177.88   26.00
  12  -8   1   82.89    9.50
  12   8   1   62.79   14.80
  12   8   1   83.39   20.40
 -12   8  -1   45.50   12.10
  12   8   1   64.19   13.80
 -14  -8  -1    2.70    5.60
  14  -8   1    4.20    2.10
  14   8   1    1.40    5.00
  14   8   1    2.10    3.00
 -14   8  -1    9.00    5.60
  14   8   1    4.80    5.70
  16  -8   1  137.99   12.10
  16   8   1  135.29   18.60
 -16   8  -1  103.39   19.20
  16   8   1  150.68   25.40
  16   8   1  114.29   18.90
  18  -8   1  149.59   13.20
 -18  -8  -1  130.79   21.70
  18   8   1  173.68   21.20
  18   8   1  106.79   22.60
 -18   8  -1  158.08   22.30
 -20  -8  -1   -1.60    3.40
  20  -8   1   -2.40    2.90
 -20   8  -1   -1.70    3.20
  20   8   1    1.80    5.30
  20   8   1   -6.70    6.50
  22  -8   1   73.99   10.30
  22  -8   1   80.69    9.70
  22   8   1  103.49   16.70
  22   8   1  117.39   25.00
 -22   8  -1   81.19   17.30
  24  -8   1   45.50    9.60
 -24  -8  -1   27.10    9.00
  24   8   1   38.10   11.30
  24   8   1   32.40    9.90
 -24   8  -1   35.90   10.60
  24   8   1   22.60    9.60
  26  -8   1    6.30    5.50
 -26  -8  -1    6.90    7.20
  26  -8   1   -4.20    3.60
 -26   8  -1   13.20    7.40
  26   8   1    0.20    7.50
  26   8   1    0.80    5.90
 -28  -8  -1   16.90    9.60
  28  -8   1    4.30    4.60
  28  -8   1   -3.50    4.40
 -28   8  -1    8.40    8.90
  28   8   1   -5.00    7.10
  28   8   1    3.80    6.90
 -30  -8  -1  112.99   26.80
  30  -8   1  112.59   15.30
  30  -8   1  126.69   17.70
  30   8   1  107.19   21.50
  30   8   1  152.98   30.40
 -30   8  -1   79.09   18.00
  29  -9  -1   18.50   13.20
  29  -9  -1    4.90    7.80
 -29  -9   1    3.20    8.20
  29  -9  -1   10.60    7.90
  29   9  -1   -6.80   12.30
  29   9  -1   -7.40    7.90
  27  -9  -1    3.20    7.30
  27  -9  -1    5.40    7.10
 -27  -9   1   17.50   10.30
  27  -9  -1   20.30   12.00
 -27   9   1   16.20    9.40
  25  -9  -1   -0.40    5.50
  25  -9  -1   -5.80    6.20
 -25   9   1  -14.40    6.30
  25   9  -1  -11.80    5.20
  23  -9  -1   12.50    6.00
  23  -9  -1    7.50    8.20
 -23  -9   1   10.10    8.50
  23   9  -1   -3.20    6.10
  23   9  -1    5.80    7.70
 -23   9   1   -1.60    6.70
  21  -9  -1  210.68   26.40
  21  -9  -1  208.28   20.60
 -21  -9   1  273.87   32.30
  21   9  -1  251.97   29.90
  21   9  -1  189.08   28.00
 -21   9   1  235.18   28.60
  19  -9  -1   12.30    7.90
 -19  -9   1   20.10    8.60
  19  -9  -1    6.70    5.40
 -19   9   1   12.10    6.80
  19   9  -1   12.10    7.40
  19   9  -1   24.90    9.60
  19   9  -1   18.60    9.20
  17  -9  -1  275.67   28.80
  17  -9  -1  391.76   26.60
 -17  -9   1  318.47   32.60
  17   9  -1  304.97   29.00
  17   9  -1  295.27   34.30
  17   9  -1  337.97   33.90
 -17   9   1  266.47   29.90
  15  -9  -1    8.00    4.50
 -15  -9   1   10.90    6.90
  15  -9  -1    2.90    4.70
 -15   9   1    0.70    3.80
  15   9  -1    4.00    6.00
  15   9  -1   19.80    6.90
  15   9  -1    7.10    5.80
 -13  -9   1  254.87   27.70
  13  -9  -1  258.27   21.40
  13  -9  -1  228.98   30.60
  13   9  -1  245.88   29.80
  13   9  -1  277.37   28.20
  13   9  -1  234.58   26.20
 -13   9   1  242.68   27.00
  11  -9  -1   67.49   16.20
 -11  -9   1   41.70   11.60
  11  -9  -1   54.39   10.90
  11   9  -1   33.10   11.00
  11   9  -1   67.39   15.30
  11   9  -1   65.09   15.50
 -11   9   1   64.69   15.10
  -9  -9   1  156.98   20.20
   9  -9  -1  165.78   17.30
  -9   9   1  136.29   19.90
   9   9  -1  126.89   19.50
   9   9  -1  182.18   22.50
   7  -9  -1  284.47   23.20
  -7  -9   1  270.97   25.10
   7   9  -1  268.97   26.40
   7   9  -1  285.17   27.00
  -7   9   1  221.48   24.70
  -5  -9   1  158.38   18.60
   5  -9  -1  130.89   16.10
   5   9  -1  154.58   20.40
  -5   9   1  153.28   20.90
   5   9  -1  107.99   17.40
   3  -9  -1  505.25   30.70
  -3  -9   1  484.55   31.30
  -3   9   1  507.75   34.40
  -3   9   1  510.75   36.60
   3   9  -1  491.65   35.60
   3   9  -1  527.75   34.50
   1  -9  -1   51.49   12.60
  -1  -9   1   49.70   11.40
   1   9  -1   68.09   12.10
  -1   9   1   73.89   15.40
   1   9  -1   39.80   11.00
  -1   9   1   60.29   14.40
   1  -9   1   27.90    7.60
  -1  -9  -1   46.90   11.20
   1   9   1   26.30    9.60
  -1   9  -1   58.79   13.00
  -1   9  -1   47.30   11.50
   1   9   1   29.40   10.10
   3  -9   1  376.26   24.30
  -3  -9  -1  334.77   26.70
  -3   9  -1  393.36   31.80
   3   9   1  363.16   30.00
   3   9   1  338.87   29.60
  -3   9  -1  346.77   26.00
  -5  -9  -1   56.79   12.40
   5  -9   1   66.99   10.70
  -5   9  -1   37.50    8.70
  -5   9  -1   74.19   15.30
   5   9   1   80.39   16.40
   7  -9   1   89.69   12.40
  -7  -9  -1   99.79   16.10
  -7   9  -1   85.59   16.40
   7   9   1   78.79   15.20
   7   9   1   75.79   16.40
   9  -9   1  167.38   15.00
  -9  -9  -1  157.68   21.50
   9   9   1  189.78   21.40
   9   9   1  190.58   24.20
   9   9   1  201.68   28.60
  -9   9  -1  181.18   23.10
  11  -9   1    2.90    4.20
 -11  -9  -1   -3.70    3.50
  11   9   1    3.60    5.40
  11   9   1  -10.80    3.90
 -11   9  -1    0.80    3.60
  11   9   1    5.10    4.00
 -13  -9  -1  631.04   55.89
  13  -9   1  616.84   27.30
  13   9   1  578.84   42.20
  13   9   1  749.62   55.49
  13   9   1  639.64   39.60
 -13   9  -1  597.14   40.80
 -15  -9  -1   76.49   17.90
  15  -9   1   88.59   10.70
  15   9   1  113.09   23.00
  15   9   1   89.59   16.80
  15   9   1  100.79   20.50
 -15   9  -1  114.59   19.40
  17  -9   1   14.80    4.10
 -17  -9  -1   14.00    8.00
  17   9   1   33.50   10.50
  17   9   1   11.30    7.10
  17   9   1   32.50   12.30
 -17   9  -1   14.90    9.40
  19  -9   1   53.29    9.00
 -19  -9  -1   35.00   11.30
 -19   9  -1   31.00   10.70
  19   9   1   36.90   12.00
  19   9   1   37.50   12.10
  19   9   1   25.80    9.20
 -21  -9  -1   18.00    9.20
  21  -9   1   43.00    8.50
  21  -9   1   22.70    5.60
  21   9   1    6.20    9.90
  21   9   1   12.60    7.80
 -21   9  -1   26.30    8.70
  21   9   1   20.70    9.10
  23  -9   1   16.50    4.90
 -23  -9  -1    9.90    9.10
  23  -9   1   19.20    5.20
  23   9   1   14.50    8.40
 -23   9  -1   24.40   10.50
  23   9   1   17.50    8.40
  25  -9   1   79.59    9.70
 -25  -9  -1   44.30   11.80
  25  -9   1   57.39   10.50
 -25   9  -1   45.30   19.10
  25   9   1   70.59   19.80
  25   9   1   73.49   17.30
  27  -9   1   55.39   11.00
 -27  -9  -1   42.30   14.50
  27  -9   1   59.79   10.00
  27   9   1   35.90   12.70
 -27   9  -1   49.99   15.10
  27   9   1   47.80   11.70
 -29  -9  -1   23.60   12.80
  29   9   1   31.20   12.70
 -29   9  -1    9.90   11.40
  29   9   1   35.00   10.30
 -26 -10   1   -3.90    8.90
  26 -10  -1   15.50    8.80
  26  10  -1   -4.30    8.70
  26  10  -1   10.10    8.80
 -24 -10   1    8.30   14.40
  24 -10  -1   34.50    8.80
  24  10  -1    3.30    9.00
  24  10  -1   31.80   12.20
 -22 -10   1  297.87   35.90
  22 -10  -1  204.88   21.00
  22  10  -1  318.97   33.70
  22  10  -1  291.07   37.60
 -22  10   1  238.58   32.10
  20 -10  -1   17.00    6.40
 -20 -10   1   15.80    9.90
  20  10  -1   10.60   14.30
  20  10  -1   10.30    7.40
 -20  10   1   -1.70    7.00
  20  10  -1    8.00    9.00
 -18 -10   1  562.14   45.30
  18 -10  -1  473.75   30.00
  18  10  -1  485.15   42.10
 -18  10   1  516.15   43.20
  18  10  -1  485.15   47.60
  16 -10  -1  218.88   20.30
 -16 -10   1  234.48   29.90
  16  10  -1  256.67   36.70
 -16  10   1  245.58   29.90
  16  10  -1  274.87   35.70
  14 -10  -1  228.58   20.80
 -14 -10   1  233.08   27.20
  14  10  -1  262.57   28.90
  14  10  -1  249.78   32.50
 -14  10   1  202.48   27.60
 -12 -10   1  198.68   24.80
  12 -10  -1  207.38   20.40
 -12  10   1  192.68   26.20
  12  10  -1  203.78   30.20
  12  10  -1  205.18   26.10
  10 -10  -1    1.00    3.30
 -10 -10   1   -0.40    4.40
  10  10  -1   -4.90    3.90
 -10  10   1   -2.10    5.10
  10  10  -1  -10.50    3.90
  -8 -10   1   -5.60    3.90
   8 -10  -1   -8.00    3.30
   8  10  -1    3.80    3.80
   8  10  -1    6.60    7.00
   6 -10  -1  354.56   26.50
  -6 -10   1  361.16   29.00
   6  10  -1  365.76   30.90
  -4 -10   1   77.59   15.40
   4 -10  -1  119.29   16.40
  -4  10   1  113.79   18.10
   4  10  -1   97.39   17.20
   4  10  -1  110.29   18.20
   2 -10  -1  611.54   35.60
  -2 -10   1  540.85   33.80
   2  10  -1  453.05   35.60
  -2  10   1  603.64   40.00
   2  10  -1  580.04   37.40
   0 -10  -1   11.70    6.20
   0 -10   1    4.50    3.90
   0  10   1    5.80    6.80
   0  10   1   10.00    6.50
   2 -10   1  680.83   35.50
  -2 -10  -1  695.13   40.20
   2  10   1  771.82   46.50
   2  10   1  700.23   44.50
  -2  10  -1  691.53   40.00
  -4 -10  -1    1.40    4.80
   4 -10   1    5.40    4.20
  -4  10  -1    3.80    4.90
   4  10   1    0.80    3.50
   4  10   1    2.90    5.60
  -6 -10  -1    1.90    4.40
   6 -10   1    0.20    3.40
   6  10   1   -2.00    3.40
   6  10   1   -3.80    3.90
   8 -10   1  186.58   17.20
  -8 -10  -1  167.58   22.30
  -8  10  -1  181.28   23.30
   8  10   1  223.38   46.40
   8  10   1  165.88   23.40
   8  10   1  120.79   19.20
 -10 -10  -1  500.65   38.00
  10 -10   1  451.25   25.00
 -10  10  -1  421.86   36.00
  10  10   1  519.55   40.60
  10  10   1  500.25   72.59
  12 -10   1   26.00    6.20
 -12 -10  -1   11.90    6.80
  12  10   1   28.30   10.70
 -12  10  -1   14.10    6.70
  12  10   1   14.30    9.50
  12  10   1    2.10    5.10
 -14 -10  -1  252.37   28.60
  14 -10   1  259.97   18.00
  14  10   1  230.78   30.30
  14  10   1  247.08   34.90
 -14  10  -1  288.37   29.70
 -16 -10  -1   27.00   10.10
  16  10   1   39.70   15.00
 -16  10  -1   33.10   13.00
  16  10   1   16.20    9.20
  18 -10   1  142.69   13.30
 -18 -10  -1  182.58   26.50
  18  10   1  202.68   28.30
  18  10   1  186.78   30.20
 -18  10  -1  152.48   24.10
  20 -10   1   -5.40    2.80
 -20 -10  -1    5.90    6.00
  20  10   1   -2.10    4.50
 -20  10  -1    7.40    8.60
  20  10   1   -4.40    7.30
  22 -10   1   -2.10    3.50
  22 -10   1    2.90    3.30
 -22 -10  -1  -11.20    5.50
 -22  10  -1   -0.90    7.60
  22  10   1   15.00   10.70
 -24 -10  -1   -1.70    9.90
 -24  10  -1   17.20    9.40
  24  10   1   22.90   13.70
 -26 -10  -1    0.10    8.00
  26  10   1  -11.60    7.80
 -23 -11   1   68.19   16.80
  23 -11  -1   99.09   17.50
  23  11  -1  108.49   27.90
  23  11  -1   70.99   17.30
  21 -11  -1   68.09   14.60
 -21 -11   1   28.20   12.10
  21  11  -1   31.60   13.50
  21  11  -1   26.70   12.60
 -19 -11   1  112.49   24.70
  19 -11  -1   94.69   15.00
  19  11  -1   47.50   12.30
  19  11  -1   52.59   15.80
 -17 -11   1  289.87   34.00
  17 -11  -1  271.67   23.90
  17  11  -1  319.07   31.90
  17  11  -1  310.17   38.90
  17  11  -1  291.77   38.50
 -15 -11   1   -2.40    5.70
  15 -11  -1   15.00    6.20
  15  11  -1   27.30   11.80
  15  11  -1   27.80   10.10
 -15  11   1    7.90    8.50
  15  11  -1   27.10    9.60
 -13 -11   1  104.29   19.70
  13 -11  -1   82.39   14.40
  13  11  -1   74.69   17.80
  13  11  -1   58.89   16.90
  13  11  -1   90.29   21.50
 -13  11   1   35.10   10.50
  11 -11  -1   20.90    7.10
 -11 -11   1   16.70    7.60
  11  11  -1   19.50   10.30
  11  11  -1   14.50    8.60
  11  11  -1   32.40   10.90
 -11  11   1    2.10    5.90
  -9 -11   1    2.50    4.80
   9 -11  -1   -0.90    3.20
  -9  11   1   -2.00    5.10
   9  11  -1   -6.90    4.90
  -7 -11   1   -0.20    5.00
   7 -11  -1    1.30    3.90
   7  11  -1   21.20   16.70
   7  11  -1    1.30    4.20
   5 -11  -1    0.80    3.00
  -5 -11   1   -7.30    3.00
   5  11  -1    4.70    4.90
   5  11  -1   -5.10    6.00
   3 -11  -1  350.86   28.80
  -3 -11   1  385.86   30.20
  -3  11   1  427.46   35.60
   3  11  -1  356.66   39.90
   3  11  -1  385.66   33.40
  -1 -11   1   15.40    7.10
   1 -11  -1   19.20    6.70
   1  11  -1   32.50   11.10
  -1  11   1    1.40    6.40
   1  11  -1    0.10    4.20
  -1 -11  -1   51.99   12.00
   1 -11   1   36.00    9.90
  -1  11  -1   35.90   11.00
   1  11   1   63.89   15.40
   1  11   1   35.60   10.80
   3 -11   1  258.17   22.60
  -3 -11  -1  230.48   25.60
   3  11   1  253.37   28.00
   3  11   1  262.77   27.00
  -3  11  -1  233.08   25.80
   5 -11   1   64.29   13.00
   5  11   1   45.20   12.40
   5  11   1   24.60    9.60
  -7 -11  -1    0.00    4.70
   7 -11   1   -4.40    3.60
  -7  11  -1    0.90    5.60
   7  11   1    3.60    5.40
   7  11   1   -1.00    4.20
   9 -11   1  107.99   14.60
  -9 -11  -1  104.49   19.60
   9  11   1  140.19   28.80
   9  11   1   93.69   18.80
   9  11   1  150.18   19.60
  -9  11  -1  144.09   21.80
  11 -11   1   -3.20    3.90
 -11 -11  -1    1.30    5.20
 -11  11  -1   12.70    7.80
  11  11   1    4.90    9.70
  11  11   1    3.60    5.20
  11  11   1    0.40    5.90
 -13 -11  -1   46.90   12.80
  13 -11   1   46.80   10.60
  13  11   1   36.90   11.20
  13  11   1   46.70   14.00
  13  11   1   37.60   11.00
 -13  11  -1   96.49   19.90
 -15 -11  -1    1.80    5.50
  15 -11   1    2.80    3.90
  15  11   1   -6.40    5.70
  15  11   1  -11.90    8.60
 -15  11  -1  -12.50    6.30
  15  11   1   -3.10    7.40
 -17 -11  -1   -6.40    5.30
 -17  11  -1    1.80    6.90
  17  11   1  -11.10    7.10
  17  11   1  -10.40    7.00
  19 -11   1   -6.40    3.40
 -19 -11  -1   -1.90    7.10
  19  11   1  -11.50    6.90
  19  11   1  -12.70    5.10
 -21 -11  -1   24.10   17.30
  21  11   1   56.29   17.50
  21  11   1   37.10   11.20
 -23 -11  -1   45.60   12.80
  23  11   1   23.10   13.40
  23  11   1   45.00   14.40
 -18 -12   1   -8.60    7.50
  18 -12  -1   -9.20    4.50
  18  12  -1   -4.80    9.60
  16 -12  -1    1.50    5.80
 -16 -12   1    6.40    8.80
  16  12  -1    2.70    6.70
 -14 -12   1   93.09   21.20
  14 -12  -1   74.79   14.20
  14  12  -1   33.40   13.50
  12 -12  -1    0.60    5.40
 -12 -12   1   19.10    7.60
  12  12  -1   12.30    8.30
  12  12  -1   18.50   10.30
  10 -12  -1   10.20    5.70
 -10 -12   1    5.40    6.00
  10  12  -1   -4.00    5.50
  10  12  -1    3.30    7.00
  10  12  -1  -10.40    7.10
   8 -12  -1    4.20    5.60
  -8 -12   1    0.30    5.70
   8  12  -1   12.10    7.20
   8  12  -1   -9.40    4.60
   6 -12  -1   42.10   11.20
  -6 -12   1   34.70   10.90
   6  12  -1   50.09   13.10
   6  12  -1   51.29   14.40
  -6  12   1   75.99   26.50
  -4 -12   1   45.00   12.80
   4 -12  -1   84.19   16.50
   4  12  -1   39.20   11.90
   4  12  -1   45.00   10.90
  -4  12   1   94.89   20.20
  -2 -12   1    2.60    5.90
   2 -12  -1   -8.30    5.10
   2  12  -1   -2.10    5.00
  -2  12   1   -5.00    3.90
  -2  12   1   -5.90    4.00
   2  12  -1    9.60    6.70
   0 -12   1  151.28   20.40
   0  12   1  186.08   26.50
   0  12   1  163.08   25.60
   0  12  -1  160.78   23.20
   0  12  -1  180.28   25.60
  -2 -12  -1   89.19   18.80
   2 -12   1   48.00   10.70
   2  12   1   48.70   14.30
   2  12   1   36.10   13.90
  -2  12  -1   51.89   14.30
  -2  12  -1   86.59   20.40
   4 -12   1   24.20    7.90
  -4 -12  -1   24.00    9.70
   4  12   1   30.20   10.00
   4  12   1   40.80   12.30
  -4  12  -1   36.60   12.80
   6 -12   1   19.20    7.50
  -6 -12  -1   -3.30    5.90
   6  12   1   -4.00    5.40
   6  12   1    3.50    8.30
  -6  12  -1   29.10   14.30
  -8 -12  -1  262.37   30.50
   8 -12   1  212.48   20.50
   8  12   1  247.58   31.00
   8  12   1  219.48   26.90
   8  12   1  312.57   42.70
 -10 -12  -1    0.30    5.60
  10 -12   1    2.60    5.20
  10  12   1    4.30    8.80
  10  12   1   -4.10    6.20
  10  12   1   -1.30    5.80
 -12 -12  -1   26.10    9.60
  12 -12   1   55.39   12.40
  12  12   1   42.60   11.90
  12  12   1   25.40   14.10
  12  12   1   46.60   13.30
 -14 -12  -1   -5.10    7.40
  14 -12   1    6.40    4.90
  14  12   1    5.10    7.70
  14  12   1    3.70    8.70
 -16 -12  -1   23.40   10.90
  16 -12   1   30.50    7.30
  16  12   1   30.50   12.80
  16  12   1   52.59   16.10
 -18 -12  -1   -7.20    8.50
  18  12   1   -6.10   10.80
 -13 -13   1   -6.00    7.60
  13 -13  -1   -2.30    3.40
  13  13  -1   -5.40   10.20
 -11 -13   1   14.20    7.80
  11 -13  -1   19.80    8.90
  11  13  -1   38.70   14.30
   9 -13  -1   -2.00    5.70
  -9 -13   1   -0.90    6.10
   9  13  -1    3.50    9.50
   9  13  -1   12.00    6.20
  -7 -13   1   -3.40    5.80
   7 -13  -1  -12.80    5.40
   7  13  -1    4.80    7.60
   5 -13  -1    2.60    7.30
  -5 -13   1    4.20    6.70
   5  13  -1   -2.40   15.40
  -3 -13   1    7.80    7.50
   3 -13  -1    7.70    7.40
   3  13  -1    0.40    7.30
  -1 -13   1    9.10    8.50
   1 -13  -1   11.50    7.90
  -1  13   1   -1.50    8.40
   1  13  -1   20.90   10.30
   1 -13   1   12.00    7.20
  -1 -13  -1   11.20    7.40
  -1  13  -1    3.40    7.80
   1  13   1   -4.70    5.90
  -3 -13  -1  -11.70    5.40
   3 -13   1   -7.60    4.80
   3  13   1   -1.30    7.00
   5 -13   1   18.90    8.90
  -5 -13  -1   24.80    8.90
   5  13   1   12.10    9.60
  -7 -13  -1   13.00    9.20
   7 -13   1   17.80    8.00
   7  13   1   29.50   12.40
   7  13   1   33.50   13.30
   9 -13   1   40.30   10.00
  -9 -13  -1   16.50   10.30
   9  13   1   41.70   15.40
  11 -13   1    8.90    6.90
 -11 -13  -1   -0.90    6.20
  11  13   1  -11.50    7.50
 -13 -13  -1   47.90   13.90
  13 -13   1   75.69   16.20
  13  13   1   28.00   16.70
  -2 -14   1   26.10   10.60
   0 -14  -1   17.30    7.10
   0 -14   1   36.90   11.20
   0  14   1   -4.60    9.60
   0  14  -1   48.60   12.20
  38   0  -2  185.28   21.50
 -38   0   2  166.38   32.50
  36   0  -2   -3.10    8.90
  36   0  -2   -0.50    4.40
 -36   0   2  -14.00    7.10
 -34   0   2  217.18   32.10
  34   0  -2  178.68   20.10
  34   0  -2  231.48   30.00
  32   0  -2  157.48   24.90
  32   0  -2  182.28   20.30
 -32   0   2  171.98   25.00
 -30   0   2  221.98   27.10
  30   0  -2  210.18   20.90
  28   0  -2   26.50    8.20
 -28   0   2   33.20    9.70
  28   0  -2   41.30   11.80
 -26   0   2    3.80    5.30
  26   0  -2    5.50    3.60
  26   0  -2   -0.90    3.10
  24   0  -2   76.89   15.40
  24   0  -2   77.29   12.00
 -24   0   2   36.80   10.30
  22   0  -2  310.37   26.70
 -22   0   2  293.67   25.20
  22   0  -2  312.17   22.90
 -20   0   2 2963.10   82.39
  20   0  -2 3002.50   83.49
  20   0  -2 2950.50   76.59
  18   0  -2 1768.82   54.69
 -18   0   2 1642.44   55.49
  18   0  -2 1759.72   59.19
  16   0  -2  780.72   36.30
 -16   0   2  779.02   34.00
  16   0  -2  763.92   33.40
  14   0  -2  733.33   31.20
  14   0  -2  676.83   32.00
  12   0  -2   60.39    9.80
  12   0  -2   68.39    9.30
 -12   0   2   59.39    9.50
  10   0  -2   69.99    9.60
 -10   0   2   54.39    8.70
  -8   0   2 1664.13   44.00
   8   0  -2 1682.03   44.20
   6   0  -2 1852.31   45.20
  -6   0   2 1918.11   45.50
  -4   0   2 1362.56   34.70
   4   0  -2 1360.96   34.80
  -2   0   2  627.34   16.30
  -2   0   2  631.34   20.20
   2   0  -2  636.04   20.30
   2   0  -2  640.44   16.20
   0   0  -2 7106.09  109.69
   0   0   2 7250.07  112.59
   0   0   2 7383.06  110.19
   0   0  -2 7514.45  113.09
   2   0   2   32.20    4.30
  -2   0  -2   32.80    6.40
  -2   0  -2   36.10    4.30
  -2   0  -2   31.80    3.90
   2   0   2   29.00    6.40
   4   0   2 1811.02   35.90
  -4   0  -2 1779.92   46.70
   4   0   2 1815.92   47.10
  -4   0  -2 1844.62   35.50
   6   0   2  118.49    9.80
  -6   0  -2  149.49    8.90
  -6   0  -2   96.79   11.80
  -8   0  -2 3275.97   78.99
  -8   0  -2 3234.78   60.39
   8   0   2 3182.98   60.29
 -10   0  -2 2429.66   52.69
 -10   0  -2 2490.75   70.79
  10   0   2 2516.15   53.49
 -12   0  -2 1894.41   63.69
  12   0   2 1907.91   47.60
 -12   0  -2 1797.22   46.50
 -14   0  -2   48.00   11.50
 -14   0  -2   53.09    9.00
  14   0   2   50.79    8.50
 -16   0  -2 1995.00   58.49
 -16   0  -2 2020.80   73.19
  16   0   2 2019.90   55.19
 -18   0  -2    2.80    4.10
 -18   0  -2   -1.70    2.30
  18   0   2    1.80    2.80
 -20   0  -2  150.78   22.10
  20   0   2   98.69   13.60
 -20   0  -2  127.69   15.80
 -22   0  -2  132.39   22.30
  22   0   2  139.19   16.10
 -24   0  -2  529.05   43.20
  24   0   2  485.85   31.50
 -26   0  -2   18.60   10.30
  26   0   2   12.00    6.00
 -28   0  -2  332.97   38.80
  28   0   2  397.76   31.30
  30   0   2   32.70    9.80
 -30   0  -2   38.40   13.60
  32   0   2   -5.90    3.60
 -32   0  -2  -13.60    7.10
  36   0   2   -9.80    6.20
 -36   0  -2  -12.20   11.50
  37  -1  -2   42.10   11.20
 -37  -1   2   19.90   14.60
  37   1  -2   36.50   10.10
 -37   1   2   22.30   10.30
  35  -1  -2   41.50   11.70
  35  -1  -2   89.49   15.60
 -35  -1   2   47.60   13.80
  35   1  -2   76.99   16.40
  35   1  -2   48.80   14.00
 -35   1   2   65.99   18.30
  33  -1  -2   33.50    9.70
 -33  -1   2   26.00   10.30
  33  -1  -2   58.29   13.90
  33   1  -2   32.60    9.40
 -33   1   2   37.20   12.30
  33   1  -2   25.00   10.40
 -31  -1   2   31.00   10.00
  31  -1  -2   78.59   13.10
 -31   1   2   45.40   14.00
  31   1  -2   41.90    9.90
  29  -1  -2   24.80    8.90
  29  -1  -2   52.09   12.10
 -29  -1   2   22.30    9.50
 -29   1   2   29.10   11.80
  29   1  -2   26.20    7.20
 -27  -1   2   25.90    8.70
  27  -1  -2   56.69   11.60
  27  -1  -2   45.20   11.60
 -27   1   2   41.00   11.90
  27   1  -2   25.50    8.60
  27   1  -2   58.69   12.30
  25  -1  -2  348.07   24.90
 -25  -1   2  310.47   27.50
  25  -1  -2  299.47   27.30
 -25   1   2  310.37   29.10
  25   1  -2  294.07   27.80
  25   1  -2  310.67   24.50
  23  -1  -2    1.90    3.00
  23  -1  -2    5.00    4.60
 -23  -1   2   -5.00    2.50
 -23   1   2    4.30    4.10
  23   1  -2    1.60    3.70
  23   1  -2    7.10    5.30
  21  -1  -2  266.07   20.80
 -21  -1   2  276.17   22.30
  21  -1  -2  266.17   23.30
  21   1  -2  295.47   22.00
  21   1  -2  275.47   25.10
 -21   1   2  300.07   23.80
  19  -1  -2 1107.89   42.70
  19  -1  -2 1148.89   47.40
 -19  -1   2 1090.09   43.80
 -19   1   2 1161.28   45.80
  19   1  -2 1130.99   47.60
  19   1  -2 1096.79   43.10
 -17  -1   2   14.90    4.80
  17  -1  -2   39.80    9.50
  17  -1  -2   21.00    5.90
 -17   1   2   23.40    6.80
  17   1  -2   14.90    4.90
  15  -1  -2 2551.54   64.99
 -15  -1   2 2412.86   61.79
  15   1  -2 2542.45   69.59
  15   1  -2 2631.54   67.29
 -15   1   2 2561.74   67.79
  13  -1  -2   16.10    4.70
 -13  -1   2   25.00    6.30
  13   1  -2   10.60    4.10
 -13   1   2   19.30    6.00
  13   1  -2   16.30    4.90
 -11  -1   2  787.52   25.30
  11  -1  -2  773.12   30.30
  11   1  -2  765.52   32.00
 -11   1   2  776.72   31.40
  11   1  -2  754.12   30.50
  -9  -1   2  301.87   12.70
   9  -1  -2  294.47   17.50
  -9   1   2  281.67   17.60
   9   1  -2  293.87   18.20
   9   1  -2  300.57   17.90
   7  -1  -2  199.18   13.80
  -7  -1   2  197.68    7.80
  -7   1   2  191.48   13.80
   7   1  -2  192.88   14.00
   5  -1  -2  330.27   16.50
  -5   1   2  362.76   17.70
   3  -1  -2 9914.01  151.28
  -3   1   2 9999.00  152.18
   1  -1  -2 3268.07   58.29
  -1   1   2 3203.08   59.79
  -1   1   2 3204.28   60.69
  -1  -1  -2  675.73   18.50
  -1  -1  -2  686.43   28.80
  -1  -1  -2  637.94   20.90
   1   1   2  680.33   24.50
   1   1   2  674.73   18.90
  -3  -1  -2 1793.32   32.40
  -3  -1  -2 1774.82   39.20
   3   1   2 1748.13   39.80
   3   1   2 1829.92   33.40
   3   1   2 1767.12   46.50
  -3   1  -2 1808.32   29.60
  -5  -1  -2 1996.20   43.60
   5  -1   2 2082.59   34.40
  -5  -1  -2 2019.30   53.49
  -5   1  -2 2026.50   33.50
   5   1   2 1975.60   44.30
   5   1   2 2024.70   54.29
  -7  -1  -2  698.13   31.80
   7  -1   2  733.63   18.50
  -7  -1  -2  722.83   24.60
  -7   1  -2  696.83   18.10
  -7   1  -2  721.33   17.70
   7   1   2  695.53   24.50
   7   1   2  700.33   31.80
  -9  -1  -2  470.15   21.00
   9  -1   2  505.85   20.20
  -9  -1  -2  474.35   27.90
  -9   1  -2  467.75   14.20
  -9   1  -2  462.65   16.60
   9   1   2  472.55   27.80
   9   1   2  476.65   21.30
 -11  -1  -2 1133.99   46.90
  11  -1   2 1104.79   30.30
 -11  -1  -2 1110.09   35.60
  11   1   2 1192.48   47.30
 -11   1  -2 1137.99   31.50
  11   1   2 1150.58   36.60
 -13  -1  -2  944.61   45.00
 -13  -1  -2  940.91   34.80
  13  -1   2  972.90   30.30
 -13   1  -2  945.71   31.20
  13   1   2  969.10   35.30
 -15  -1  -2  207.98   22.50
 -15  -1  -2  231.78   18.30
  15  -1   2  239.58   15.50
 -15   1  -2  216.68   16.40
  15   1   2  225.58   17.60
 -15   1  -2  218.58   23.40
  17  -1   2   28.60    6.80
 -17  -1  -2   43.50    9.30
 -17  -1  -2   23.10    8.70
  17   1   2   24.00    6.90
 -17   1  -2   22.50    8.10
 -19  -1  -2    0.60    3.40
  19  -1   2    7.20    3.70
 -19  -1  -2    3.60    4.40
  19   1   2    5.00    3.90
 -19   1  -2    7.60    6.10
 -21  -1  -2    9.90    6.00
 -21  -1  -2    0.80    4.10
  21  -1   2    2.50    2.90
 -21   1  -2    8.50    6.90
  21   1   2    5.90    4.70
 -23  -1  -2  691.73   49.99
  23  -1   2  757.32   36.10
 -23  -1  -2  632.04   38.20
 -23   1  -2  685.43   48.90
 -25  -1  -2   24.80    9.80
  25  -1   2   25.30    7.80
 -25  -1  -2   25.80    9.20
  25   1   2   31.10    8.50
 -25   1  -2   22.00    9.70
 -27  -1  -2   41.10   13.30
  27  -1   2   62.29   13.50
  27   1   2   47.40   11.70
 -27   1  -2   46.90   14.20
  29  -1   2  386.16   30.90
 -29  -1  -2  359.36   39.90
 -29   1  -2  363.76   41.60
  29   1   2  404.26   33.50
  33  -1   2   -0.90    4.60
  33   1   2    7.20   10.00
 -35  -1  -2  189.98   33.60
  35   1   2  218.78   27.60
 -35   1  -2  195.48   34.30
  37  -1   2   10.60    9.90
 -37  -1  -2   -6.10   12.70
  37   1   2   52.69   15.30
 -37   1  -2    5.50   13.30
  36  -2  -2    7.80    7.30
  36  -2  -2   -5.90    7.70
 -36  -2   2   -3.60    9.10
  36   2  -2   10.50    7.40
 -36   2   2  -19.10    7.00
  34  -2  -2    4.20    6.60
 -34  -2   2   10.00    8.70
  34  -2  -2   11.50    8.30
  34   2  -2   11.80    8.90
 -34   2   2   13.70   12.40
  34   2  -2   10.50    5.80
  32  -2  -2   50.89   12.10
 -32  -2   2   20.40   10.20
  32   2  -2   25.60    7.40
  32   2  -2   23.40   10.30
 -32   2   2   31.40   11.20
  30  -2  -2    2.10    4.40
  30  -2  -2    6.20    5.70
 -30  -2   2   -3.30    5.30
 -30   2   2   -4.20    7.10
  30   2  -2   -1.20    3.80
  30   2  -2    3.60    6.00
  28  -2  -2    5.70    5.40
  28  -2  -2    0.80    3.80
 -28  -2   2   -6.10    4.80
 -28   2   2    8.20    5.30
 -28   2   2   -2.40    8.30
  28   2  -2   -1.50    2.80
  28   2  -2    4.40    5.40
  26  -2  -2  152.28   19.80
  26  -2  -2  123.99   15.60
 -26  -2   2  124.89   18.20
  26   2  -2  130.49   16.70
 -26   2   2  144.19   20.20
  26   2  -2  136.59   19.70
 -24  -2   2   16.00    6.40
  24  -2  -2   48.80   10.50
  24  -2  -2   16.10    7.10
 -24   2   2   27.30    8.00
  24   2  -2   20.80    7.80
  24   2  -2   17.90    5.90
  22  -2  -2   20.80    7.70
  22  -2  -2   17.50    6.00
 -22  -2   2   13.50    5.60
  22   2  -2   18.80    6.00
 -22   2   2    5.30    6.00
  22   2  -2   11.10    5.50
 -20  -2   2   18.60    5.70
  20  -2  -2    9.10    4.70
  20  -2  -2   14.60    5.40
  20   2  -2    8.80    4.50
 -20   2   2    6.90    5.40
  20   2  -2   14.60    5.60
  18  -2  -2   12.20    4.60
 -18  -2   2   15.70    5.00
  18   2  -2   11.70    4.30
  18   2  -2    8.60    4.90
 -18   2   2   10.20    5.50
  16  -2  -2   34.90    8.10
 -16  -2   2   44.40    8.20
  16   2  -2   36.40    9.70
 -16   2   2   60.09   11.20
 -14  -2   2  431.86   21.70
  14  -2  -2  366.36   26.40
  14   2  -2  397.26   23.90
  14   2  -2  380.46   24.50
 -14   2   2  387.36   24.30
 -12  -2   2  363.06   18.00
  12  -2  -2  366.16   21.20
  12   2  -2  357.46   22.60
  12   2  -2  331.17   17.80
 -12   2   2  355.26   22.30
  10  -2  -2  422.36   21.90
  10   2  -2  412.46   18.20
 -10   2   2  391.56   22.30
  10   2  -2  415.96   23.10
   8  -2  -2  120.09   11.30
  -8  -2   2  124.19   12.80
  -8   2   2  116.09   11.90
   8   2  -2  121.19    9.10
  -6  -2   2    1.40    2.50
   6  -2  -2    0.80    2.30
   6   2  -2    4.20    3.00
  -6   2   2    1.40    2.30
   4  -2  -2 1638.34   41.20
  -4  -2   2 1644.44   40.80
   4   2  -2 1635.34   39.40
  -4   2   2 1609.44   41.70
   2  -2  -2   55.29    7.00
   2  -2  -2   62.19    7.80
  -2  -2   2   45.00    6.80
  -2   2   2   46.00    6.50
   2   2  -2   48.80    6.20
   0  -2  -2   24.10    5.10
   0  -2  -2   12.60    3.30
   0   2   2   24.00    5.10
   0   2   2   25.60    6.20
   0   2  -2   23.20    4.10
  -2  -2  -2 1287.87   30.60
   2   2   2 1332.97   41.20
   2   2   2 1325.87   31.30
   2   2   2 1298.47   36.10
  -2   2  -2 1299.97   22.70
  -4  -2  -2 2954.20   70.19
  -4  -2  -2 2980.90   61.89
  -4  -2  -2 2994.10   53.89
   4   2   2 2974.10   63.09
   4   2   2 3083.09   71.99
  -6  -2  -2 1849.02   46.10
  -6  -2  -2 1763.92   53.59
   6   2   2 1726.03   45.50
   6   2   2 1817.72   55.19
  -6   2  -2 1853.01   40.10
   6   2   2 1810.02   35.90
   8  -2   2  273.87    9.20
  -8  -2  -2  266.07   20.80
  -8  -2  -2  269.77   17.10
   8   2   2  252.27   20.80
   8   2   2  304.67   18.10
  -8   2  -2  287.77   13.40
   8   2   2  264.57   11.00
  10  -2   2 1684.13   34.20
 -10  -2  -2 1643.34   56.79
 -10  -2  -2 1625.94   46.90
  10   2   2 1668.23   48.00
 -10   2  -2 1668.73   38.10
  10   2   2 1662.23   57.79
  12  -2   2  218.78   11.80
 -12  -2  -2  228.28   17.80
 -12  -2  -2  213.48   20.80
  12  -2   2  214.48   12.50
 -12   2  -2  201.38   12.00
  12   2   2  217.78   25.70
  12   2   2  217.98   17.00
  14  -2   2   89.29    8.60
 -14  -2  -2   99.79   12.50
  14  -2   2   87.59    8.80
 -14  -2  -2  108.39   16.50
 -14   2  -2  103.29    9.20
  14   2   2   81.19   11.70
  14   2   2  106.09   16.30
  16  -2   2  185.78   13.70
 -16  -2  -2  200.18   18.50
  16  -2   2  205.18   12.90
 -16  -2  -2  194.18   22.10
 -16   2  -2  208.58   13.60
  16   2   2  190.38   17.70
  16   2   2  224.68   23.80
 -18  -2  -2  193.58   18.90
  18  -2   2  186.18   14.80
 -18  -2  -2  204.28   24.20
  18  -2   2  189.08   12.80
  18   2   2  187.68   18.50
 -18   2  -2  199.98   13.80
 -20  -2  -2  169.48   22.60
 -20  -2  -2  148.69   18.50
  20  -2   2  128.39   13.30
  20   2   2  138.39   16.80
  22  -2   2  262.57   20.10
 -22  -2  -2  293.97   26.10
 -22  -2  -2  320.77   32.00
  22  -2   2  279.27   16.00
 -22   2  -2  256.17   30.10
  22   2   2  232.68   23.20
  24  -2   2  727.83   35.40
 -24  -2  -2  741.43   43.30
 -24  -2  -2  703.03   49.90
 -24   2  -2  745.03   54.19
  24   2   2  735.73   42.20
 -26  -2  -2   -0.20    4.80
 -26  -2  -2    9.10    6.00
  26  -2   2    2.80    3.60
  26   2   2    3.90    6.10
 -26   2  -2   -4.70    5.10
 -28  -2  -2   10.90    8.30
  28  -2   2   14.90    7.90
 -28  -2  -2   25.30    9.70
  28   2   2   18.90    8.80
 -28   2  -2   13.70    8.30
 -30  -2  -2  145.69   28.10
  32  -2   2   50.89   12.30
  32   2   2   51.99   12.70
  34  -2   2    6.30    7.60
 -34   2  -2    2.00   10.90
  34   2   2   11.90    8.80
 -36  -2  -2   53.49   15.10
 -36   2  -2   86.79   22.40
  37  -3  -2   -4.80    5.80
 -37  -3   2   -1.90    9.40
  37  -3  -2    6.60    9.20
  37   3  -2    3.10    7.50
 -37   3   2  -14.40    9.70
  35  -3  -2    5.20    6.10
  35  -3  -2   -1.30    9.10
 -35  -3   2   -6.90    6.70
  35   3  -2    1.20    5.60
  33  -3  -2    8.20    5.70
 -33   3   2   -3.00    8.50
  33   3  -2   -6.60    6.70
  33   3  -2   -1.50    5.50
  31  -3  -2   91.29   15.40
 -31   3   2  130.19   22.90
 -31   3   2   91.79   23.70
  31   3  -2   91.99   17.10
 -29  -3   2   10.60    5.70
  29  -3  -2   17.70    7.30
  29  -3  -2   14.30    7.50
  29   3  -2   -3.50    4.30
 -29   3   2    0.50    8.60
  29   3  -2    0.80    4.90
 -27  -3   2    6.10    5.70
  27  -3  -2   10.90    5.30
  27  -3  -2    8.00    6.40
 -27   3   2   -2.30    5.80
  27   3  -2    0.40    5.00
  27   3  -2   -4.10    3.80
  25  -3  -2   11.10    6.30
  25  -3  -2    5.60    4.40
 -25  -3   2    5.50    4.50
 -25   3   2    9.40    6.20
  25   3  -2    5.00    5.30
  25   3  -2    7.50    6.20
  23  -3  -2  498.75   32.50
 -23  -3   2  497.35   31.70
  23  -3  -2  502.15   30.60
  23   3  -2  529.45   36.60
  23   3  -2  524.95   32.50
 -23   3   2  524.35   34.40
  21  -3  -2  245.38   21.00
 -21  -3   2  290.97   23.10
  21  -3  -2  249.28   23.20
  21   3  -2  226.78   21.60
  21   3  -2  231.48   23.70
 -21   3   2  261.77   24.00
  19  -3  -2   70.59   11.70
 -19  -3   2   82.09   11.50
 -19   3   2   85.69   14.30
  19   3  -2   75.99   14.40
  19   3  -2   60.59   11.80
 -17  -3   2  242.88   18.40
  17  -3  -2  240.28   19.50
  17   3  -2  210.28   18.40
  17   3  -2  244.48   21.90
 -17   3   2  255.57   21.80
 -15  -3   2   26.20    7.40
  15  -3  -2   34.90    8.20
 -15   3   2   37.00    9.00
  15   3  -2   31.60    8.10
  15   3  -2   15.90    5.30
  13  -3  -2  277.07   19.40
 -13  -3   2  222.68   20.30
  13   3  -2  245.68   17.50
 -13   3   2  245.88   19.70
  13   3  -2  260.47   20.40
 -11  -3   2  139.89   15.10
  11  -3  -2  136.19   13.60
 -11   3   2  125.09   13.50
  11   3  -2  127.79   12.10
  -9  -3   2  207.58   20.30
   9  -3  -2  137.59   13.10
   9   3  -2  155.78   13.00
  -9   3   2  159.68   14.60
   9   3  -2  176.88   15.40
  -7  -3   2    3.50    2.80
   7  -3  -2    5.70    2.90
   7   3  -2    4.80    2.20
  -7   3   2    5.90    3.00
   5  -3  -2 1326.47   40.10
  -5  -3   2 1363.76   39.30
   5  -3  -2 1300.07   39.10
   5   3  -2 1305.97   37.30
   3  -3  -2 1761.62   46.70
  -3  -3   2 1845.92   43.50
   3  -3  -2 1810.82   46.10
   3   3  -2 1736.13   41.60
  -3   3   2 1727.63   46.00
   1  -3  -2   90.59   10.00
   1  -3  -2   85.49    9.30
  -1  -3   2   84.29    8.00
  -1   3   2  101.59   10.60
  -1   3   2   76.79    8.60
   1   3  -2   84.69    7.70
  -1  -3  -2  230.78   13.70
   1  -3   2  223.18   10.30
  -1  -3  -2  244.08   15.90
   1   3   2  232.18   14.00
  -1   3  -2  236.68   10.40
   1   3   2  219.38   15.50
  -3  -3  -2  177.18   11.90
   3  -3   2  169.18    7.20
  -3  -3  -2  190.68   14.20
   3   3   2  161.18   16.10
  -3   3  -2  162.28    7.20
   3   3   2  162.18   11.70
   3   3   2  167.38   14.00
  -5  -3  -2 3254.57   70.99
  -5  -3  -2 3312.47   64.39
   5   3   2 3328.67   63.59
  -5   3  -2 3274.77   67.49
   5   3   2 3262.87   72.49
   5   3   2 3138.59   81.19
  -7  -3  -2  393.66   21.60
  -7  -3  -2  384.16   25.50
   7   3   2  367.16   21.20
  -7   3  -2  376.76   18.50
   7   3   2  355.06   25.40
   7   3   2  375.16   16.60
  -9  -3  -2   21.20    6.50
  -9  -3  -2   22.80    5.70
   9  -3   2   33.70    3.50
   9   3   2   18.10    5.80
   9   3   2   38.30    5.50
   9   3   2   41.20    8.10
  -9   3  -2   33.80    6.20
 -11  -3  -2   62.59   11.70
 -11  -3  -2   78.39   11.60
  11  -3   2   64.59    5.40
  11   3   2   63.49    7.10
  11   3   2   52.89   10.00
 -11   3  -2   58.79    7.80
  11   3   2   66.89   12.40
  13  -3   2    1.90    2.40
 -13  -3  -2    2.90    3.50
  13  -3   2    3.00    1.80
 -13  -3  -2    0.10    2.70
 -13   3  -2    1.30    1.60
  13   3   2    1.50    1.60
  13   3   2    3.30    3.40
  13   3   2    0.80    2.70
  15  -3   2  253.67   13.80
 -15  -3  -2  235.98   20.20
  15  -3   2  259.07   16.50
 -15  -3  -2  264.77   25.40
  15   3   2  239.98   20.40
 -15   3  -2  247.28   16.20
  15   3   2  256.67   25.70
 -17  -3  -2    6.70    4.10
 -17  -3  -2    5.00    4.80
  17  -3   2   13.00    3.80
  17  -3   2   12.40    4.20
  17   3   2   11.10    4.50
 -17   3  -2   13.90    4.60
  17   3   2    7.10    5.20
  19  -3   2   -0.60    2.00
  19  -3   2   -1.60    1.60
 -19  -3  -2   -0.50    2.60
 -19  -3  -2   -2.20    2.70
  19   3   2   -3.30    2.60
 -19   3  -2   -3.50    1.70
 -21  -3  -2   61.39   14.10
  21  -3   2   58.69    9.20
  21  -3   2   78.19    9.90
 -21  -3  -2   31.40    9.50
 -21   3  -2   55.09    9.50
  21   3   2   67.59   16.20
  23  -3   2    4.40    5.30
 -23  -3  -2    1.00    4.70
  23  -3   2   -0.40    3.10
 -23  -3  -2    5.60    4.40
  23   3   2   -1.10    3.60
 -23   3  -2    3.40    3.30
  25  -3   2  206.88   18.00
  25  -3   2  182.08   15.70
 -25  -3  -2  130.59   23.40
 -25  -3  -2  158.98   20.70
 -25   3  -2  143.19   16.00
  25   3   2  174.88   22.40
 -27  -3  -2    0.30    4.60
  27  -3   2   -5.50    2.50
  27  -3   2   -0.40    3.90
 -27  -3  -2    0.70    5.00
  27   3   2    5.90    6.40
 -27   3  -2   -9.90    4.40
 -27   3  -2   -3.10    3.90
 -29  -3  -2   -3.50    5.50
  29  -3   2   -0.30    5.00
 -29  -3  -2    6.80    4.30
 -29   3  -2    1.00    5.50
 -31  -3  -2    8.60    7.40
  31  -3   2   20.10    7.50
  33  -3   2   42.40   11.20
 -33   3  -2   35.70   16.50
  33   3   2   21.90   11.50
  35  -3   2   16.50    7.50
 -35  -3  -2   -8.30    8.50
 -35   3  -2   15.80   13.10
  36  -4  -2   -1.90    5.80
  36  -4  -2   -3.20    7.40
  36   4  -2    1.50    6.50
 -36   4   2    4.60   10.10
  34  -4  -2   -0.60    5.30
  34   4  -2   22.60    9.10
 -34   4   2    6.60   11.20
  32  -4  -2   27.80    6.30
 -32   4   2    2.60    9.60
  32   4  -2   20.00    8.90
  30  -4  -2   12.20    5.20
  30  -4  -2    7.70    6.90
  30   4  -2    1.60    6.90
 -30   4   2    3.50    8.10
  30   4  -2    9.60    6.00
  28  -4  -2   11.80    6.40
  28  -4  -2   10.20    6.50
 -28   4   2    9.30    9.70
  28   4  -2    8.20    7.60
  28   4  -2    6.70    5.00
  26  -4  -2   23.70    8.30
  26  -4  -2   12.10    6.00
 -26   4   2   28.40   10.60
  26   4  -2   11.40    7.70
  24  -4  -2    1.50    3.00
  24  -4  -2   -1.40    4.40
  24   4  -2   -2.60    3.00
 -24   4   2   -2.70    4.00
  24   4  -2   -1.00    2.90
  22  -4  -2    2.10    3.00
  22   4  -2    0.40    3.90
  22   4  -2    7.20    5.80
 -22   4   2    2.80    5.60
  20  -4  -2    9.40    4.30
 -20  -4   2   10.00    5.50
  20   4  -2   11.50    5.40
 -20   4   2    7.20    5.80
  18  -4  -2   -0.80    2.50
 -18  -4   2   -0.20    2.90
  18   4  -2    1.60    2.70
  18   4  -2    1.70    4.20
 -18   4   2   -3.30    2.70
  16  -4  -2  375.46   25.20
 -16  -4   2  394.46   29.60
  16   4  -2  383.86   27.60
  16   4  -2  385.36   25.80
 -16   4   2  362.36   27.00
 -14  -4   2   17.60    7.00
  14  -4  -2   33.70    8.00
  14   4  -2   15.30    5.00
  14   4  -2   10.50    4.70
 -14   4   2   21.30    7.00
 -12  -4   2  163.58   18.10
  12  -4  -2  174.18   16.20
 -12   4   2  173.48   17.20
  12   4  -2  191.48   18.00
  12   4  -2  191.18   17.00
  10  -4  -2   16.10    5.30
 -10  -4   2    3.60    4.00
 -10   4   2    6.20    3.00
  10   4  -2    7.30    3.70
  10   4  -2    4.20    3.90
  -8  -4   2  562.64   28.40
   8  -4  -2  529.45   27.10
   8   4  -2  573.34   27.70
   6  -4  -2    8.30    4.10
   6  -4  -2   12.00    3.70
  -6  -4   2   19.10    5.60
   6   4  -2   14.70    4.50
  -6   4   2   20.90    6.30
   4  -4  -2  916.41   34.10
  -4  -4   2  933.51   32.30
   4   4  -2  911.31   31.10
  -4   4   2  903.51   34.50
  -2  -4   2    9.10    3.20
   2  -4  -2    5.50    3.10
   2  -4  -2    1.80    3.00
  -2   4   2    2.10    2.30
   2   4  -2    4.90    2.50
  -2   4   2    2.70    2.30
   0  -4  -2  475.75   23.10
   0  -4   2  454.45   18.20
   0  -4  -2  457.25   23.50
   0   4   2  457.85   24.40
   0   4  -2  402.56   17.20
   0   4   2  462.25   22.60
  -2  -4  -2   52.29    8.10
   2  -4   2   44.30    5.70
  -2  -4  -2   58.29    8.90
   2   4   2   49.80    7.80
  -2   4  -2   54.19    6.10
   2   4   2   49.70    8.50
  -4  -4  -2  183.38   14.10
  -4  -4  -2  171.08   15.60
   4  -4   2  154.18    8.00
   4   4   2  142.29   16.70
   4   4   2  173.08   13.50
   4   4   2  154.18   14.80
  -4   4  -2  160.88    8.70
  -4   4  -2  179.88   14.80
  -6  -4  -2  117.19   12.80
   6  -4   2  113.79    5.80
   6   4   2  126.69   19.80
   6   4   2  139.99   14.40
  -6   4  -2  119.39   11.70
   6   4   2  147.49   12.00
  -8  -4  -2   64.09   10.80
   8   4   2   45.20    9.10
  -8   4  -2   46.00    7.70
   8   4   2   27.10    7.90
   8   4   2   61.99    8.20
 -10  -4  -2  351.16   23.50
  10   4   2  344.97   18.40
 -10   4  -2  324.57   19.60
  10   4   2  328.37   27.80
  12  -4   2   17.50    4.00
 -12  -4  -2   11.50    5.20
 -12  -4  -2    9.50    5.20
 -12   4  -2   12.30    4.00
  12   4   2    8.40    5.00
  12   4   2   22.80    6.80
  12   4   2   15.70    4.30
 -14  -4  -2   59.59   12.20
  14  -4   2   80.39    7.10
 -14  -4  -2   94.09   15.00
  14   4   2   74.69   15.30
  14   4   2   83.49    9.40
 -14   4  -2   67.19   10.20
  14   4   2   73.39   12.50
  16  -4   2   44.10    6.30
  16  -4   2   60.59   10.00
 -16  -4  -2   51.79   12.50
 -16  -4  -2   57.19   14.20
  16   4   2   26.00    9.00
 -16   4  -2   47.70    8.90
  16   4   2   50.19    7.50
  16   4   2   57.39   12.20
  18  -4   2   25.90    5.90
  18  -4   2   14.00    4.90
 -18  -4  -2    7.40    6.00
 -18  -4  -2   25.40    8.20
 -18   4  -2   12.20    4.90
  18   4   2   29.60    6.50
  18   4   2   19.00    6.30
  18   4   2   19.10    8.20
 -20  -4  -2   23.70    7.90
 -20  -4  -2   13.40    6.90
  20  -4   2   18.40    4.60
  20  -4   2   21.00    6.20
  20   4   2   15.70    7.30
  20   4   2   14.80    5.60
 -20   4  -2   19.10    6.00
 -22  -4  -2   -1.30    3.70
  22  -4   2    3.20    2.70
 -22  -4  -2    6.60    6.60
  22  -4   2   -3.20    2.20
 -22   4  -2    5.50    4.40
  22   4   2   -2.90    4.30
  22   4   2    2.80    4.00
  24  -4   2   70.89   10.70
 -24  -4  -2   34.00   11.00
  24  -4   2   53.89   11.00
 -24  -4  -2   27.50    8.10
  24   4   2   45.50   13.10
 -24   4  -2   21.60    7.80
  24   4   2   42.80   10.60
  26  -4   2   23.60    6.40
 -26  -4  -2   14.70    8.00
 -26  -4  -2   11.80    6.40
 -26   4  -2   18.50    6.80
 -28  -4  -2    7.10    7.10
 -28  -4  -2   -2.50    5.00
  28  -4   2    0.50    4.20
 -28   4  -2    2.00    4.60
 -30  -4  -2    9.30    5.60
  30  -4   2   -2.40    4.60
 -30  -4  -2  -11.20    5.50
  30   4   2    8.40    6.90
 -30   4  -2    2.30    5.70
 -32  -4  -2   -2.90    6.10
  32  -4   2    4.20    5.70
 -32  -4  -2   13.90    9.60
 -32   4  -2   -8.70    9.50
  32   4   2   -4.40    6.00
 -34  -4  -2   38.30   14.00
  34  -4   2   41.10   11.20
 -34   4  -2   25.30   15.40
  36  -4   2    3.90    8.20
 -36  -4  -2    6.60   12.00
  35  -5  -2   -6.20    6.40
  35  -5  -2   -6.90    6.40
  35   5  -2   22.20    7.00
 -35   5   2  -10.10    9.90
  33  -5  -2   -9.50    5.20
  33  -5  -2   -9.00    5.20
  33   5  -2   10.40    7.40
 -33   5   2    0.80    8.60
  31  -5  -2   -4.30    4.50
  31  -5  -2   -1.10    4.10
 -31   5   2   -5.70    6.10
  31   5  -2   14.30    6.30
  29  -5  -2   54.09   12.70
  29  -5  -2   74.69   16.90
 -29   5   2   94.39   20.10
  29   5  -2   80.69   17.40
  29   5  -2   90.99   19.30
  27  -5  -2    6.60    5.80
  27  -5  -2   -2.80    3.60
 -27   5   2   -1.20    7.00
  27   5  -2   -4.30    3.80
  27   5  -2   -2.80    5.10
  25  -5  -2  350.36   28.50
  25  -5  -2  327.97   27.20
 -25   5   2  319.17   30.20
  25   5  -2  331.67   29.40
  23  -5  -2   42.00    9.50
  23   5  -2    8.30    5.10
 -23   5   2   14.80    7.50
  21  -5  -2  134.19   17.10
 -21  -5   2  109.39   20.00
  21   5  -2  128.39   21.10
 -21   5   2  116.39   18.90
  21   5  -2  112.39   16.70
  19  -5  -2  229.88   21.40
 -19  -5   2  246.88   25.80
  19   5  -2  262.97   25.90
  19   5  -2  293.37   25.50
 -19   5   2  252.97   26.30
  17  -5  -2   90.59   13.70
 -17  -5   2   80.59   15.40
 -17   5   2   80.59   14.30
  17   5  -2   74.39   13.20
  17   5  -2   86.09   15.70
 -15  -5   2   12.10    5.70
  15  -5  -2   18.20    6.20
  15   5  -2   26.90    7.10
 -15   5   2   24.70    8.60
  15   5  -2   23.40    7.80
 -13  -5   2   14.60    5.40
  13  -5  -2   36.20    8.80
  13   5  -2   23.90    6.60
 -13   5   2   17.20    6.20
  13   5  -2   14.90    5.70
  11  -5  -2   23.60    6.10
  11  -5  -2   41.60    9.60
 -11  -5   2   20.20    6.80
  11   5  -2   18.30    6.00
  11   5  -2   41.90   10.20
 -11   5   2   16.40    6.30
   9  -5  -2  514.55   28.80
  -9  -5   2  454.15   27.60
   9  -5  -2  518.05   42.40
  -9   5   2  444.06   27.70
   9   5  -2  490.05   27.60
   7  -5  -2    5.20    3.60
   7  -5  -2    9.30    4.70
  -7  -5   2    3.00    3.70
   7   5  -2   15.90    5.00
  -7   5   2    2.50    2.70
  -5  -5   2  250.67   21.70
   5  -5  -2  279.27   19.60
   5  -5  -2  251.77   19.40
   5   5  -2  244.88   17.60
  -5   5   2  238.58   19.20
   3  -5  -2  296.47   19.80
   3  -5  -2  270.07   19.80
  -3  -5   2  251.37   17.00
  -3   5   2  299.97   21.10
  -3   5   2  273.87   19.90
   3   5  -2  286.07   17.70
  -1  -5   2  160.88   12.50
   1  -5  -2  138.49   14.30
  -1   5   2  151.88   15.30
   1   5  -2  163.68   12.60
  -1  -5  -2  213.08   17.40
  -1  -5  -2  266.97   19.20
   1  -5   2  253.17   14.50
   1   5   2  254.17   19.90
  -1   5  -2  265.97   15.00
   1   5   2  283.37   19.70
  -1   5  -2  242.58   19.40
  -3  -5  -2  912.61   36.90
  -3  -5  -2  878.61   35.50
   3  -5   2  901.21   26.10
   3   5   2  873.51   34.40
  -3   5  -2  861.41   27.20
  -3   5  -2  906.81   37.10
   3   5   2  897.11   38.50
  -5  -5  -2  321.47   22.10
   5  -5   2  333.87   13.60
   5   5   2  353.26   28.00
  -5   5  -2  345.27   15.70
   5   5   2  340.47   20.90
   5   5   2  344.37   23.70
  -5   5  -2  332.27   21.80
  -7  -5  -2  559.04   30.00
   7  -5   2  566.34   16.80
  -7   5  -2  530.15   27.70
   7   5   2  524.05   35.50
   7   5   2  609.74   32.20
   7   5   2  596.04   27.30
   9  -5   2  606.44   16.90
  -9  -5  -2  647.54   33.50
   9   5   2  594.14   27.70
   9   5   2  594.24   38.40
   9   5   2  638.14   34.10
  -9   5  -2  649.04   30.70
  11  -5   2   21.60    3.60
 -11  -5  -2    6.80    4.00
  11   5   2   10.50    4.00
  11   5   2   29.70    9.40
  11   5   2   21.70    7.20
 -11   5  -2   20.40    5.60
  13  -5   2   68.19    6.30
 -13  -5  -2   82.29   13.80
  13   5   2   67.39    9.70
 -13   5  -2   68.29   11.00
  13   5   2   61.09   12.30
  13   5   2   90.19   17.10
  15  -5   2    3.60    2.00
 -15  -5  -2    4.80    3.30
  15  -5   2    4.60    2.00
 -15   5  -2   -2.70    2.10
  15   5   2    1.30    2.40
  15   5   2    6.20    5.90
  15   5   2    2.30    2.70
 -17  -5  -2  307.97   26.50
  17  -5   2  346.27   16.00
  17   5   2  350.86   21.00
  17   5   2  357.36   34.50
 -17   5  -2  329.07   23.70
  17   5   2  341.27   28.70
 -19  -5  -2    8.30    4.90
  19  -5   2    3.40    3.10
  19   5   2   12.90    4.70
  19   5   2    7.50    4.40
  19   5   2    6.70    5.90
 -19   5  -2   10.40    5.60
  21  -5   2  563.74   23.90
 -21  -5  -2  565.24   42.80
 -21  -5  -2  578.44   39.30
  21   5   2  562.04   27.00
  21   5   2  545.15   44.10
 -21   5  -2  564.44   32.70
  21   5   2  618.84   41.40
 -23  -5  -2   45.80   12.80
  23  -5   2   54.89    9.00
 -23  -5  -2   65.59   21.50
  23   5   2   51.09   14.40
  23   5   2   63.79   10.00
  23   5   2   78.79   16.80
 -23   5  -2   67.59   13.70
 -25  -5  -2  313.27   33.40
  25  -5   2  216.18   17.40
 -25  -5  -2  290.47   30.60
  25   5   2  236.18   21.90
 -25   5  -2  248.28   23.00
  25   5   2  229.78   30.60
 -27  -5  -2  108.09   21.70
 -27  -5  -2  145.89   25.00
  27  -5   2   93.89   13.00
  27   5   2  120.79   23.30
 -27   5  -2   89.49   16.90
  27   5   2  116.69   23.40
 -29  -5  -2   -9.60    4.50
 -29  -5  -2    0.10    6.70
  29  -5   2    4.30    4.20
 -29   5  -2   -5.30    8.20
  29   5   2   -2.30    5.30
 -31  -5  -2   -6.40    6.70
  31  -5   2    3.60    4.60
 -31  -5  -2   -4.10    6.90
  33  -5   2   18.80    8.00
 -33  -5  -2    7.70    9.00
 -33  -5  -2   41.80   14.80
 -33   5  -2   14.80   11.30
  35  -5   2   43.80   11.00
 -35  -5  -2   50.79   17.60
 -35   5  -2   58.69   16.40
  34  -6  -2   -6.90    7.10
  34   6  -2   -3.10    8.40
 -34   6   2   -3.90   15.60
  32  -6  -2    7.40    7.40
  32  -6  -2   -2.20    5.50
 -32   6   2    1.80    6.40
  32   6  -2   -4.80    6.20
  30  -6  -2   -6.30    4.80
  30  -6  -2    0.70    5.10
  30   6  -2   -5.40    4.80
 -30   6   2   -9.80    5.30
  28  -6  -2   13.80    6.00
  28   6  -2    8.70    6.70
 -28   6   2    4.30    7.10
  28   6  -2   -4.30    5.40
  26  -6  -2  375.56   30.60
  26  -6  -2  408.86   32.00
 -26   6   2  346.87   32.90
  26   6  -2  381.46   33.20
 -24  -6   2  256.47   30.80
  24  -6  -2  260.57   25.00
 -24   6   2  285.97   29.80
  24   6  -2  224.78   26.10
 -22  -6   2    1.50    4.20
  22  -6  -2    1.50    4.60
  22   6  -2   -2.40    3.90
 -22   6   2    1.40    5.30
 -20  -6   2   -2.30    2.00
  20  -6  -2    0.50    3.30
 -20   6   2   -0.10    4.80
  20   6  -2    2.70    3.40
  18  -6  -2   49.40   11.00
 -18  -6   2   28.10    9.40
  18   6  -2   23.50    8.40
 -18   6   2   32.00    9.00
  18   6  -2   42.10   10.90
 -16  -6   2   18.20    7.40
  16  -6  -2   14.20    6.40
  16   6  -2   20.40    7.20
  16   6  -2   17.80    6.30
 -16   6   2   26.20    7.90
 -14  -6   2  185.18   21.30
  14  -6  -2  183.28   18.10
  14  -6  -2  185.88   19.30
  14   6  -2  175.28   20.10
 -14   6   2  174.08   20.30
  14   6  -2  158.18   19.40
 -12  -6   2   14.30    6.20
  12  -6  -2   22.40    6.40
  12  -6  -2   10.00    5.10
  12   6  -2    9.10    4.70
  12   6  -2   12.80    5.60
 -12   6   2   18.90    7.10
 -10  -6   2  419.76   28.60
  10  -6  -2  379.36   25.00
  10  -6  -2  374.66   26.60
  10   6  -2  432.66   28.20
 -10   6   2  377.66   27.50
   8  -6  -2    8.40    3.80
   8  -6  -2    6.70    3.90
  -8  -6   2    1.90    3.20
   8   6  -2    4.40    3.80
  -8   6   2    3.10    2.50
  -6  -6   2  219.48   18.40
   6  -6  -2  204.68   19.20
   6  -6  -2  202.88   17.80
   6   6  -2  203.08   17.40
  -6   6   2  208.88   19.40
   4  -6  -2   47.60    9.60
   4  -6  -2   44.40   10.20
  -4  -6   2   48.20    9.50
   4   6  -2   49.30    9.50
  -4   6   2   51.19   10.00
   2  -6  -2  100.59   12.70
  -2  -6   2  112.49   12.50
   2  -6  -2  111.89   14.10
  -2   6   2  125.99   14.50
   2   6  -2  108.09   11.80
  -2   6   2  113.29   14.10
   0  -6   2  173.38   13.80
   0  -6  -2  175.88   16.40
   0  -6  -2  187.48   18.10
   0   6   2  183.18   17.50
   0   6   2  180.78   18.30
   0   6  -2  169.48   13.80
   0   6  -2  194.98   18.40
   2  -6   2    8.00    2.90
  -2  -6  -2   10.60    5.20
  -2  -6  -2   10.90    4.50
   2   6   2    7.40    4.00
   2   6   2    8.80    4.70
  -2   6  -2    5.50    2.80
  -2   6  -2   14.20    5.60
  -4  -6  -2  206.78   18.90
   4  -6   2  200.88   12.70
  -4   6  -2  208.18   14.00
   4   6   2  201.78   19.70
  -4   6  -2  201.58   18.30
   4   6   2  196.28   17.40
  -6  -6  -2 2665.63   75.49
   6  -6   2 2703.93   54.29
   6   6   2 2739.13   79.69
   6   6   2 2840.02   73.09
  -6   6  -2 2890.31   77.19
   6   6   2 2777.12   90.59
   8  -6   2    4.70    2.00
  -8  -6  -2   -1.50    2.70
   8   6   2    2.30    3.10
   8   6   2    3.40    3.40
  -8   6  -2    1.00    2.90
   8   6   2    1.30    3.20
  10  -6   2  600.94   18.50
 -10  -6  -2  582.94   34.20
  10   6   2  594.04   41.70
  10   6   2  611.54   36.30
 -10   6  -2  604.14   32.30
  10   6   2  615.24   30.70
  12  -6   2   66.39    6.20
 -12  -6  -2   60.29   12.60
  12   6   2   73.19   11.00
  12   6   2   74.29   16.90
 -12   6  -2   58.59   11.30
  12   6   2   80.39   14.00
 -14  -6  -2   69.89   13.90
  14  -6   2   66.19    6.50
  14   6   2   89.99   15.90
  14   6   2   67.69   16.90
  14   6   2   76.39   11.70
 -14   6  -2   82.79   13.50
  16  -6   2  109.59    8.60
  16  -6   2  139.69    9.70
 -16  -6  -2  144.19   19.70
  16   6   2  131.39   18.70
  16   6   2  115.19   19.90
  16   6   2  120.29   14.30
 -16   6  -2  140.09   16.90
  18  -6   2  214.18   12.50
  18  -6   2  181.28   12.30
 -18  -6  -2  199.88   23.40
 -18   6  -2  164.68   19.00
  18   6   2  131.99   20.00
  18   6   2  185.88   16.70
  18   6   2  145.99   24.30
 -20  -6  -2  403.56   33.20
  20  -6   2  377.26   19.40
  20  -6   2  385.96   17.80
 -20   6  -2  392.46   29.80
  20   6   2  382.76   24.00
  20   6   2  352.26   37.10
  20   6   2  396.46   33.40
  22  -6   2  632.84   24.90
 -22  -6  -2  643.94   44.30
  22   6   2  685.13   51.59
 -22   6  -2  684.13   40.50
  22   6   2  668.03   32.20
  24  -6   2  525.15   23.80
 -24  -6  -2  549.35   43.10
  24   6   2  510.75   28.20
 -24   6  -2  490.75   34.60
  24   6   2  534.35   48.00
  26  -6   2   -2.50    2.60
 -26  -6  -2    0.60    4.30
 -26   6  -2   -9.40    4.50
  26   6   2    0.40    5.20
  26   6   2    0.10    4.90
 -28  -6  -2   -1.00    5.60
  28  -6   2    2.40    3.90
 -28   6  -2   -9.80    5.20
  28   6   2    3.90    5.80
 -30  -6  -2   20.90   10.00
  30  -6   2   21.00    7.00
 -30   6  -2   20.30    9.50
  32  -6   2   83.29   15.60
 -32  -6  -2   75.19   18.80
 -32   6  -2  130.29   22.40
 -34  -6  -2   20.40   10.80
  34  -6   2    9.70    7.40
 -34   6  -2   13.40   11.30
  31  -7  -2    5.90    6.90
  31  -7  -2    5.10    7.20
 -31   7   2   12.90    9.30
  29  -7  -2    8.80    6.30
  29  -7  -2   -8.00    4.70
  29   7  -2   -0.20    5.00
 -29   7   2    1.00    6.70
  27  -7  -2    0.10    4.80
  27  -7  -2   -1.80    5.40
  27   7  -2   -3.00    5.30
 -27   7   2   -2.10    6.30
 -25  -7   2   64.09   15.70
  25  -7  -2  146.09   20.40
  25   7  -2  111.69   20.60
  25   7  -2  126.69   24.60
  23  -7  -2   42.50   13.90
 -23  -7   2   72.09   15.40
  23   7  -2   77.79   17.50
 -23   7   2   36.00   10.40
  21  -7  -2  111.29   17.00
  21  -7  -2   89.49   15.90
 -21  -7   2  108.69   22.10
 -21   7   2  113.39   20.70
  21   7  -2  110.19   19.70
  19  -7  -2  284.37   26.90
 -19  -7   2  281.27   44.10
  19  -7  -2  275.47   24.80
  19   7  -2  294.67   29.40
 -19   7   2  218.78   26.30
  19   7  -2  300.77   30.30
  17  -7  -2   61.29   13.40
  17  -7  -2   54.89   11.50
 -17  -7   2   38.90   11.50
  17   7  -2   54.89   14.20
 -17   7   2   44.60   11.60
  17   7  -2   39.30   12.20
  15  -7  -2  273.67   23.10
  15  -7  -2  277.27   25.70
 -15  -7   2  277.57   27.40
  15   7  -2  316.57   29.10
 -15   7   2  235.48   24.90
  15   7  -2  289.97   27.50
 -13  -7   2   73.99   15.10
  13  -7  -2   74.09   14.00
  13  -7  -2   57.89   11.50
  13   7  -2   66.09   15.60
  13   7  -2   73.19   14.70
 -11  -7   2  116.69   17.00
  11  -7  -2  131.69   16.90
  11  -7  -2  107.19   14.40
  11   7  -2  109.79   18.00
  11   7  -2  114.59   16.70
 -11   7   2  120.59   17.40
   9  -7  -2   30.70    7.40
   9  -7  -2   22.30    6.80
  -9  -7   2   29.70    8.40
  -9   7   2   23.60    7.00
   9   7  -2   23.40    7.00
   7  -7  -2   20.50    6.70
  -7  -7   2   10.00    4.80
   7  -7  -2   23.40    6.50
  -7   7   2   16.30    5.40
   7   7  -2   45.10   10.30
  -5  -7   2  371.36   24.90
   5  -7  -2  332.77   25.70
   5  -7  -2  335.87   23.80
   5   7  -2  333.57   23.70
   3  -7  -2  152.88   18.20
  -3  -7   2  137.99   14.40
   3  -7  -2  135.49   15.30
  -3   7   2  129.39   16.50
  -3   7   2   98.69   14.80
   3   7  -2  135.99   15.00
   3   7  -2  172.68   19.20
   1  -7  -2  387.26   28.00
  -1  -7   2  428.26   24.00
   1  -7  -2  395.56   26.10
  -1   7   2  398.06   28.50
   1   7  -2  384.76   28.10
   1   7  -2  394.36   23.80
  -1   7   2  400.16   27.90
   1  -7   2   12.60    4.20
  -1  -7  -2   13.10    5.20
   1   7   2   14.50    6.00
  -1   7  -2   18.40    7.10
  -1   7  -2   11.30    4.60
   1   7   2    9.10    4.70
  -3  -7  -2   10.90    5.20
   3  -7   2    7.20    3.60
  -3   7  -2    5.00    3.20
   3   7   2    2.90    3.60
  -3   7  -2    4.50    4.00
   3   7   2    4.80    4.20
   5  -7   2  926.01   30.30
  -5  -7  -2  962.80   43.30
  -5   7  -2  901.91   33.00
  -5   7  -2  907.21   43.30
   5   7   2  886.21   40.90
   5   7   2  850.41   43.80
  -7  -7  -2  207.08   21.20
   7  -7   2  158.58   11.30
   7   7   2  159.58   19.90
   7   7   2  155.38   22.40
  -7   7  -2  180.18   19.40
   7   7   2  156.08   16.90
  -9  -7  -2  190.38   20.10
   9  -7   2  158.78   10.60
   9   7   2  177.88   24.80
   9   7   2  208.68   22.00
   9   7   2  187.18   18.90
  11  -7   2  238.38   12.20
 -11  -7  -2  249.48   24.20
  11   7   2  221.48   27.80
 -11   7  -2  226.88   21.90
  11   7   2  260.07   21.30
  11   7   2  239.08   24.40
 -13  -7  -2  106.39   17.60
  13  -7   2  110.79    8.10
  13   7   2  135.39   21.90
  13   7   2  103.09   18.10
  13   7   2   93.89   14.00
 -13   7  -2  111.69   16.10
  15  -7   2  248.68   12.10
 -15  -7  -2  320.27   28.90
  15   7   2  252.17   21.60
  15   7   2  229.98   25.70
 -15   7  -2  233.48   23.00
  15   7   2  295.67   33.40
  17  -7   2   38.90    5.70
 -17  -7  -2   39.30   10.30
  17  -7   2   48.10    6.20
  17   7   2   20.40    9.50
  17   7   2   32.20    8.10
 -17   7  -2   34.30    9.70
 -19  -7  -2   22.90    8.40
  19   7   2   22.50    9.20
  19   7   2   30.80    8.90
 -19   7  -2   42.60   11.60
 -21  -7  -2  120.79   21.50
  21  -7   2  103.09    9.70
  21  -7   2  101.89    9.00
  21   7   2  124.09   23.40
  21   7   2  122.59   16.00
 -21   7  -2   97.89   17.80
  23  -7   2  131.29   11.80
 -23  -7  -2  129.19   23.80
  23  -7   2  114.79   10.40
 -23   7  -2  159.58   21.50
  23   7   2  149.69   25.90
  23   7   2  140.49   17.20
 -25  -7  -2  106.39   21.60
  25  -7   2   89.29    9.20
  25  -7   2   78.09   10.30
  25   7   2  106.89   24.90
  25   7   2   83.19   14.40
  25   7   2   97.59   20.90
 -25   7  -2   57.79   14.40
 -27  -7  -2    9.40    7.90
  27  -7   2    9.70    4.60
  27  -7   2    7.60    4.40
  27   7   2   15.80    7.10
  27   7   2   31.80   14.10
  27   7   2   13.30    9.80
 -27   7  -2   -3.60    7.60
 -29  -7  -2  120.39   26.20
  29  -7   2   81.79   10.30
  29   7   2  145.49   29.80
 -29   7  -2  114.19   23.50
  31  -7   2  136.19   15.40
  31  -7   2  143.59   17.20
 -31  -7  -2  153.18   34.80
 -31   7  -2  142.39   23.70
  30  -8  -2   -2.20    7.20
  30  -8  -2    7.10    7.40
  30  -8  -2    1.70    6.10
 -30   8   2  -16.90    8.30
  30   8  -2    3.50    8.80
  28  -8  -2    0.90    7.00
  28  -8  -2   -0.30    5.50
  28  -8  -2    7.20    6.30
 -28   8   2   -1.50    7.20
  28   8  -2   -0.80    7.40
 -26  -8   2   -4.80    6.70
  26  -8  -2   -1.70    6.50
  26  -8  -2   16.40    7.30
 -26   8   2    6.30   10.00
  26   8  -2   15.60    7.40
  24  -8  -2   23.00   10.10
  24  -8  -2    5.70    7.00
 -24  -8   2   28.50   10.30
 -24   8   2   21.70   11.60
  24   8  -2   25.30   10.00
  24   8  -2   25.20    8.90
  22  -8  -2   -5.10    3.60
 -22  -8   2    0.40    4.30
  22  -8  -2   -0.50    5.60
  22   8  -2    4.60    6.20
  22   8  -2    1.10    6.40
 -22   8   2    3.20    6.70
  20  -8  -2  513.05   37.90
 -20  -8   2  432.56   38.30
  20  -8  -2  431.16   31.90
  20   8  -2  547.95   42.10
  20   8  -2  418.06   36.40
 -20   8   2  447.66   38.20
 -18  -8   2  102.99   19.50
  18  -8  -2  138.99   18.40
  18   8  -2  130.99   21.60
  18   8  -2  131.39   20.70
 -18   8   2  107.69   19.80
  16  -8  -2  217.88   21.70
 -16  -8   2  198.58   25.00
  16  -8  -2  195.28   23.30
  16   8  -2  197.48   26.10
  16   8  -2  210.18   24.60
 -16   8   2  166.68   22.20
  14  -8  -2  370.46   27.20
 -14  -8   2  380.26   31.80
  14  -8  -2  393.36   31.50
  14   8  -2  359.06   33.90
  14   8  -2  344.17   31.00
 -14   8   2  374.86   33.50
 -12  -8   2    4.40    4.70
  12  -8  -2   17.80    6.70
  12  -8  -2   11.00    5.30
  12   8  -2   13.30    6.60
 -12   8   2   12.10    5.60
  12   8  -2    5.20    4.10
  10  -8  -2   -1.80    3.30
  10  -8  -2   -2.70    2.90
 -10  -8   2    2.40    4.20
  10   8  -2    1.40    3.90
 -10   8   2    2.90    4.40
   8  -8  -2   71.79   13.00
   8  -8  -2   95.39   15.50
  -8  -8   2   91.39   14.30
   8   8  -2   68.89   13.20
   8   8  -2   77.39   14.70
  -8   8   2   75.19   14.60
   6  -8  -2  338.47   25.10
  -6  -8   2  361.36   26.40
   6  -8  -2  354.36   29.20
  -6   8   2  368.86   30.00
   6   8  -2  345.37   29.10
   6   8  -2  358.86   26.90
  -4  -8   2   -0.50    3.50
   4  -8  -2    3.00    3.80
   4  -8  -2    9.80    6.00
   4   8  -2    4.10    4.80
   4   8  -2    3.00    3.90
  -4   8   2    3.80    3.60
   2  -8  -2   21.20    7.00
  -2  -8   2   11.40    4.70
   2  -8  -2   16.90    6.60
   2   8  -2   10.70    4.60
  -2   8   2   17.40    6.30
   2   8  -2   15.00    5.80
  -2   8   2   18.20    6.40
   0  -8  -2  646.04   35.40
   0  -8   2  616.84   30.30
   0   8   2  570.14   36.00
   0   8   2  603.94   37.90
   0   8  -2  578.74   31.10
   2  -8   2    4.80    3.00
  -2  -8  -2    1.90    3.50
  -2   8  -2    0.10    4.20
   2   8   2    4.00    4.00
   2   8   2    1.20    3.90
  -2   8  -2   -0.70    2.70
   4  -8   2  775.72   36.50
  -4  -8  -2  798.12   41.20
   4   8   2  755.32   40.30
  -4   8  -2  791.82   42.80
  -4   8  -2  774.52   34.10
   4   8   2  743.73   42.90
   6  -8   2   50.69    8.40
  -6  -8  -2   44.10   11.10
   6   8   2   76.49   13.80
  -6   8  -2   79.89   14.60
   6   8   2   37.20   10.40
  -6   8  -2   49.90    9.00
   8  -8   2  312.07   17.10
  -8  -8  -2  307.17   26.80
   8   8   2  326.87   29.60
  -8   8  -2  330.07   27.80
   8   8   2  273.47   31.90
   8   8   2  311.67   25.90
  10  -8   2   90.89    9.30
 -10  -8  -2   98.69   16.70
  10   8   2   80.89   19.80
  10   8   2   87.29   16.80
 -10   8  -2   76.79   15.00
  10   8   2  102.09   16.00
 -12  -8  -2  696.03   42.40
  12  -8   2  692.73   23.40
  12   8   2  784.32   40.60
  12   8   2  733.63   52.49
 -12   8  -2  667.33   41.00
  12   8   2  674.53   43.90
  14  -8   2   31.50    5.50
 -14  -8  -2   30.60    9.50
  14   8   2   24.90    9.70
 -14   8  -2   25.80    9.30
  14   8   2   28.40    8.50
  14   8   2   21.10    7.70
 -16  -8  -2  294.47   29.90
  16   8   2  252.37   34.50
  16   8   2  278.47   24.30
  16   8   2  206.28   29.50
 -16   8  -2  318.17   28.80
 -18  -8  -2  109.59   19.30
  18   8   2  109.69   16.30
 -18   8  -2  134.79   19.30
  18   8   2  101.59   22.60
 -20  -8  -2    3.30    5.60
 -20   8  -2   -2.30    5.70
  20   8   2    1.80    4.80
  20   8   2   -2.50    5.20
 -22  -8  -2   16.10    8.10
 -22   8  -2   14.80    6.30
  22   8   2   37.90    9.80
 -24  -8  -2   44.70   12.50
 -24   8  -2  107.59   18.60
  24   8   2   98.59   16.70
  24   8   2   44.20   11.10
  24   8   2   39.90   13.20
 -26  -8  -2   29.20   11.10
  26   8   2   52.09   16.90
 -26   8  -2   48.60   14.00
  26   8   2   29.80    9.70
 -28  -8  -2   24.20   10.70
  28   8   2   29.80   11.30
  28   8   2   39.60   10.80
 -28   8  -2    6.40   10.20
 -30  -8  -2  362.56   40.30
  30   8   2  356.56   41.20
  30   8   2  303.97   27.20
 -30   8  -2  315.27   30.40
  29  -9  -2    1.90    6.10
  29  -9  -2   11.70   10.10
  29  -9  -2   11.40    9.00
  29   9  -2  -10.80    7.30
  29   9  -2   -1.60    9.20
  27  -9  -2    6.20    7.10
  27  -9  -2   -1.40    6.20
 -27  -9   2   18.40   10.50
  27   9  -2    1.50    8.60
  27   9  -2    4.80    9.40
  25  -9  -2   49.40   11.20
 -25  -9   2   42.10   13.00
  25  -9  -2   58.69   15.60
 -25   9   2   53.29   16.40
  25   9  -2   21.10   14.20
  25   9  -2   23.90    9.50
 -23  -9   2    1.90    7.00
  23  -9  -2    3.50    6.60
  23  -9  -2   13.10    9.00
 -23   9   2    0.70    7.70
  23   9  -2   11.70    9.20
 -21  -9   2    4.40    5.60
  21  -9  -2    7.40    5.80
  21  -9  -2   15.80    7.50
  21   9  -2   16.20    8.60
 -21   9   2   10.20    9.90
  21   9  -2   21.70    9.90
  19  -9  -2  207.58   25.50
 -19  -9   2  253.77   28.70
  19  -9  -2  209.78   21.40
  19   9  -2  202.38   28.50
  19   9  -2  233.48   30.50
 -19   9   2  264.47   30.40
  17  -9  -2    8.90    5.80
  17  -9  -2   24.20    9.40
 -17  -9   2    3.80    6.40
  17   9  -2   -1.20    4.80
  17   9  -2   13.80    6.90
 -17   9   2   13.00    8.10
  17   9  -2    9.40    6.50
  15  -9  -2  379.16   33.20
  15  -9  -2  404.06   29.60
 -15  -9   2  376.76   34.50
  15   9  -2  386.06   32.70
  15   9  -2  416.76   39.20
 -15   9   2  400.46   35.70
  15   9  -2  448.26   36.60
  13  -9  -2  172.88   22.40
  13  -9  -2  166.28   18.80
 -13  -9   2  185.28   23.40
  13   9  -2  161.58   22.40
 -13   9   2  182.88   23.60
  13   9  -2  177.98   26.30
  13   9  -2  158.58   21.10
  11  -9  -2  225.48   21.80
  11  -9  -2  187.48   39.00
 -11  -9   2  217.18   24.70
 -11   9   2  282.47   29.50
  11   9  -2  256.17   27.50
  11   9  -2  256.27   26.70
   9  -9  -2    4.20    4.30
  -9  -9   2    6.70    5.30
   9  -9  -2    6.60    5.20
  -9   9   2    4.10    5.70
   9   9  -2    7.00    5.90
   9   9  -2    6.70    5.30
   7  -9  -2    2.50    3.60
   7  -9  -2    5.20    4.00
  -7  -9   2    4.40    4.60
   7   9  -2    1.40    4.80
   7   9  -2    2.50    4.30
   5  -9  -2   47.30   11.50
  -5  -9   2   60.09   12.90
   5  -9  -2   29.40   10.50
   5   9  -2   38.40   11.90
   5   9  -2   61.99   13.50
  -5   9   2   34.20    9.50
  -3  -9   2  129.49   16.40
   3  -9  -2  137.79   17.30
   3   9  -2  101.69   16.00
   3   9  -2  142.39   20.80
  -3   9   2  121.39   19.10
   1  -9  -2  175.98   19.50
  -1  -9   2  174.88   18.00
  -1   9   2  148.99   20.90
  -1   9   2  166.78   21.10
   1   9  -2  164.78   20.80
   1   9  -2  149.29   17.40
   1  -9   2   49.90   10.80
  -1  -9  -2   48.10   11.40
  -1   9  -2   46.30   12.20
  -1   9  -2   51.69   11.50
   1   9   2   23.80    7.90
   1   9   2   24.40    9.20
   3  -9   2   84.29   12.20
  -3  -9  -2   96.69   15.30
   3   9   2   80.79   17.60
  -3   9  -2   73.29   12.60
   3   9   2   72.19   14.40
  -3   9  -2   86.89   17.40
   5  -9   2  421.66   23.50
  -5  -9  -2  424.56   31.70
   5   9   2  398.26   31.40
   5   9   2  419.36   34.70
  -5   9  -2  381.76   31.20
  -5   9  -2  390.16   25.60
  -7  -9  -2   12.40    6.20
   7   9   2   15.30    6.60
  -7   9  -2    5.20    6.40
   7   9   2    9.20    6.80
   7   9   2    8.80    5.40
   9  -9   2   -1.00    2.70
  -9  -9  -2    3.30    5.10
   9   9   2   -2.20    4.10
   9   9   2    2.40    5.30
  -9   9  -2    4.80    5.80
   9   9   2    0.20    6.70
 -11  -9  -2  450.25   35.30
  11  -9   2  398.16   19.40
 -11   9  -2  462.85   34.70
  11   9   2  429.86   36.40
  11   9   2  448.56   33.30
  11   9   2  461.15   45.00
 -13  -9  -2  328.67   31.50
  13  -9   2  341.17   16.70
 -13   9  -2  359.26   31.80
  13   9   2  355.26   40.30
  13   9   2  340.67   33.60
  13   9   2  402.26   31.30
  15  -9   2  186.98   11.50
 -15  -9  -2  201.28   23.90
  15   9   2  208.28   22.80
 -15   9  -2  180.88   23.80
  15   9   2  157.08   27.20
  15   9   2  178.48   24.90
 -17  -9  -2    2.10    4.40
  17   9   2   -4.50    6.50
  17   9   2    7.70    6.80
  17   9   2   -1.90    5.00
 -17   9  -2    6.50    5.20
 -19  -9  -2   18.80    9.20
  19   9   2   38.40   11.80
 -19   9  -2   15.80    8.90
  19   9   2   32.20   13.00
  19   9   2   39.50   11.20
 -21  -9  -2   37.30   12.20
  21   9   2   81.19   18.60
 -21   9  -2   66.89   15.40
  21   9   2   42.40   12.80
  21   9   2   31.80   11.40
 -23  -9  -2   23.50   10.70
 -23   9  -2   19.90    8.90
  23   9   2    8.10    7.70
  23   9   2   15.00    9.00
 -25  -9  -2    1.80    6.80
  25   9   2   -7.30    5.70
  25   9   2    1.40    7.60
 -25   9  -2   -1.60    6.20
 -27  -9  -2  129.19   29.60
  27   9   2  192.68   32.50
  27   9   2  188.98   24.10
 -27   9  -2  194.28   27.20
 -26 -10   2   12.80   10.20
  26 -10  -2   10.70    8.00
  26 -10  -2   11.20   10.20
  26  10  -2    9.60   11.30
  26  10  -2    6.10   10.10
  24 -10  -2   12.40    9.40
  24 -10  -2   15.80    8.10
 -24 -10   2    8.50   19.00
  24  10  -2   -0.80    9.70
 -22 -10   2   25.00    9.20
  22 -10  -2   86.99   17.30
  22 -10  -2   97.19   20.90
  22  10  -2   18.30    8.70
  22  10  -2   38.50   12.10
  20 -10  -2  140.09   20.00
  20 -10  -2  137.29   24.30
 -20 -10   2  118.69   25.00
  20  10  -2  111.89   24.90
  20  10  -2  101.49   26.00
 -20  10   2  110.79   24.40
  18 -10  -2    8.50    5.90
 -18 -10   2   13.60    7.10
  18 -10  -2   24.80    9.90
  18  10  -2   17.20    8.80
  18  10  -2    5.90    6.60
 -18  10   2   -0.90    6.90
  18  10  -2   20.80   10.20
  16 -10  -2    3.40    6.60
  16 -10  -2    2.60    4.00
 -16 -10   2   -9.20    4.50
 -16  10   2   -1.20    5.10
  16  10  -2    5.50   11.70
  16  10  -2    4.20    5.60
  14 -10  -2  343.97   26.60
  14 -10  -2  377.46   35.40
 -14 -10   2  328.87   33.30
  14  10  -2  351.96   37.80
  14  10  -2  319.07   32.30
 -14  10   2  330.47   44.40
  12 -10  -2   89.09   15.70
 -12 -10   2  130.69   19.20
  12 -10  -2  129.39   22.10
 -12  10   2  117.29   20.60
  12  10  -2   98.69   22.60
  12  10  -2  121.89   21.10
  10 -10  -2   80.69   14.50
 -10 -10   2   76.49   16.20
  10 -10  -2   83.39   18.30
 -10  10   2   33.40   16.00
  10  10  -2   76.99   16.00
  -8 -10   2    6.40    5.60
   8 -10  -2    3.50    5.20
   8  10  -2    6.80    6.20
  -6 -10   2   25.10    8.60
   6 -10  -2   23.00    7.10
   6  10  -2   23.90    8.40
   4 -10  -2  136.49   18.60
  -4 -10   2  157.38   19.30
   4  10  -2  140.39   20.00
   4  10  -2   72.59   17.30
  -2 -10   2   15.80    6.00
   2 -10  -2   11.40    5.40
   2  10  -2   28.00    9.40
  -2  10   2   13.60    4.90
  -2  10   2    9.60    6.20
   0 -10  -2   21.60    7.30
   0 -10   2   26.10    7.50
   0  10   2   22.80    8.60
   0  10  -2   22.60    7.80
   0  10   2   23.40    8.70
   2 -10   2  130.99   16.30
  -2 -10  -2  147.39   19.60
   2  10   2  106.69   16.10
   2  10   2   99.69   19.90
  -2  10  -2  141.39   18.80
   4 -10   2  119.69   14.60
  -4 -10  -2  113.39   18.20
   4  10   2   90.79   17.30
   4  10   2  132.69   22.40
  -4  10  -2  102.29   15.70
  -6 -10  -2   49.99   12.30
   6 -10   2   67.29   11.50
  -6  10  -2   82.59   16.10
   6  10   2   40.10   10.90
   6  10   2   68.89   14.00
  -8 -10  -2   36.50   13.30
   8 -10   2   20.60    5.50
   8  10   2   10.10    7.20
   8  10   2   12.00    7.60
   8  10   2   15.70    9.00
  -8  10  -2   15.90    6.30
 -10 -10  -2   -7.60    4.10
  10  10   2    3.20    4.60
 -10  10  -2    8.50    5.90
  10  10   2    1.80    5.20
  10  10   2    2.70    4.30
  12 -10   2    3.10    2.90
 -12 -10  -2   -4.00    5.00
  12  10   2   14.40    6.70
 -12  10  -2   11.10    7.90
  12  10   2   -0.10    4.80
  12  10   2    4.70    7.20
  14 -10   2  105.39   10.20
 -14 -10  -2   94.59   19.60
  14  10   2   82.79   27.70
  14  10   2   51.89   16.50
 -14  10  -2  119.69   20.00
 -16 -10  -2    8.90    7.00
  16  10   2   10.90    7.90
 -16  10  -2   29.70   10.00
  16  10   2   11.40   10.30
 -18 -10  -2    3.20    5.70
  18  10   2  -13.10    5.60
  18  10   2    1.70    7.50
  18  10   2   -8.10    4.60
 -18  10  -2   -4.60    6.90
 -20 -10  -2    4.90    7.90
  20  10   2   -5.00    4.60
  20  10   2   -4.80    7.50
 -20  10  -2   11.30    7.10
 -22 -10  -2   12.30    9.70
  22  10   2  -11.60    5.50
  22  10   2   -3.90    9.10
 -22  10  -2   -6.50    8.20
 -24 -10  -2   51.99   16.20
 -24  10  -2   74.59   18.00
  24  10   2   48.70   16.80
 -26 -10  -2   17.10   10.40
 -26  10  -2   -3.00    7.70
  26  10   2   -2.30   12.30
 -23 -11   2   32.80   14.80
  23 -11  -2   85.49   17.20
  23  11  -2   47.00   14.50
  21 -11  -2   14.60    7.80
 -21 -11   2   13.30   11.20
  21  11  -2   16.80   12.80
  21  11  -2   30.20   10.10
  19 -11  -2  101.09   17.30
 -19 -11   2  120.89   26.50
  19  11  -2   99.59   22.40
  19  11  -2  131.99   29.20
 -17 -11   2   16.30    7.60
  17 -11  -2    7.10    7.00
  17  11  -2   18.20    9.80
  17  11  -2   13.90   10.60
  17  11  -2    5.60    8.00
 -15 -11   2    7.20    5.60
  15 -11  -2    4.30    5.60
  15  11  -2    9.90    7.50
  15  11  -2    6.70    8.30
  15  11  -2   -5.10    8.60
 -15  11   2    8.40    9.40
 -13 -11   2  107.59   22.00
  13 -11  -2  105.69   17.40
  13  11  -2   90.09   19.70
  13  11  -2   77.49   19.80
 -13  11   2   84.79   21.00
 -11 -11   2    0.00    5.80
  11 -11  -2    0.80    4.60
  11  11  -2    4.60    4.80
 -11  11   2    6.50    5.80
  11  11  -2    0.90    6.00
  11  11  -2   -2.90    5.60
  -9 -11   2    4.20    4.40
   9 -11  -2    8.90    5.20
   9  11  -2    6.50    7.70
   9  11  -2   -4.50    4.70
  -9  11   2    2.80    5.50
   7 -11  -2   16.20    7.10
  -7 -11   2   27.20   10.00
   7  11  -2    9.30    6.10
   7  11  -2   23.70    9.80
   5 -11  -2  149.69   20.10
  -5 -11   2  151.78   19.70
   5  11  -2  130.39   21.90
   5  11  -2  146.39   28.00
  -1 -11   2   25.40    8.00
   1 -11  -2   26.70    8.40
  -1  11   2   23.00    8.80
   1  11  -2    8.40    6.40
  -1  11   2   25.70   15.30
   1 -11   2    6.00    5.40
  -1 -11  -2    6.00    6.00
   1  11   2   11.50    6.00
   1  11   2    1.40    5.70
  -1  11  -2    3.00    6.10
   3 -11   2    6.20    4.60
   3  11   2    3.00    6.30
   3  11   2   -5.60    2.90
  -3  11  -2    5.10    5.90
  -5 -11  -2  493.45   37.00
   5 -11   2  466.05   28.20
   5  11   2  401.76   37.00
   5  11   2  545.95   41.90
  -5  11  -2  521.25   41.50
   7 -11   2   -3.90    4.00
  -7 -11  -2   -8.70    3.00
   7  11   2   -1.30    4.50
   7  11   2    2.00    5.00
  -7  11  -2    3.20    6.00
   7  11   2   -6.50    4.20
   9 -11   2  157.08   15.00
  -9 -11  -2  121.19   22.20
   9  11   2  146.99   25.20
   9  11   2  177.18   28.50
  -9  11  -2  195.78   26.70
   9  11   2  127.59   28.40
 -11 -11  -2   -7.10    5.20
  11 -11   2    9.20    4.80
  11  11   2    3.40    6.20
  11  11   2    2.40    6.10
  11  11   2   -9.10    4.40
 -11  11  -2   -9.70    5.30
  13 -11   2    6.10    3.80
 -13 -11  -2    2.00    5.40
  13  11   2   17.10    8.90
 -13  11  -2   10.70    6.00
  13  11   2   15.20    8.80
  13  11   2    1.60    5.90
 -15 -11  -2  131.29   25.00
  15 -11   2  110.89   10.90
  15  11   2  138.89   31.00
 -15  11  -2  130.29   23.80
  15  11   2  118.59   21.20
  15  11   2  101.39   24.90
 -17 -11  -2   -1.30    8.10
  17  11   2   -7.60    7.00
  17  11   2    5.90    6.30
 -17  11  -2  -12.00    5.00
 -19 -11  -2    3.20    6.30
  19  11   2    9.20   12.60
 -21 -11  -2   23.70    9.90
  21  11   2    6.00    7.40
  21  11   2    6.30   11.40
 -23 -11  -2   -8.00    8.30
  23  11   2  -12.00    8.90
  23  11   2  -10.60    7.20
  18 -12  -2    9.10    6.00
 -18 -12   2   16.30   10.80
  18  12  -2    6.30    8.00
  16 -12  -2    2.70    7.20
 -16 -12   2    2.90    7.90
  16  12  -2    2.10   10.10
  14 -12  -2   -0.80    6.20
 -14 -12   2    8.80    5.60
  14  12  -2    4.20   10.50
  14  12  -2  -10.50    6.10
 -12 -12   2   -5.80    6.70
  12 -12  -2   -3.80    5.40
  12  12  -2   -3.30    6.90
  12  12  -2   -6.60    8.30
  10 -12  -2    8.60    6.80
 -10 -12   2    9.60    6.60
  10  12  -2   17.80   10.60
   8 -12  -2    5.70    6.40
  -8 -12   2   19.80    9.10
   8  12  -2   14.50    8.40
   6 -12  -2   -2.50    5.60
  -6 -12   2   13.80    6.40
   6  12  -2   10.40    6.50
   6  12  -2    8.20    7.50
  -4 -12   2   64.79   14.40
   4 -12  -2   50.09   14.50
   4  12  -2   46.90   12.20
  -4  12   2   14.70   10.70
   4  12  -2  108.79   22.40
   2 -12  -2   -7.70    4.30
  -2 -12   2    0.50    5.20
   2  12  -2   13.30    7.40
   2  12  -2    3.70    7.60
  -2  12   2   -5.70    5.80
   0 -12  -2  228.08   27.40
   0 -12   2  306.27   26.90
   0  12   2  324.97   35.10
   0  12  -2  244.88   28.30
   0  12   2  280.77   31.30
   0  12  -2  234.78   29.50
   2 -12   2    6.60    5.00
  -2 -12  -2   -0.30    6.50
   2  12   2   -2.60    5.10
   2  12   2    7.10    5.90
  -2  12  -2   -5.30    6.10
  -2  12  -2   -0.70    7.60
  -4 -12  -2   -6.00    5.20
   4 -12   2   -6.40    3.40
  -4  12  -2    0.60    7.90
   4  12   2    0.10    5.80
   4  12   2    0.10    5.60
   6 -12   2   21.20    6.30
  -6 -12  -2   11.10    8.30
   6  12   2   14.70    8.40
   6  12   2   20.40   10.10
   6  12   2   25.70   10.90
   8 -12   2   -0.40    4.40
  -8 -12  -2   -0.90    4.80
   8  12   2   -4.60    6.50
   8  12   2   13.00    7.20
   8  12   2   -8.00    4.60
  10 -12   2    8.20    5.50
 -10 -12  -2    5.90    6.50
  10  12   2    8.60    9.60
  10  12   2    9.70    9.50
  10  12   2    9.90    7.80
 -12 -12  -2   19.10    9.60
  12 -12   2   20.80    6.00
  12  12   2   48.80   14.60
  12  12   2   20.10   12.70
 -14 -12  -2  122.09   26.40
  14 -12   2  124.99   12.80
  14  12   2  168.38   36.30
  14  12   2  192.38   27.70
 -16 -12  -2  124.59   25.80
  16  12   2   65.69   16.00
  16  12   2   69.09   20.30
 -18 -12  -2   56.49   14.70
  18  12   2   23.00   12.40
  18  12   2   34.70   16.30
 -13 -13   2  142.99   27.30
  13  13  -2  123.19   32.00
  11 -13  -2   34.10   12.70
 -11 -13   2   22.20   11.80
  11  13  -2   10.70   13.00
   9 -13  -2  125.59   19.00
  -9 -13   2  118.19   24.00
   9  13  -2  154.08   28.00
  -7 -13   2   31.10   10.80
   7 -13  -2   28.30   10.10
   7  13  -2    7.20    8.70
   5 -13  -2   32.00    8.90
  -5 -13   2   31.20   10.50
   5  13  -2   38.00   12.30
  -3 -13   2   29.90    9.90
   3 -13  -2   16.30    8.90
   3  13  -2   28.10   11.30
   1 -13  -2   -2.10    6.60
   1  13  -2    2.10    6.40
   1 -13   2   42.00   10.90
  -1 -13  -2   27.90   10.00
   1  13   2   31.80   11.70
  -1  13  -2   42.50   13.70
   3 -13   2   11.20    7.30
  -3 -13  -2   15.00    7.80
   3  13   2   13.00    8.60
  -5 -13  -2   53.19   14.20
   5 -13   2   78.59   15.70
   5  13   2   78.19   18.90
   5  13   2   31.60   15.40
   7 -13   2    6.60    6.30
  -7 -13  -2   -9.40    7.30
   7  13   2    5.80   10.50
   9 -13   2  138.19   17.70
  -9 -13  -2  164.38   25.80
   9  13   2   72.69   22.60
 -11 -13  -2   28.50   11.10
  11 -13   2   55.39   13.50
  11  13   2   39.80   17.10
 -13 -13  -2  -14.90    6.40
  13 -13   2    2.40    5.10
  13  13   2   -7.30   16.40
 -36   0   3    8.30    9.40
  36   0  -3  -13.10    6.20
 -34   0   3   -0.30    6.90
  34   0  -3   -3.10    5.30
  34   0  -3    9.20    7.40
 -32   0   3   -5.50    5.20
  32   0  -3   -6.10    4.00
  30   0  -3   -1.10    4.20
 -30   0   3   -1.00    5.20
 -28   0   3   -4.10    4.00
  28   0  -3   -7.10    3.30
  28   0  -3    2.60    4.30
  26   0  -3   -1.10    3.40
 -26   0   3   -0.90    4.10
  26   0  -3   -0.20    3.80
  24   0  -3    2.30    3.70
  24   0  -3   -0.70    3.00
 -24   0   3    4.30    3.80
  22   0  -3    1.20    2.70
  22   0  -3    2.90    3.40
  20   0  -3   -1.10    3.30
 -20   0   3   -2.10    2.50
  20   0  -3    0.30    2.70
  18   0  -3   -2.00    2.60
 -18   0   3   -1.20    2.30
  18   0  -3    0.50    2.50
 -16   0   3   -0.90    1.20
  16   0  -3    1.20    2.40
  16   0  -3   -0.30    2.70
  14   0  -3    0.40    2.40
 -12   0   3   -1.00    2.70
  12   0  -3   -2.20    2.10
  10   0  -3    0.80    2.10
 -10   0   3    0.40    3.10
  -8   0   3    1.90    3.10
   8   0  -3    2.30    2.90
  -6   0   3    0.10    2.70
   6   0  -3    0.30    2.00
  -4   0   3    0.10    2.40
  -4   0   3    1.40    1.60
   4   0  -3   -1.50    2.10
  -2   0   3   -2.00    2.10
   2   0  -3   -0.30    1.30
   2   0  -3   -0.90    2.00
  -2   0   3    0.40    1.30
   0   0  -3   -0.20    1.80
   0   0  -3   -0.50    1.80
   0   0   3    0.50    2.00
  -2   0  -3    0.50    1.30
  -2   0  -3    0.90    2.10
  -2   0  -3    0.50    1.80
   2   0   3   -1.60    2.00
  -4   0  -3   -1.30    2.20
  -4   0  -3   -1.00    0.80
   4   0   3   -0.80    1.90
  -4   0  -3    0.10    1.40
   4   0   3   -0.80    1.60
  -6   0  -3    2.70    1.90
  -6   0  -3    0.70    2.30
   6   0   3    1.00    1.70
   6   0   3    2.30    2.40
  -8   0  -3    2.70    3.30
   8   0   3    0.20    1.30
  -8   0  -3    3.40    2.00
  10   0   3   -0.10    1.50
 -10   0  -3    2.60    3.80
 -10   0  -3    1.60    2.00
  12   0   3    0.10    1.90
 -12   0  -3   -1.00    1.60
 -12   0  -3   -0.50    1.90
  14   0   3    0.20    2.30
 -14   0  -3    1.40    2.90
 -14   0  -3    2.10    3.50
 -16   0  -3    1.30    2.30
  16   0   3    0.00    1.80
 -16   0  -3    0.30    2.30
 -18   0  -3   -0.90    2.30
  18   0   3    0.00    1.90
 -18   0  -3    2.10    2.00
  20   0   3    1.10    2.20
 -20   0  -3    4.70    3.80
 -20   0  -3    9.50    6.30
  22   0   3   -3.40    2.50
 -22   0  -3   -8.10    3.50
 -22   0  -3    0.30    2.30
 -24   0  -3    0.90    3.90
 -24   0  -3  -10.00    4.10
  24   0   3   -5.20    2.70
 -26   0  -3   -0.60    5.50
  26   0   3   -6.70    3.20
 -28   0  -3   -2.40    4.70
  28   0   3    0.30    5.10
 -30   0  -3   -7.30    5.40
  30   0   3   -1.90    5.20
  32   0   3   -2.70    4.40
 -34   0  -3    2.50    8.60
 -36   0  -3   -4.90   11.30
  36   0   3  -12.80    5.80
 -37  -1   3   17.30   12.10
  37  -1  -3   44.10   12.20
 -37   1   3   45.20   17.10
  37   1  -3   40.00   10.20
  35  -1  -3   -3.10    4.70
  35  -1  -3    4.10    6.80
 -35  -1   3  -26.30    9.70
 -35   1   3   -6.50    8.20
  35   1  -3   -3.10    5.60
  33  -1  -3   43.20   11.40
 -33  -1   3   49.80   13.00
  33  -1  -3   40.70   10.80
  33   1  -3   30.40   10.00
  33   1  -3   26.70   10.00
 -33   1   3   38.30   11.60
  31  -1  -3  117.09   17.70
 -31  -1   3   78.59   18.10
 -31   1   3   61.59   15.40
  31   1  -3  105.99   16.90
  31   1  -3   53.79   17.00
 -29  -1   3    3.20    4.60
  29  -1  -3   -0.20    3.70
  29  -1  -3   -2.80    4.00
  29   1  -3    0.00    4.70
 -29   1   3    1.70    6.00
  27  -1  -3   58.29   12.70
 -27  -1   3   87.99   15.50
  27  -1  -3   52.39   13.40
 -27   1   3   71.99   16.70
  27   1  -3   61.39   12.80
  27   1  -3   64.89   15.50
  25  -1  -3  211.38   23.30
 -25  -1   3  230.08   21.90
  25  -1  -3  215.88   21.10
 -25   1   3  207.18   23.60
  25   1  -3  216.48   22.10
  25   1  -3  207.98   23.20
 -23  -1   3   21.80    5.60
  23  -1  -3   51.29   11.90
  23  -1  -3   24.60    9.20
  23   1  -3   28.60    8.20
  23   1  -3   25.00    7.90
 -23   1   3   28.60    8.50
  21  -1  -3   17.20    7.10
 -21  -1   3   22.90    6.40
  21  -1  -3   38.10    9.30
  21   1  -3   27.00    8.60
 -21   1   3   24.70    8.30
  21   1  -3   20.60    7.10
  19  -1  -3    0.20    2.20
 -19  -1   3   -3.00    2.20
  19  -1  -3   -1.20    2.10
  19   1  -3    1.70    3.20
  19   1  -3    1.30    3.30
 -19   1   3    2.40    3.50
  17  -1  -3  339.97   23.70
 -17  -1   3  304.37   18.80
  17   1  -3  304.87   24.20
 -17   1   3  316.37   24.30
  17   1  -3  301.17   23.10
 -15  -1   3  198.68   13.80
  15  -1  -3  196.58   17.50
 -15   1   3  256.77   20.80
  15   1  -3  191.58   18.00
  15   1  -3  218.18   19.60
 -13  -1   3  147.79   10.10
  13  -1  -3  150.68   15.60
 -13   1   3  143.59   15.70
  13   1  -3  134.59   22.50
  13   1  -3  145.09   15.50
  11  -1  -3  157.28   14.70
  11   1  -3  160.48   15.60
 -11   1   3  141.49   14.80
  11   1  -3  178.18   15.90
   9  -1  -3  912.21   34.80
  -9   1   3  948.21   36.30
   9   1  -3  961.60   36.00
   7  -1  -3   18.90    5.20
  -7   1   3   33.80    7.70
   7   1  -3   17.90    5.40
   5  -1  -3  679.53   26.80
  -5   1   3  646.54   26.70
   3  -1  -3   12.00    4.10
  -3   1   3   17.30    4.60
  -3   1   3   27.60    5.90
   1  -1  -3  256.27   15.20
   1  -1  -3  257.87   14.40
  -1   1   3  278.87   15.10
  -1   1   3  277.97   16.10
  -1  -1  -3 1020.30   34.20
  -1  -1  -3 1068.29   28.40
  -1  -1  -3 1073.29   31.60
   1   1   3 1036.30   35.00
   1   1   3 1091.09   29.40
  -3  -1  -3   15.70    4.80
  -3  -1  -3   25.00    4.50
  -3  -1  -3   25.20    5.80
   3   1   3   37.80    6.60
   3   1   3   29.70    5.30
   3   1   3   35.70    8.60
  -3   1  -3   27.80    4.10
  -5  -1  -3    2.30    2.30
  -5  -1  -3    0.70    1.30
  -5  -1  -3    1.30    2.00
   5  -1   3    3.00    1.60
   5   1   3   -0.20    2.30
  -5   1  -3    3.50    1.70
   5   1   3   -0.60    1.00
   5   1   3    0.70    1.50
   7  -1   3 1226.88   27.90
  -7  -1  -3 1178.68   34.20
  -7  -1  -3 1202.48   45.90
   7   1   3 1113.79   44.10
   7   1   3 1142.29   34.90
  -7   1  -3 1136.59   26.10
  -9  -1  -3  125.29   11.30
  -9  -1  -3   99.29   14.60
   9  -1   3  104.99    8.00
   9   1   3  130.99   16.20
  -9   1  -3  116.29    8.20
   9   1   3  113.19   11.10
 -11  -1  -3    6.50    4.00
 -11  -1  -3   11.40    3.70
  11  -1   3   21.50    5.00
 -11   1  -3    9.40    4.40
  11   1   3   18.50    5.00
  11   1   3   20.50    8.20
 -11   1  -3    8.70    3.10
 -13  -1  -3 1072.79   44.00
 -13  -1  -3 1107.39   51.69
  13  -1   3 1120.69   32.90
 -13   1  -3 1099.49   33.00
 -13   1  -3 1103.39   52.09
  13   1   3 1124.19   39.00
  13   1   3 1181.48   52.49
 -15  -1  -3    6.20    4.60
  15  -1   3   17.80    4.50
 -15  -1  -3   10.00    3.90
 -15   1  -3   14.40    4.30
  15   1   3    9.10    3.80
 -15   1  -3   10.80    6.50
 -17  -1  -3  155.68   21.40
  17  -1   3  135.59   13.10
 -17  -1  -3  167.38   16.60
 -17   1  -3  143.29   13.90
  17   1   3  136.59   15.00
 -17   1  -3  137.39   20.40
 -19  -1  -3  298.77   23.20
 -19  -1  -3  355.26   33.50
  19  -1   3  293.57   19.90
  19   1   3  299.77   23.00
 -19   1  -3  307.87   31.60
 -19   1  -3  317.07   21.80
 -21  -1  -3   68.49   16.60
  21  -1   3   54.29   10.10
 -21  -1  -3   54.49   12.30
 -21   1  -3   32.70   10.80
  21   1   3   53.19   11.80
 -23  -1  -3   25.20    9.30
  23  -1   3   26.60    6.70
 -23  -1  -3   18.50    7.60
 -23   1  -3   24.20   11.30
 -25  -1  -3  429.26   32.80
  25  -1   3  434.06   28.80
 -25  -1  -3  476.15   42.50
  25   1   3  458.35   32.40
 -25   1  -3  451.15   42.20
 -27  -1  -3   -0.90    5.50
 -27  -1  -3   -5.30    3.40
  27  -1   3    4.30    5.00
 -27   1  -3   -6.00    7.10
  27   1   3    2.10    5.60
  29  -1   3  217.88   23.60
 -29  -1  -3  249.68   32.40
  29   1   3  157.68   21.80
 -31  -1  -3   -0.10    6.20
  31  -1   3   19.30    9.00
  31   1   3   -9.80    4.30
  33  -1   3   11.40    5.50
 -33  -1  -3   -0.60    7.60
 -33   1  -3    9.30   15.50
  35   1   3   -6.30    5.60
 -35   1  -3   -2.20    8.30
 -37  -1  -3   -5.90   11.30
  37   1   3  -13.20    7.20
  36  -2  -3   81.49   17.40
  36  -2  -3  100.49   22.30
 -36  -2   3   55.49   13.60
  36   2  -3   44.50   12.00
 -36   2   3   37.40   14.90
 -34  -2   3    1.80    6.70
  34  -2  -3   11.30    5.30
  34  -2  -3  -11.40    4.50
 -34   2   3    4.90    9.00
  34   2  -3    0.90    5.00
  32  -2  -3    2.90    4.40
 -32  -2   3    1.10    5.60
  32   2  -3    4.00    5.20
  32   2  -3   -5.10    5.00
 -32   2   3    4.40    8.90
  30  -2  -3   -7.70    3.10
  30  -2  -3   13.60    5.80
 -30  -2   3    7.90    5.70
 -30   2   3   -2.40    5.30
  30   2  -3   -9.70    9.70
  30   2  -3    6.40    6.80
  28  -2  -3    7.30    5.80
  28  -2  -3    4.60    5.90
 -28  -2   3    6.70    5.30
 -28   2   3    1.80    5.70
  28   2  -3   16.40    7.30
  26  -2  -3   -3.00    2.70
  26  -2  -3   -3.30    4.00
 -26  -2   3   -2.50    2.60
  26   2  -3   -3.90    4.90
 -26   2   3  -10.30    4.30
  26   2  -3    3.60    4.50
  24  -2  -3  137.49   17.20
  24  -2  -3  138.09   19.30
 -24  -2   3  124.79   14.90
 -24   2   3  106.49   18.90
  24   2  -3  162.38   19.20
  24   2  -3  153.18   21.00
 -22  -2   3  221.68   18.20
  22  -2  -3  177.48   20.50
  22  -2  -3  210.48   20.40
 -22   2   3  197.38   22.40
  22   2  -3  261.67   25.00
  22   2  -3  206.78   21.40
 -20  -2   3   86.39   11.50
  20  -2  -3   83.09   12.60
 -20   2   3  103.79   15.80
  20   2  -3   69.99   13.70
  20   2  -3   61.49   12.50
  18  -2  -3  177.58   17.70
 -18  -2   3  175.68   14.40
 -18   2   3  163.08   18.70
  18   2  -3  177.58   18.40
  18   2  -3  185.08   19.60
  16  -2  -3   37.60    8.80
 -16  -2   3   43.00    7.20
  16   2  -3   32.90    8.70
  16   2  -3   44.90   10.60
 -16   2   3   41.70   10.00
  14  -2  -3   77.89   11.30
 -14   2   3   69.29   11.50
  14   2  -3   56.59   11.20
  14   2  -3   74.19   12.10
  12  -2  -3  880.61   36.30
 -12   2   3  859.51   37.50
  12   2  -3  897.71   37.90
  10  -2  -3  179.18   16.40
  10   2  -3  212.18   10.00
  10   2  -3  217.58   17.50
 -10   2   3  211.18   17.70
   8  -2  -3  340.67   20.60
   8   2  -3  330.87   11.80
   8   2  -3  335.97   20.30
  -8   2   3  348.67   21.60
   6  -2  -3 1029.20   35.00
   6   2  -3  977.20   33.40
   4  -2  -3   31.20    7.10
   4   2  -3   18.20    4.60
  -4   2   3   22.80    6.00
   2  -2  -3    2.80    2.70
   2  -2  -3    1.30    2.10
   2   2  -3    1.50    2.20
  -2   2   3    0.20    1.70
   0  -2  -3   69.69    9.30
   0  -2  -3   76.59    8.30
   0   2   3   75.39   10.70
   0   2   3   57.19    8.70
   0   2   3   80.39    8.60
  -2  -2  -3  111.99    9.20
  -2  -2  -3   99.09   12.20
  -2  -2  -3  106.19   10.70
   2   2   3  103.19    9.10
   2   2   3   98.49   10.90
   2   2   3  116.89   13.60
  -4  -2  -3 4192.68   83.69
  -4  -2  -3 4351.56   73.99
  -4  -2  -3 4323.57   95.59
   4   2   3 4376.56   75.29
   4   2   3 4390.96   86.69
   4   2   3 4364.36   97.49
  -6  -2  -3  965.40   33.40
  -6  -2  -3 1007.10   24.80
  -6  -2  -3  984.00   41.20
   6   2   3  960.30   34.20
   6   2   3  960.10   41.60
   8  -2   3  601.84   14.90
  -8  -2  -3  626.24   26.90
  -8  -2  -3  604.74   33.70
  -8   2  -3  592.44   20.90
   8   2   3  601.44   27.20
  -8   2  -3  641.24   14.80
   8   2   3  590.94   34.00
 -10  -2  -3 3636.84   96.29
 -10  -2  -3 3795.62   83.09
  10  -2   3 3543.95   59.69
 -10   2  -3 3540.55   65.29
  10   2   3 3578.24  100.89
 -10   2  -3 3615.14   60.49
  10   2   3 3590.14   80.39
  12  -2   3 1276.87   31.00
 -12  -2  -3 1300.57   43.90
 -12  -2  -3 1345.27   56.09
  12   2   3 1315.97   55.79
  12   2   3 1326.77   45.30
 -12   2  -3 1295.97   32.50
 -14  -2  -3 1009.30   50.69
 -14  -2  -3  916.41   37.90
  14  -2   3  917.71   27.80
  14   2   3  940.01   39.00
  14   2   3  940.11   49.20
 -14   2  -3  963.00   27.70
 -16  -2  -3   -0.20    3.30
  16  -2   3    1.00    1.80
 -16  -2  -3    3.80    3.80
  16   2   3    0.90    2.10
 -16   2  -3    2.00    1.80
  16   2   3    0.50    3.80
 -18  -2  -3   15.00    6.00
 -18  -2  -3   14.70    6.10
  18  -2   3    9.30    3.50
  18   2   3   22.40    7.20
  18   2   3   16.60    7.80
  20  -2   3  124.19   12.90
 -20  -2  -3  149.39   23.30
 -20  -2  -3  158.28   18.30
 -20   2  -3  133.49   22.90
  20   2   3  111.49   16.30
 -22  -2  -3  302.47   32.70
  22  -2   3  355.16   22.70
 -22  -2  -3  281.57   25.40
  22   2   3  299.27   26.30
 -22   2  -3  318.17   34.60
 -24  -2  -3   76.49   15.40
  24  -2   3   57.89   10.50
 -24  -2  -3   41.20   13.10
  24   2   3   67.79   14.40
 -24   2  -3   23.40    9.60
  26  -2   3   10.40    5.00
 -26  -2  -3    6.90    6.40
 -26  -2  -3   -2.40    5.20
 -26   2  -3    2.10    8.20
  26   2   3    4.20    5.90
 -28  -2  -3  738.73   46.30
  28  -2   3  633.44   36.20
 -28  -2  -3  623.54   52.89
 -28   2  -3  440.16   46.90
  28   2   3  646.54   42.60
 -30  -2  -3    6.40    7.50
  30  -2   3   -2.20    5.20
 -30  -2  -3    1.30    4.20
  30   2   3   -4.90    4.70
  32  -2   3  181.58   23.00
  32   2   3  124.99   21.90
  34  -2   3   42.70   12.30
 -34  -2  -3   24.80   17.00
 -34   2  -3    4.40   10.10
  34   2   3   31.10    9.70
  36  -2   3  -11.30    6.60
 -36  -2  -3    0.50   10.20
  35  -3  -3   33.00    9.90
  35  -3  -3   17.80    9.80
  35   3  -3   18.80    9.90
  33  -3  -3    0.60    5.60
  33  -3  -3    7.30    6.50
 -33   3   3    2.40    9.00
  33   3  -3    3.80    6.50
  31  -3  -3  240.58   23.80
  31   3  -3  252.57   31.30
 -31   3   3  286.57   32.70
  31   3  -3  261.27   27.70
 -31   3   3  238.88   30.70
 -29  -3   3   21.10    6.80
  29  -3  -3   24.10    8.20
  29  -3  -3   24.10    8.20
  29   3  -3   31.60    9.50
 -29   3   3   36.30   12.60
  27  -3  -3    8.50    5.80
  27  -3  -3    9.90    4.70
 -27   3   3  -12.50    6.10
  27   3  -3   16.10    7.50
 -25  -3   3   12.10    4.90
  25  -3  -3   10.00    5.70
  25  -3  -3    2.90    3.70
 -25   3   3   -3.50    6.10
  25   3  -3    2.10    3.90
  25   3  -3    1.90    4.60
  23  -3  -3   20.90    6.40
  23  -3  -3   30.80    9.00
  23   3  -3   20.70    8.10
  23   3  -3   12.20    6.70
 -23   3   3    5.90    9.00
  21  -3  -3   70.69   11.80
  21   3  -3   70.09   14.20
 -21   3   3   70.39   15.00
  21   3  -3   90.69   16.10
  19  -3  -3   44.60   10.60
  19   3  -3   33.60    9.60
  19   3  -3   24.10    8.20
 -19   3   3   23.70    7.90
  17  -3  -3  213.88   20.00
  17   3  -3  217.28   21.90
 -17   3   3  194.18   20.50
  15  -3  -3  528.85   29.70
  15   3  -3  540.25   24.10
 -15   3   3  516.65   31.90
  15   3  -3  527.25   31.30
  13  -3  -3  650.43   32.50
  13   3  -3  699.43   26.40
  13   3  -3  683.83   34.10
 -13   3   3  686.33   35.10
  11  -3  -3 1487.25   49.10
 -11   3   3 1434.46   50.79
  11   3  -3 1487.95   39.10
  11   3  -3 1442.76   48.90
   9  -3  -3  185.78   16.20
   9   3  -3  184.68   16.00
   9   3  -3  182.78   12.20
  -9   3   3  178.88   16.60
   7   3  -3  144.29   13.60
  -7   3   3  146.49   14.50
   5  -3  -3  254.27   17.30
   5   3  -3  276.67   16.60
  -5   3   3  262.27   18.30
   3  -3  -3  495.55   24.80
   3  -3  -3  483.75   23.10
  -3   3   3  472.55   23.30
   3   3  -3  457.15   19.90
   1  -3  -3   32.10    7.50
   1  -3  -3   38.70    7.10
  -1   3   3   48.40    8.90
   1   3  -3   42.50    5.90
  -1   3   3   28.60    6.70
  -1  -3  -3  468.05   23.70
  -1  -3  -3  433.06   20.20
   1   3   3  409.46   20.00
   1   3   3  426.86   26.00
  -1   3  -3  437.26   14.90
  -3  -3  -3 1561.24   39.90
  -3  -3  -3 1563.94   46.20
   3   3   3 1549.34   53.89
   3   3   3 1600.34   41.10
   3   3   3 1547.65   47.90
  -3   3  -3 1517.25   28.00
  -5  -3  -3  809.32   26.60
  -5  -3  -3  808.22   32.40
  -5  -3  -3  866.41   39.30
   5   3   3  840.02   40.20
   5   3   3  835.82   34.20
   5   3   3  867.51   27.40
  -7  -3  -3 2055.39   46.60
  -7  -3  -3 2085.69   66.99
  -7  -3  -3 2084.29   67.19
   7   3   3 2050.39   58.39
  -7   3  -3 2039.30   50.09
   7   3   3 2190.48   47.00
  -9  -3  -3 1744.73   52.79
  -9  -3  -3 1781.12   63.59
   9   3   3 1813.92   54.69
   9   3   3 1676.63   63.69
   9   3   3 1820.92   40.80
  -9   3  -3 1790.82   45.10
 -11  -3  -3  535.45   34.70
 -11  -3  -3  533.55   28.30
  11   3   3  445.66   26.70
 -11   3  -3  509.45   21.80
  11   3   3  493.55   18.50
  11   3   3  501.65   34.80
  13  -3   3 1910.11   37.50
 -13  -3  -3 1761.72   68.79
 -13  -3  -3 1947.11   59.39
 -13   3  -3 2011.20   48.70
  13   3   3 1977.40   61.39
  13   3   3 1927.41   73.29
 -15  -3  -3  215.18   24.50
 -15  -3  -3  279.47   22.50
  15  -3   3  259.07   13.00
 -15   3  -3  251.27   15.70
  15   3   3  292.47   28.70
  15   3   3  282.87   22.90
 -17  -3  -3   49.40   11.20
  17  -3   3   44.90    6.50
 -17  -3  -3   53.69   14.00
  17   3   3   43.20   10.60
 -17   3  -3   40.50    7.10
  17   3   3   32.00    9.20
 -19  -3  -3   71.29   17.00
  19  -3   3   78.99    9.20
 -19  -3  -3   98.49   15.20
 -19   3  -3   66.99    9.30
  19   3   3   81.29   17.10
  19   3   3   84.59   17.90
 -21  -3  -3  115.49   19.90
 -21  -3  -3  108.59   16.80
  21  -3   3   86.79   10.60
  21   3   3  116.89   20.30
  21   3   3  113.09   17.00
 -21   3  -3   91.89   11.20
 -23  -3  -3    6.20    5.60
 -23  -3  -3    1.50    6.10
  23  -3   3    7.90    2.70
  23   3   3    8.40    6.60
 -25  -3  -3  155.38   26.40
 -25  -3  -3  163.98   22.40
  25  -3   3  158.28   15.90
  25   3   3  196.78   23.90
 -25   3  -3  160.98   29.10
  27  -3   3  496.45   29.40
 -27  -3  -3  424.76   42.90
  27   3   3  382.96   33.80
 -29  -3  -3   62.49   15.50
  29  -3   3   92.19   15.20
 -29  -3  -3   83.99   21.50
 -31  -3  -3   24.20    8.90
  31  -3   3   11.90    6.90
  31   3   3   33.60   14.20
 -31   3  -3    2.70    8.70
  33  -3   3  270.97   26.00
 -33  -3  -3  247.28   33.90
  33   3   3  256.97   32.50
 -33   3  -3  221.88   40.20
 -35  -3  -3  258.47   38.90
  35  -3   3  346.97   30.50
  36  -4  -3   42.70   13.00
  36  -4  -3   20.80    9.70
 -36   4   3    7.10   12.40
  36   4  -3    6.20    9.40
  34  -4  -3   42.60   17.20
  34  -4  -3   80.89   17.10
  34   4  -3   43.40   12.70
 -34   4   3   13.30   13.10
  32   4  -3    5.50    6.00
 -32   4   3   23.40   12.00
  30  -4  -3  235.78   24.20
  30   4  -3  227.58   29.60
  30   4  -3  251.17   27.10
 -30   4   3  277.87   30.10
  28  -4  -3  166.38   20.60
  28  -4  -3  181.08   23.40
 -28   4   3  184.78   27.30
  28   4  -3  167.18   22.00
  28   4  -3  168.38   24.80
  26  -4  -3   26.10    8.70
  26  -4  -3   18.10    6.70
 -26   4   3    7.00    6.10
  26   4  -3    7.10    7.00
  24  -4  -3   14.60    4.90
  24   4  -3   10.50    6.40
 -24   4   3   13.30    7.40
  24   4  -3    2.50    3.60
  22  -4  -3  291.37   25.00
  22   4  -3  297.87   28.60
 -22   4   3  340.07   30.00
  22   4  -3  305.47   27.40
  20  -4  -3   72.39   12.80
  20   4  -3  101.69   16.70
  18  -4  -3  163.18   18.00
  18   4  -3  174.18   20.70
 -18   4   3  165.58   20.10
  18   4  -3  160.68   15.90
  16  -4  -3  985.70   44.00
 -16   4   3 1023.90   48.00
  16   4  -3  999.80   38.90
  16   4  -3 1162.38   64.49
  14  -4  -3   10.90    4.70
  14   4  -3   12.50    5.60
  14   4  -3   11.50    4.20
 -14   4   3   14.50    5.20
 -12  -4   3 3158.78   86.19
  12  -4  -3 3161.48   81.39
  12   4  -3 3153.58   81.39
  12   4  -3 3097.99   72.29
 -12   4   3 3109.69   84.19
  10  -4  -3  697.63   33.40
 -10  -4   3  673.93   34.50
  10   4  -3  717.73   29.50
 -10   4   3  648.64   33.70
  10   4  -3  649.64   31.90
  -8  -4   3 1065.99   41.30
   8   4  -3 1084.09   39.50
   6  -4  -3 1396.66   46.20
   6  -4  -3 1403.36   49.80
  -6  -4   3 1512.55   46.70
   6   4  -3 1413.16   43.50
  -6   4   3 1450.05   48.60
   4  -4  -3   76.59   10.50
  -4  -4   3   74.69    9.80
   4  -4  -3   69.19   10.40
  -4   4   3   63.09   10.00
   4   4  -3   74.49    9.70
   2  -4  -3 1434.86   47.10
   2  -4  -3 1347.17   52.49
  -2  -4   3 1375.46   39.20
  -2   4   3 1469.35   48.60
   2   4  -3 1482.25   38.90
  -2   4   3 1496.85   46.30
   0  -4  -3  471.15   23.30
   0  -4   3  421.06   18.20
   0  -4  -3  433.26   25.50
   0   4   3  472.35   23.90
   0   4   3  481.05   26.70
   0   4  -3  440.66   17.70
  -2  -4  -3 2967.80   83.99
   2  -4   3 3042.70   55.89
  -2  -4  -3 3063.69   68.09
   2   4   3 3025.60   83.69
   2   4   3 3029.80   68.69
   2   4   3 3009.80   76.29
  -4  -4  -3 1061.99   34.80
  -4  -4  -3 1074.49   39.80
   4   4   3 1077.09   47.90
   4   4   3 1034.60   34.80
  -4   4  -3 1040.20   22.50
   4   4   3  940.31   39.20
  -6  -4  -3    5.30    3.80
  -6  -4  -3    3.90    2.30
   6   4   3    0.20    2.30
   6   4   3   -2.40    2.70
   6   4   3    4.20    2.70
  -6   4  -3   -1.90    1.70
  -8  -4  -3 2422.36   66.79
   8   4   3 2499.15   57.29
   8   4   3 2414.86   68.99
   8   4   3 2343.67   78.89
  -8   4  -3 2415.16   60.69
 -10  -4  -3  243.18   24.00
 -10  -4  -3  291.27   22.00
  10   4   3  268.17   26.20
 -10   4  -3  238.88   17.00
  10   4   3  274.47   22.00
  10   4   3  263.57   15.60
 -12  -4  -3  316.07   28.10
 -12  -4  -3  303.37   23.10
  12   4   3  340.97   25.10
 -12   4  -3  293.87   18.90
  12   4   3  317.47   17.00
  12   4   3  316.47   29.40
 -14  -4  -3  390.76   32.10
 -14  -4  -3  403.96   28.00
  14   4   3  422.96   19.50
  14   4   3  403.06   34.40
  14   4   3  405.26   28.50
 -14   4  -3  417.56   22.50
 -16  -4  -3  318.37   30.80
 -16  -4  -3  328.57   26.60
  16  -4   3  288.37   18.60
  16   4   3  329.57   32.70
  16   4   3  328.67   32.60
 -16   4  -3  319.97   20.30
 -18  -4  -3   26.90    8.80
  18  -4   3   51.39    6.80
 -18  -4  -3   21.80    6.50
 -18   4  -3   38.70    8.70
  18   4   3   29.10   10.30
  18   4   3   66.59   13.50
 -20  -4  -3  219.78   23.80
 -20  -4  -3  224.68   28.20
  20  -4   3  199.48   13.60
  20   4   3  182.38   25.90
 -20   4  -3  223.48   17.70
  20   4   3  234.48   24.50
  22  -4   3   56.69    8.80
 -22  -4  -3   34.80   10.00
 -22  -4  -3   79.09   20.50
  22   4   3   74.89   19.10
 -22   4  -3   77.19   11.90
  22   4   3   52.49   12.60
 -24  -4  -3  167.28   22.40
  24  -4   3  164.88   14.60
 -24  -4  -3  175.28   27.70
  24   4   3  193.78   23.60
  24   4   3  183.68   27.80
 -24   4  -3  161.18   17.00
 -26  -4  -3  197.18   30.60
  26  -4   3  195.98   16.20
 -26  -4  -3  170.78   24.20
 -26   4  -3  189.88   19.50
  28  -4   3   14.60    6.30
 -28  -4  -3   18.30    8.00
 -28  -4  -3    1.80    7.80
 -28   4  -3    8.30    5.70
  30  -4   3    5.10    5.00
 -30  -4  -3  -13.20    5.10
 -30  -4  -3    0.60    4.70
 -30   4  -3   -3.70    7.80
  30   4   3    6.50    7.20
 -32  -4  -3   12.70    7.40
  32  -4   3   16.50    7.30
 -32  -4  -3   11.90    8.80
 -32   4  -3   21.50   14.60
  32   4   3   14.20    8.40
 -34  -4  -3  147.09   28.40
  34  -4   3  134.79   20.70
  35  -5  -3   24.90   10.50
  35  -5  -3   21.70   11.20
 -35   5   3    2.10   13.60
  33  -5  -3   -7.30    5.10
  33  -5  -3    4.90    7.90
 -33   5   3   11.50    8.40
  33   5  -3    3.20    7.30
  31  -5  -3    2.90    4.50
  31  -5  -3   35.70   10.00
 -31   5   3    9.40    9.20
  31   5  -3   22.20    9.40
  29  -5  -3    0.70    4.90
  29   5  -3   -6.20    4.80
  29   5  -3   -6.00    4.50
 -29   5   3   -6.20    6.80
  27  -5  -3   33.10    9.60
  27  -5  -3   21.60    9.40
 -27   5   3   14.60    7.60
  27   5  -3   12.90    8.60
  25  -5  -3   -4.90    3.70
  25   5  -3   -4.70    4.90
 -25   5   3   -5.30    5.10
  23  -5  -3  352.56   28.80
 -23   5   3  375.26   33.10
  21  -5  -3   70.09   13.60
 -21   5   3   48.60   13.40
  21   5  -3   40.30   13.40
  19  -5  -3   -1.50    2.30
  19   5  -3   -2.20    2.80
  19   5  -3    2.60    4.00
 -19   5   3    1.10    5.20
 -17  -5   3  237.38   25.10
  17  -5  -3  227.58   21.60
  17   5  -3  217.38   23.10
 -17   5   3  203.88   22.80
  17   5  -3  201.08   19.90
 -15  -5   3  407.46   31.10
  15  -5  -3  413.46   28.40
  15   5  -3  398.26   26.10
  15   5  -3  363.66   28.50
 -15   5   3  380.66   29.80
  13  -5  -3  265.17   22.30
 -13  -5   3  258.57   23.80
 -13   5   3  280.67   24.30
  13   5  -3  270.87   21.10
  13   5  -3  275.57   23.60
 -11  -5   3 2032.30   66.09
  11  -5  -3 2038.80   64.49
 -11   5   3 1967.00   66.19
  11   5  -3 2033.50   60.79
  11   5  -3 1995.00   63.09
   9  -5  -3  165.88   16.80
  -9  -5   3  126.29   15.60
   9  -5  -3  148.09   16.50
  -9   5   3  154.18   16.80
   9   5  -3  141.09   15.40
   7  -5  -3  429.06   26.20
   7  -5  -3  468.35   27.70
  -7  -5   3  453.45   26.60
   7   5  -3  486.75   26.20
  -7   5   3  431.66   27.60
   5  -5  -3  304.37   22.00
  -5  -5   3  365.96   23.00
   5  -5  -3  313.67   22.00
   5   5  -3  330.27   20.40
  -5   5   3  330.97   23.10
   3  -5  -3  392.26   24.10
  -3  -5   3  418.86   22.20
   3  -5  -3  404.66   25.20
   3   5  -3  436.06   21.80
  -3   5   3  431.86   25.90
   1  -5  -3   80.09   11.70
   1  -5  -3  102.89   12.30
  -1  -5   3   77.39    9.70
   1   5  -3   81.29    9.10
  -1   5   3   88.09   12.90
  -1   5   3   76.89   11.50
   1  -5   3   27.30    5.90
  -1  -5  -3   51.19    9.60
  -1  -5  -3   33.80    8.20
  -1   5  -3   27.30    5.40
   1   5   3   41.20    8.30
   1   5   3   46.00   10.10
  -3  -5  -3  808.32   36.20
   3  -5   3  799.82   24.00
  -3  -5  -3  808.42   34.10
   3   5   3  782.22   33.30
  -3   5  -3  829.42   24.30
   3   5   3  841.52   39.20
   5  -5   3   12.80    2.70
  -5  -5  -3    9.40    3.50
  -5  -5  -3    8.30    4.10
  -5   5  -3   15.80    3.60
  -5   5  -3   14.10    5.40
   5   5   3   28.80    6.70
   5   5   3    6.40    4.40
   5   5   3   15.80    4.90
  -7  -5  -3 1542.25   53.29
  -7   5  -3 1414.56   48.40
   7   5   3 1498.85   54.99
   7   5   3 1456.65   62.89
   7   5   3 1478.75   46.30
  -9  -5  -3  566.04   32.00
  -9   5  -3  532.55   28.00
   9   5   3  548.55   33.10
   9   5   3  525.35   37.80
   9   5   3  536.05   25.70
 -11  -5  -3   96.09   14.20
 -11   5  -3  103.49   12.50
  11   5   3  129.69   17.10
  11   5   3  105.89   11.90
  11   5   3  100.69   18.60
 -13  -5  -3   24.10    7.00
  13   5   3   45.60    8.00
  13   5   3   62.89   15.00
  13   5   3   60.99   15.10
 -13   5  -3   51.79    9.70
 -15  -5  -3  101.09   16.00
  15   5   3   75.59   17.50
  15   5   3   89.09   10.60
  15   5   3   90.09   15.20
 -15   5  -3  101.69   13.60
 -17  -5  -3    1.30    3.50
 -17  -5  -3    4.00    3.80
  17   5   3   -0.10    3.70
  17   5   3    1.20    2.60
  17   5   3   -4.90    3.30
 -17   5  -3    1.20    3.10
 -19  -5  -3  297.57   27.30
 -19  -5  -3  296.57   31.90
  19  -5   3  296.47   13.40
  19   5   3  313.17   33.90
  19   5   3  277.97   26.90
 -19   5  -3  300.47   22.70
  19   5   3  311.97   18.70
  21  -5   3   24.90    5.90
 -21  -5  -3   24.90    8.40
 -21  -5  -3   28.60   10.70
  21   5   3   19.00    7.60
 -21   5  -3   25.10    7.90
  21   5   3   15.70    7.80
 -23  -5  -3    9.50    5.70
 -23  -5  -3   -1.10    5.80
  23  -5   3    4.40    3.10
  23   5   3    7.40    6.50
 -23   5  -3    5.90    5.40
  23   5   3    9.20    5.20
 -25  -5  -3   -6.80    3.60
 -25  -5  -3   -5.20    6.00
  25  -5   3   -1.80    2.50
 -25   5  -3    2.80    5.40
  25   5   3   -3.30    5.60
  27  -5   3   65.39   10.80
 -27  -5  -3   40.00   11.80
 -27  -5  -3   39.70   12.60
  27   5   3   91.69   23.20
 -27   5  -3   87.19   14.60
 -29  -5  -3   -9.40    3.90
  29  -5   3   -1.70    3.50
  29   5   3   -0.10    5.30
 -29   5  -3  -11.20    5.10
 -31  -5  -3   -2.00    5.30
  31  -5   3   -3.00    4.30
 -31   5  -3   -4.70    5.40
 -33  -5  -3  136.79   26.00
 -33  -5  -3   35.50   15.70
  33  -5   3   78.59   15.50
  34  -6  -3    2.30    7.10
 -34   6   3  -10.70   10.00
  34   6  -3   -5.40    8.10
  32  -6  -3   -1.60    6.40
 -32   6   3    5.40   10.20
  32   6  -3    8.80    6.90
  30  -6  -3    7.70    6.20
  30  -6  -3   20.00    9.00
  30   6  -3   25.20    9.80
 -30   6   3   -8.10    8.00
  28  -6  -3   76.89   17.60
  28  -6  -3   49.30   12.50
  28   6  -3   96.99   20.10
 -28   6   3   32.80   11.40
  28   6  -3   33.40   11.50
  26  -6  -3   19.30    7.50
  26   6  -3   28.60   11.00
 -26   6   3   23.40    8.90
  24  -6  -3    9.40    5.60
 -24   6   3    7.50    7.40
  24   6  -3   -1.60    4.70
  22  -6  -3  134.69   18.20
  22   6  -3  155.98   20.00
 -22   6   3  134.79   23.00
  20  -6  -3   13.60    6.60
 -20  -6   3    1.10    5.20
 -20   6   3    5.10    5.90
  20   6  -3    5.80    4.10
  20   6  -3   10.00    6.10
 -18  -6   3  768.42   47.20
  18  -6  -3  783.72   42.50
 -18   6   3  776.22   46.40
  18   6  -3  731.93   44.10
  18   6  -3  738.63   40.60
  16  -6  -3    6.20    4.30
 -16  -6   3   27.70    9.30
  16   6  -3   15.50    5.80
 -16   6   3    3.00    5.20
  16   6  -3   18.00    6.20
  14  -6  -3   31.70    8.90
 -14  -6   3   18.70    6.70
  14  -6  -3   29.40    7.70
  14   6  -3   28.80    8.60
  14   6  -3   25.10    7.50
 -14   6   3   27.20    9.50
  12  -6  -3   82.49   13.40
  12  -6  -3   46.20   11.10
 -12  -6   3   72.09   13.60
  12   6  -3   77.99   14.30
  12   6  -3   97.79   14.80
 -12   6   3   81.09   14.40
  10  -6  -3  314.67   24.50
  10  -6  -3  315.17   24.80
 -10  -6   3  281.17   24.40
  10   6  -3  328.57   24.60
   8  -6  -3   86.19   13.40
  -8  -6   3   78.19   13.40
   8  -6  -3  100.19   14.20
   8   6  -3  105.19   13.50
  -8   6   3   84.49   14.10
   6  -6  -3  303.67   23.50
   6  -6  -3  324.57   24.00
  -6  -6   3  325.07   23.20
   6   6  -3  310.77   21.80
  -6   6   3  346.47   25.70
   4  -6  -3   15.80    6.00
   4  -6  -3   17.50    5.60
  -4  -6   3   19.30    5.70
   4   6  -3   32.20    7.70
  -4   6   3   13.20    4.70
  -2  -6   3    4.40    3.00
   2  -6  -3    2.00    3.10
   2  -6  -3    0.00    1.90
  -2   6   3   -2.90    1.90
   2   6  -3    1.60    2.40
  -2   6   3   -0.60    2.40
   0  -6  -3  110.79   14.00
   0  -6   3  112.19   11.40
   0  -6  -3  109.89   13.70
   0   6   3  127.09   14.90
   0   6  -3  137.39   12.30
   0   6   3  137.19   16.80
   2  -6   3  218.48   14.10
  -2  -6  -3  200.78   18.40
  -2  -6  -3  201.38   19.30
  -2   6  -3  205.98   13.80
   2   6   3  221.98   18.90
   2   6   3  215.18   21.20
   4  -6   3   23.30    5.10
  -4  -6  -3   13.90    5.60
  -4  -6  -3   11.60    5.10
  -4   6  -3   17.40    6.00
   4   6   3   15.20    6.70
   4   6   3    5.30    3.90
   4   6   3   14.80    4.80
  -4   6  -3    7.30    2.90
  -6  -6  -3    5.70    4.50
   6  -6   3    9.00    2.50
  -6   6  -3    4.60    4.30
   6   6   3    7.70    4.80
   6   6   3    8.10    5.20
   6   6   3    3.40    2.50
  -6   6  -3    9.40    3.60
  -8  -6  -3  258.47   23.00
  -8   6  -3  251.37   21.30
   8   6   3  271.67   29.40
   8   6   3  275.57   20.50
   8   6   3  257.47   24.20
 -10  -6  -3  337.27   26.60
 -10   6  -3  312.77   23.30
  10   6   3  350.76   33.50
  10   6   3  308.17   21.70
 -12  -6  -3   33.20    9.60
  12   6   3   60.99   10.60
  12   6   3   66.89   13.60
 -12   6  -3   61.09   11.40
 -14  -6  -3  193.98   22.30
  14   6   3  213.58   27.60
  14   6   3  208.68   17.30
 -14   6  -3  177.58   18.60
  14   6   3  192.78   23.20
 -16  -6  -3   17.30    8.10
  16   6   3   10.50    4.50
  16   6   3   15.70    7.00
 -16   6  -3    4.80    4.60
  16   6   3   10.10    7.40
 -18  -6  -3   12.40    7.30
  18   6   3    9.70    6.60
 -18   6  -3    2.60    4.60
  18   6   3    2.90    4.80
  18   6   3    5.60    3.80
 -20  -6  -3    6.90    6.30
 -20   6  -3    9.00    5.40
  20   6   3   -0.80    3.20
  20   6   3    2.00    5.00
  20   6   3   -0.40    5.10
 -22  -6  -3   -3.20    4.00
  22   6   3    0.00    4.20
 -22   6  -3   -9.20    3.90
  22   6   3    3.30    3.10
 -24  -6  -3   36.70   10.10
  24  -6   3   45.60    6.80
  24   6   3   43.00   11.80
  24   6   3   34.30   12.10
  26  -6   3    8.70    3.50
 -26  -6  -3    4.20    4.80
  26   6   3    6.40    7.30
 -26   6  -3   12.80    7.10
  26   6   3    9.90    9.10
  28  -6   3    5.60    3.40
 -28  -6  -3    9.90    8.40
  28   6   3    1.50    6.90
  28   6   3   -2.50    7.10
 -28   6  -3    1.20    5.30
  30  -6   3    3.60    3.60
 -30  -6  -3   22.70    6.10
 -30   6  -3    1.60    6.60
  32  -6   3  112.69   14.70
 -32  -6  -3   56.69   15.50
 -32   6  -3  156.58   23.50
  31  -7  -3   29.00    9.20
  31  -7  -3   31.50   11.50
 -31   7   3   35.00   14.80
  29  -7  -3   -1.90    7.00
  29  -7  -3    8.40    5.90
 -29   7   3   -0.90   10.10
  29   7  -3   -7.90    5.30
  27  -7  -3  184.28   23.50
  27   7  -3  238.18   25.40
 -27   7   3  215.18   29.00
  25  -7  -3    3.90    5.60
  25   7  -3    9.30    7.60
  25   7  -3   10.40    6.40
  23  -7  -3   -0.50    3.80
  23   7  -3   -3.90    5.20
  23   7  -3   -6.80    4.50
 -23   7   3   17.90    7.40
  21  -7  -3    3.00    4.50
  21  -7  -3   -2.70    2.00
 -21  -7   3    1.70    6.00
 -21   7   3    2.00    5.50
  21   7  -3    2.50    4.80
  21   7  -3    0.40    4.70
  19  -7  -3  257.17   25.40
 -19  -7   3  250.07   29.10
  19  -7  -3  278.37   26.30
 -19   7   3  250.17   28.70
  19   7  -3  250.77   27.70
  19   7  -3  260.07   26.60
  17  -7  -3  444.36   32.00
 -17  -7   3  432.46   35.60
  17  -7  -3  487.65   34.40
  17   7  -3  464.45   34.10
  17   7  -3  440.56   34.90
 -17   7   3  396.56   33.90
 -15  -7   3   25.90    9.20
  15  -7  -3   60.09   13.10
  15  -7  -3   38.60    9.70
 -15   7   3   54.19   14.60
  15   7  -3   53.29   13.40
  15   7  -3   29.20    9.10
  13  -7  -3  108.09   16.30
  13  -7  -3  113.39   16.30
 -13  -7   3   95.09   17.10
  13   7  -3  137.59   18.60
 -13   7   3  145.39   19.50
  13   7  -3  105.59   17.30
 -11  -7   3    4.80    4.50
  11  -7  -3    1.40    3.50
  11  -7  -3    1.80    4.10
  11   7  -3    3.30    3.60
 -11   7   3    2.40    4.80
   9  -7  -3 1025.00   48.00
  -9  -7   3 1030.00   47.00
   9  -7  -3  994.60   45.40
   9   7  -3  993.30   45.10
  -9   7   3 1041.10   50.09
   7  -7  -3   16.10    6.40
   7  -7  -3   20.90    7.30
  -7  -7   3   19.00    6.00
  -7   7   3   18.00    6.30
   7   7  -3   23.60    6.50
   5  -7  -3  609.44   33.90
   5  -7  -3  585.04   34.40
  -5  -7   3  547.15   30.70
  -5   7   3  540.25   34.30
   5   7  -3  575.74   31.20
  -3  -7   3    3.10    3.30
   3  -7  -3   -3.30    1.90
   3  -7  -3    0.80    2.20
   3   7  -3    3.80    3.30
  -3   7   3   -1.10    2.30
   1  -7  -3  341.17   26.10
  -1  -7   3  322.17   20.80
   1  -7  -3  331.77   25.20
  -1   7   3  328.17   25.90
  -1   7   3  328.97   27.30
   1   7  -3  300.27   20.10
  -1  -7  -3  660.83   36.40
   1  -7   3  661.43   28.00
  -1  -7  -3  727.83   37.60
  -1   7  -3  659.83   28.50
  -1   7  -3  649.64   54.29
   1   7   3  723.53   37.70
   1   7   3  660.13   39.30
   3  -7   3  189.18   13.60
  -3  -7  -3  189.08   19.50
  -3  -7  -3  173.78   18.70
   3   7   3  147.39   17.20
  -3   7  -3  157.18   22.90
   3   7   3  166.58   20.80
  -3   7  -3  190.28   14.10
  -5  -7  -3    2.10    4.30
   5  -7   3    6.80    3.00
   5   7   3   11.00    4.70
   5   7   3    4.60    5.10
  -5   7  -3    8.60    3.70
   5   7   3    8.80    5.10
   7  -7   3   49.20    6.60
  -7  -7  -3   50.19   11.70
   7   7   3   45.90    9.10
   7   7   3   22.30    7.50
  -9  -7  -3    6.00    4.40
   9   7   3    2.40    4.40
  -9   7  -3   10.10    6.60
   9   7   3    4.20    4.50
   9   7   3    4.10    4.30
 -11  -7  -3   10.60    6.40
  11   7   3   10.00    6.30
  11   7   3    5.00    5.90
  11   7   3   14.80    6.50
 -11   7  -3   10.40    5.70
 -13  -7  -3   31.90   10.00
  13   7   3   34.20    8.60
 -13   7  -3   24.20    7.70
  13   7   3   16.50    8.00
  13   7   3   20.70    6.30
 -15  -7  -3   69.79   14.70
 -15   7  -3   47.90   11.30
  15   7   3   16.70    8.10
  15   7   3   67.39   11.50
  15   7   3   26.40    8.90
 -17  -7  -3    1.70    4.20
  17   7   3   -0.90    2.60
  17   7   3    3.40    5.20
 -17   7  -3   -7.20    3.10
 -19  -7  -3  303.57   31.30
 -19   7  -3  345.97   28.10
  19   7   3  267.97   34.70
  19   7   3  342.77   24.40
 -21  -7  -3   18.40    8.90
  21   7   3   20.60   10.60
 -21   7  -3   27.70    9.00
  21   7   3   23.30    7.30
 -23  -7  -3   98.39   18.70
 -23   7  -3   75.99   17.70
  23   7   3   91.99   13.80
 -25  -7  -3   -5.80    5.00
  25   7   3    0.50    5.90
 -25   7  -3   -2.40    6.50
  25   7   3    4.20    7.00
  25   7   3   -5.90    4.00
 -27  -7  -3   11.40   10.80
  27   7   3    6.00    8.80
 -27   7  -3   15.00    8.50
 -29  -7  -3   36.00   13.70
 -29   7  -3   64.79   16.50
  29   7   3   35.40   13.90
 -31  -7  -3    1.10    8.80
 -31   7  -3   19.60   12.10
  31   7   3   12.90    9.10
  30  -8  -3  -16.60    6.00
  30  -8  -3    0.80    6.80
  30  -8  -3  -16.70    6.00
  30   8  -3  -12.80    9.20
  28  -8  -3   85.09   18.90
  28  -8  -3   88.99   19.90
 -28   8   3  102.39   23.20
  28   8  -3  134.79   22.30
  26  -8  -3   24.50   10.90
  26  -8  -3   18.10    9.00
  26   8  -3   18.40    8.50
 -26   8   3   12.80    9.30
  24  -8  -3   19.70   10.10
  24  -8  -3   13.90    8.20
  24   8  -3    6.00    6.20
  24   8  -3    9.60    8.30
 -24   8   3    4.80   13.10
 -22  -8   3   16.10    9.10
  22  -8  -3   16.20    6.20
  22  -8  -3   12.60    7.10
  22   8  -3    9.40    7.70
  22   8  -3   30.00   10.60
 -22   8   3   18.80    9.50
 -20  -8   3   15.60    6.00
  20  -8  -3   -2.70    3.90
  20  -8  -3    8.60    7.50
  20   8  -3    3.20    6.00
  20   8  -3    9.20    6.20
 -20   8   3    4.60    8.00
  18  -8  -3    5.60    5.50
 -18  -8   3   10.00    7.20
  18  -8  -3   10.00    6.40
  18   8  -3    7.50    6.00
  18   8  -3    6.20    5.80
 -18   8   3    2.30    4.40
 -16  -8   3  109.19   20.00
  16  -8  -3  110.89   17.20
 -16   8   3  135.39   21.70
  16   8  -3  115.69   19.60
  16   8  -3  122.29   20.00
  14  -8  -3   12.90    5.70
  14  -8  -3    8.40    5.90
 -14  -8   3    7.50    6.30
  14   8  -3    6.20    5.70
  14   8  -3    8.60    6.70
 -14   8   3    5.10    5.10
 -12  -8   3  542.65   37.90
  12  -8  -3  530.15   33.90
  12  -8  -3  575.14   38.50
  12   8  -3  523.95   38.80
  12   8  -3  494.45   34.80
 -12   8   3  545.35   39.70
 -10  -8   3    8.00    5.30
  10  -8  -3   13.80    5.70
  10  -8  -3   -0.40    3.60
 -10   8   3    2.00    4.00
  10   8  -3    2.90    5.10
  -8  -8   3  303.27   26.00
   8  -8  -3  342.47   28.90
   8  -8  -3  335.07   26.20
  -8   8   3  299.27   28.50
   8   8  -3  312.47   30.80
  -6  -8   3  211.68   21.30
   6  -8  -3  238.48   22.30
   6  -8  -3  178.08   21.00
   6   8  -3  217.78   20.90
  -6   8   3  209.08   22.60
  -4  -8   3    4.20    4.00
   4  -8  -3    4.40    3.20
   4  -8  -3    0.00    3.20
   4   8  -3    4.20    4.50
   4   8  -3    1.80    3.10
  -4   8   3    4.30    4.10
  -2  -8   3    4.00    3.50
   2  -8  -3    3.20    3.90
   2  -8  -3   -0.50    2.30
  -2   8   3   -3.30    3.60
   2   8  -3    5.60    3.60
  -2   8   3   -2.00    4.10
   2   8  -3    5.00    5.90
   0  -8  -3   89.29   14.90
   0  -8   3   67.99   10.50
   0  -8  -3   80.79   13.60
   0   8   3   54.99   20.50
   0   8  -3   81.69   12.10
   0   8   3  102.89   16.00
   0   8  -3   62.09   14.40
   2  -8   3  291.17   22.70
  -2  -8  -3  356.86   27.90
   2   8   3  295.67   28.00
  -2   8  -3  290.57   20.30
   2   8   3  359.76   28.60
  -2   8  -3  310.77   27.40
  -4  -8  -3  362.66   28.50
   4  -8   3  338.57   19.40
   4   8   3  370.16   28.60
  -4   8  -3  365.76   21.50
   4   8   3  354.16   31.30
  -4   8  -3  371.86   29.50
   6  -8   3   13.40    3.80
  -6  -8  -3   13.10    6.50
   6   8   3   17.00    8.10
  -6   8  -3   15.40    4.30
   6   8   3   18.40    7.80
  -6   8  -3   16.30    8.00
   6   8   3   14.80    6.30
  -8  -8  -3   37.50   10.60
   8  -8   3   42.20    7.20
  -8   8  -3   32.00    9.50
   8   8   3   20.90    9.70
   8   8   3   22.20    7.80
   8   8   3   23.30    8.60
  10  -8   3    4.00    2.00
 -10  -8  -3   11.20    5.30
 -10   8  -3    4.00    6.10
  10   8   3    7.10    5.60
  10   8   3   -0.10    4.90
  10   8   3    4.80    5.20
 -12  -8  -3  106.79   18.00
  12   8   3  109.99   15.90
  12   8   3  111.19   22.80
  12   8   3  100.09   19.80
 -12   8  -3  104.89   16.00
 -14  -8  -3   18.40    9.50
  14   8   3   20.70    7.80
  14   8   3   16.00    7.50
 -14   8  -3   20.50    7.90
  14   8   3    3.90    6.30
 -16  -8  -3   11.60    6.30
  16   8   3   17.90   10.10
  16   8   3   11.10    6.10
 -16   8  -3    6.80    6.60
 -18  -8  -3   12.90    5.70
 -18   8  -3   34.90   10.50
  18   8   3   20.00    7.70
  18   8   3   28.90   11.80
 -20  -8  -3    8.00    6.70
  20   8   3   -2.90    6.30
  20   8   3    1.90    5.40
 -20   8  -3   12.80    5.50
 -22  -8  -3   -4.90    5.20
  22   8   3    6.30    3.40
  22   8   3    7.70    8.60
 -22   8  -3    4.00    6.30
  22   8   3   10.90    5.80
 -24  -8  -3  147.49   23.90
  24   8   3  145.19   21.60
  24   8   3  118.69   27.30
 -24   8  -3  152.68   21.50
 -26  -8  -3   10.30    7.30
 -26   8  -3   11.40    7.60
  26   8   3   22.20   10.50
 -28  -8  -3   16.10    9.30
  28   8   3   14.80   10.90
 -28   8  -3   13.90    9.40
  28   8   3   -2.00    6.70
 -30  -8  -3   -2.80    7.40
  30   8   3  -14.10    8.80
 -30   8  -3    2.90    6.70
  27  -9  -3   -1.20    7.90
  27  -9  -3   -3.90    6.00
  27   9  -3   -0.90    7.30
  25  -9  -3  115.19   21.10
  25  -9  -3   92.79   21.40
  25   9  -3  108.99   23.60
 -25   9   3   69.79   18.10
  23  -9  -3    4.60    7.20
 -23  -9   3    5.80    8.20
  23  -9  -3   -7.60    5.20
  23   9  -3    0.40    5.10
 -23   9   3   13.20    8.40
  21  -9  -3  103.89   19.60
 -21  -9   3  175.88   26.30
  21  -9  -3  155.48   24.50
  21   9  -3  145.89   23.80
  21   9  -3  165.78   25.30
 -21   9   3  110.99   23.40
  19  -9  -3   17.40    7.90
  19  -9  -3   10.70    7.00
 -19  -9   3   15.40    8.90
  19   9  -3   16.10    7.80
 -19   9   3   16.00   12.10
  19   9  -3    1.10    6.60
  17  -9  -3   99.19   17.00
 -17  -9   3  104.49   19.00
  17  -9  -3  154.28   20.60
  17   9  -3  143.59   22.40
 -17   9   3  125.09   22.80
  17   9  -3  145.79   24.00
  15  -9  -3   71.09   13.90
 -15  -9   3   14.20    7.10
  15  -9  -3   24.60    9.10
  15   9  -3   45.30   12.40
 -15   9   3   55.79   14.20
  15   9  -3   40.80   11.70
  13  -9  -3   73.99   15.40
  13  -9  -3   61.19   14.30
 -13  -9   3   40.40   11.20
  13   9  -3   62.59   14.40
  13   9  -3   67.89   17.20
 -13   9   3   81.19   16.50
 -11  -9   3   24.10    7.10
  11  -9  -3   34.00    9.20
  11  -9  -3   32.30   10.70
  11   9  -3   29.70    9.60
 -11   9   3   20.80    8.10
   9  -9  -3   15.10    5.60
  -9  -9   3   19.60    7.10
   9   9  -3   11.00    5.40
   9   9  -3    6.60    5.20
   7  -9  -3  424.56   35.00
   7  -9  -3  429.36   30.50
  -7  -9   3  450.85   32.00
   7   9  -3  407.36   33.30
   7   9  -3  427.56   31.60
  -5  -9   3   14.60    6.00
   5  -9  -3   24.10    7.50
   5  -9  -3   14.80    7.30
   5   9  -3   19.40    7.10
  -5   9   3   18.80    6.60
   3  -9  -3  190.68   21.30
  -3  -9   3  161.68   18.40
   3  -9  -3  183.18   22.80
   3   9  -3  186.98   19.30
   3   9  -3  143.09   20.80
  -3   9   3  173.78   22.20
  -1  -9   3  257.47   21.50
   1  -9  -3  247.08   24.30
   1   9  -3  254.37   21.60
  -1   9   3  226.38   26.70
  -1   9   3  274.17   28.10
   1   9  -3  306.47   29.80
  -1  -9  -3  140.09   18.10
   1  -9   3  139.89   14.70
   1   9   3  118.29   20.10
   1   9   3  201.88   23.00
  -1   9  -3  141.19   20.80
  -1   9  -3  131.79   15.80
   3  -9   3  221.08   17.90
  -3  -9  -3  226.68   23.60
  -3   9  -3  227.28   24.70
   3   9   3  206.48   23.20
  -3   9  -3  226.48   19.40
   3   9   3  239.68   27.00
   5  -9   3   13.70    6.70
  -5  -9  -3   11.40    5.80
  -5   9  -3   23.90    9.10
   5   9   3   11.80    6.80
   5   9   3   19.80    8.40
  -5   9  -3   13.00    5.00
   5   9   3   15.00    8.30
  -7  -9  -3   -5.20    2.90
   7  -9   3    0.40    2.50
   7   9   3    0.50    4.30
   7   9   3   11.10    5.80
  -7   9  -3    3.60    4.00
   7   9   3   -0.60    4.40
  -9  -9  -3  210.48   24.70
   9  -9   3  183.98   12.70
   9   9   3  223.08   23.70
  -9   9  -3  197.68   23.30
   9   9   3  170.08   29.30
   9   9   3  220.88   25.70
 -11  -9  -3   -5.10    3.90
  11   9   3    4.50    5.20
  11   9   3    5.10    6.30
 -11   9  -3   -2.00    2.90
  11   9   3   -1.90    4.50
 -13  -9  -3  401.96   35.40
  13   9   3  404.26   31.30
 -13   9  -3  411.06   33.60
  13   9   3  433.36   38.20
 -15  -9  -3    6.40    5.90
  15   9   3   -0.20    4.70
  15   9   3    0.50    5.50
  15   9   3    5.30    4.50
 -15   9  -3   -2.40    3.70
 -17  -9  -3  129.09   23.30
  17   9   3  126.29   28.40
  17   9   3  124.89   18.60
 -17   9  -3  142.59   21.10
  17   9   3  105.89   21.80
 -19  -9  -3   -4.50    3.80
  19   9   3   -2.20    4.00
 -19   9  -3   -1.90    4.90
  19   9   3    0.60    6.00
  19   9   3    3.50    6.90
 -21  -9  -3   -0.10    5.60
  21   9   3   -6.70    4.20
  21   9   3   -7.50    5.60
 -21   9  -3    6.20    7.70
  21   9   3   -0.40    6.00
 -23  -9  -3   -8.90    5.60
 -23   9  -3   -0.30    6.20
  23   9   3   -1.50    6.10
  23   9   3    3.90    9.00
 -25  -9  -3   21.30   10.30
 -25   9  -3   23.20    9.20
  25   9   3   22.60    9.20
  25   9   3   23.70   12.60
 -27  -9  -3   13.50    9.40
  27   9   3   25.30   10.20
  27   9   3    9.10   10.70
  26 -10  -3   18.80   13.20
  26 -10  -3   15.60    9.60
  26  10  -3    9.50   17.50
  26  10  -3   21.60   11.00
  24 -10  -3   21.30   11.10
 -24 -10   3   22.80   19.30
  24 -10  -3   32.20   12.30
  24  10  -3    1.10   11.70
  24  10  -3   28.10   13.10
  22 -10  -3  472.25   35.60
  22 -10  -3  466.55   43.20
 -22 -10   3  447.16   45.40
  22  10  -3  428.66   41.10
  22  10  -3  466.05   40.10
  20 -10  -3  199.18   29.70
  20 -10  -3  193.68   23.00
 -20 -10   3  193.28   26.10
 -20  10   3  182.08   34.00
  20  10  -3  197.58   29.10
  20  10  -3  236.18   45.90
  20  10  -3  165.28   26.70
  18 -10  -3  208.68   25.30
  18 -10  -3  285.37   32.10
 -18 -10   3  201.78   27.00
 -18  10   3  252.07   32.00
  18  10  -3  268.37   33.20
  18  10  -3  221.58   28.50
  18  10  -3  215.88   28.20
 -16 -10   3  121.59   22.10
  16 -10  -3   91.79   18.30
  16 -10  -3  124.29   18.20
  16  10  -3  107.49   32.70
 -16  10   3  124.59   24.10
  16  10  -3   46.20   16.70
  16  10  -3  105.69   21.70
  14 -10  -3   -1.00    4.30
  14 -10  -3    8.50    4.40
 -14 -10   3   15.10    7.60
  14  10  -3    3.10    5.40
  14  10  -3    6.30    6.30
  14  10  -3    3.70    5.80
 -14  10   3    4.10    5.20
 -12 -10   3  111.99   18.70
  12 -10  -3  126.29   18.30
  12 -10  -3  130.79   21.60
  12  10  -3  117.19   23.40
  12  10  -3  130.99   20.30
  10 -10  -3  233.08   24.40
  10 -10  -3  272.67   29.00
 -10 -10   3  260.87   27.70
  10  10  -3  243.18   26.00
   8 -10  -3   21.40    9.20
   8 -10  -3    3.70    4.80
  -8 -10   3   11.60    6.30
   8  10  -3   13.90    7.00
   6 -10  -3  863.71   45.90
   6 -10  -3  875.11   52.79
  -6 -10   3  767.12   43.30
   6  10  -3  904.31   47.60
  -4 -10   3    8.40    6.00
   4 -10  -3    2.40    4.00
   4  10  -3   11.20    6.20
   2 -10  -3  368.26   29.60
  -2 -10   3  366.56   27.60
   2  10  -3  372.56   29.40
  -2  10   3  364.46   33.70
   0 -10   3  128.79   16.50
   0 -10  -3  160.18   20.90
   0  10   3  112.69   21.70
   0  10  -3  126.29   16.50
  -2 -10  -3    4.00    4.80
   2 -10   3    8.00    4.60
   2  10   3    2.50    4.70
  -2  10  -3    4.20    4.90
   2  10   3    9.40    7.80
  -4 -10  -3    4.70    5.80
   4 -10   3   10.30    5.10
  -4  10  -3    2.10    3.40
  -4  10  -3   10.40    6.00
   4  10   3   11.20    6.40
   4  10   3   23.10    8.40
   6 -10   3    4.60    3.50
  -6  10  -3   -3.60    4.70
   6  10   3    5.80    7.60
   6  10   3   -7.80    4.20
   6  10   3   -0.60    3.60
  -8 -10  -3   26.10   10.10
   8 -10   3   15.60    4.80
  -8  10  -3   24.80    9.40
   8  10   3   32.00   11.20
   8  10   3   15.30    6.80
   8  10   3   16.40    9.20
  10 -10   3  309.47   16.90
 -10 -10  -3  362.46   34.10
 -10  10  -3  366.86   32.60
  10  10   3  365.06   35.50
  10  10   3  352.76   41.90
  10  10   3  381.06   33.30
 -12 -10  -3   97.49   19.20
  12  10   3   76.69   19.50
 -12  10  -3  138.59   22.30
  12  10   3  110.49   17.80
  12  10   3  130.79   23.40
 -14 -10  -3   29.30   10.40
  14  10   3   36.10   14.80
 -14  10  -3   23.00    9.10
  14  10   3   53.19   13.20
  14  10   3   22.60    9.90
 -16 -10  -3    8.20    6.50
  16  10   3    9.30    8.70
 -16  10  -3    3.50    5.50
  16  10   3   -2.30    5.20
  16  10   3    3.40    5.30
 -18 -10  -3   19.20    9.70
 -18  10  -3   24.50   13.30
  18  10   3    1.00    6.00
  18  10   3   26.70   13.90
  18  10   3   20.30   11.20
 -20 -10  -3   42.40   12.50
 -20  10  -3   44.30   12.50
  20  10   3   51.09   16.20
 -22 -10  -3    2.40    7.10
 -22  10  -3    8.50    6.90
  22  10   3   -5.50    5.00
  22  10   3    2.50   10.00
 -24 -10  -3   27.00   13.20
  24  10   3    9.90   11.80
  24  10   3   -6.60    6.40
  21 -11  -3  -11.30    6.30
 -21 -11   3   -1.40    8.80
  21 -11  -3   17.00   12.30
  21  11  -3   -3.80    6.90
  19 -11  -3   93.59   22.50
  19 -11  -3   41.00   10.80
 -19 -11   3  102.49   24.70
  19  11  -3   43.40   13.60
  17 -11  -3  221.58   24.90
 -17 -11   3  215.08   30.80
  17 -11  -3  262.27   32.70
  17  11  -3  239.18   30.60
  17  11  -3  247.18   31.60
  17  11  -3  212.98   31.50
  15 -11  -3   41.70   10.60
 -15 -11   3   83.59   19.30
  15 -11  -3   39.40   13.10
  15  11  -3   40.70   12.20
  15  11  -3   37.50   12.70
  15  11  -3   53.89   16.50
  13 -11  -3   -6.20    3.70
  13 -11  -3   -2.80    5.40
 -13 -11   3   -1.30    5.70
 -13  11   3    1.70    6.90
  13  11  -3   -1.80    6.60
  13  11  -3   -1.40    5.80
 -11 -11   3  102.89   20.30
  11 -11  -3   75.19   15.60
  11 -11  -3   49.99   15.00
  11  11  -3  105.79   20.10
 -11  11   3   91.89   19.60
  11  11  -3   83.49   19.40
  -9 -11   3  107.69   19.90
   9 -11  -3   48.90   11.00
   9  11  -3   83.39   18.00
   9  11  -3   48.30   12.90
  -9  11   3  136.49   22.90
  -7 -11   3   81.79   15.90
   7 -11  -3  111.59   18.40
   7  11  -3   74.49   17.30
   7  11  -3   47.30   12.60
  -5 -11   3   26.80    8.60
   5 -11  -3   29.80    9.10
   5  11  -3   22.80   10.00
   3 -11  -3  153.18   21.60
  -3 -11   3  172.28   20.10
   3  11  -3  176.48   23.50
  -1 -11   3   24.10    8.20
   1 -11  -3   25.90    9.70
   1  11  -3   27.90    8.60
  -1  11   3   12.20    7.10
  -1  11   3   24.40    9.00
   1 -11   3   36.90    9.30
  -1 -11  -3   91.69   17.60
  -1  11  -3   36.20    9.70
   1  11   3   35.30   19.90
   1  11   3   37.90   12.80
  -3 -11  -3  140.89   21.20
   3 -11   3  153.98   17.80
   3  11   3  209.58   26.50
  -3  11  -3  142.09   18.70
  -3  11  -3  170.08   28.40
   3  11   3  201.98   25.90
   5 -11   3   72.89   13.50
  -5 -11  -3   77.99   16.50
   5  11   3   52.69   15.70
   5  11   3   57.99   14.70
  -5  11  -3   86.99   14.50
  -5  11  -3   58.29   14.30
   5  11   3   84.69   18.00
  -7 -11  -3   29.30   11.20
   7 -11   3   28.30    6.80
  -7  11  -3   16.00    7.30
   7  11   3   17.50    9.30
   7  11   3   17.40    7.00
   7  11   3   11.90    8.20
  -9 -11  -3   94.19   20.90
   9  11   3   97.19   23.90
   9  11   3  114.59   20.60
  -9  11  -3  103.59   20.40
   9  11   3   56.59   17.80
  11 -11   3    3.60    3.60
 -11 -11  -3   -4.90    4.60
  11  11   3   -5.30    5.20
  11  11   3   -9.90    3.90
 -11  11  -3   -1.80    6.00
  11  11   3   -0.60    5.80
 -13 -11  -3   41.00   12.50
  13  11   3   47.30   11.90
  13  11   3   61.19   18.40
 -13  11  -3   84.89   19.50
  13  11   3  102.79   19.90
 -15 -11  -3  108.09   23.00
  15  11   3   58.19   18.20
 -15  11  -3   52.29   13.80
  15  11   3   39.70   11.30
 -17 -11  -3   -4.00    5.70
 -17  11  -3    2.40    6.90
  17  11   3   -5.10    6.20
  17  11   3   -9.70    6.60
 -19 -11  -3   20.10   10.20
  19  11   3   36.30   10.00
  19  11   3   10.80   12.70
 -21 -11  -3    1.00    7.90
  21  11   3    1.20    6.70
  21  11   3    6.10   10.20
 -18 -12   3   18.40   11.60
  18  12  -3   28.90   13.10
 -16 -12   3   31.70   11.30
  16 -12  -3    0.40   14.90
  16  12  -3   12.90   11.60
 -14 -12   3    0.80    6.10
  14 -12  -3  -21.30    8.70
  14  12  -3  -12.50    6.20
  14  12  -3  -11.70    6.60
 -12 -12   3   86.89   21.30
  12  12  -3   53.19   17.90
  12  12  -3   96.39   23.50
 -10 -12   3   36.20   12.20
  10 -12  -3   68.99   19.60
  -8 -12   3    0.70    5.60
   8 -12  -3   -7.40    4.60
   8  12  -3    4.50    6.20
   6 -12  -3   10.90    7.20
  -6 -12   3   20.00    8.00
   6  12  -3    7.60    6.40
   4 -12  -3   -7.10    4.80
  -4 -12   3   -5.00    4.60
   4  12  -3  -11.10    4.30
  -2 -12   3   72.29   16.00
   2 -12  -3   84.59   19.70
   2  12  -3   73.99   15.70
  -2  12   3   32.40   12.20
   0 -12   3    2.60    4.70
   0 -12  -3   -1.80    5.10
   0  12  -3   -8.50    4.90
   0  12   3    5.00    5.80
   0  12   3  -11.20    4.20
   2 -12   3   43.70   10.10
  -2 -12  -3   33.40   11.40
   2  12   3   23.30    9.30
   2  12   3   46.50   15.60
  -2  12  -3   31.90    8.90
   4 -12   3   15.90    5.30
  -4 -12  -3    8.80    7.60
   4  12   3    9.30   11.10
  -4  12  -3   16.00    8.20
   4  12   3   26.70   10.90
   4  12   3    3.40    6.80
   6 -12   3   43.00    9.30
  -6 -12  -3   32.70   10.90
   6  12   3   47.70   15.80
   6  12   3   14.70   11.00
   6  12   3   44.70   11.50
   8 -12   3  283.57   21.20
  -8 -12  -3  319.57   35.00
   8  12   3  372.16   41.00
   8  12   3  343.27   48.70
   8  12   3  335.57   33.90
 -10 -12  -3    0.30    5.80
  10  12   3   -9.70    9.30
  10  12   3    3.00    9.10
  10  12   3   -1.20    6.00
 -12 -12  -3    6.40    7.40
  12  12   3   16.50   11.30
  12  12   3   13.40   10.90
 -14 -12  -3   43.60   14.00
  14  12   3   46.70   13.80
  14  12   3   30.00   14.60
 -16 -12  -3   58.69   17.50
  16  12   3  103.39   24.30
  16  12   3   42.40   18.20
 -18 -12  -3   27.60   12.00
  18  12   3   32.90   13.00
  18  12   3   33.70   16.70
 -13 -13   3   14.50   10.40
  13  13  -3    8.80   11.30
  11 -13  -3  106.79   21.80
 -11 -13   3   67.59   17.80
  11  13  -3   46.00   16.70
  -9 -13   3    0.40    7.40
   9 -13  -3    3.40    7.10
   9  13  -3   -7.00    7.90
  -7 -13   3    2.70    6.40
   7 -13  -3    1.40    6.90
   7  13  -3   -3.50    8.90
   5 -13  -3   -1.50    7.00
  -5 -13   3   10.40    7.80
   5  13  -3   -7.80    6.80
  -3 -13   3    4.80    6.50
   3  13  -3   -6.70    6.50
   1 -13  -3   -4.80    7.10
  -1 -13   3   24.40    8.50
   1  13  -3   16.70    9.90
   1 -13   3  -12.70    5.50
  -1 -13  -3   -3.90    6.80
   1  13   3   -9.30    6.20
   3 -13   3   12.10    7.40
  -3 -13  -3   -5.10    6.80
   3  13   3    6.80    9.70
  -3  13  -3    1.30    7.80
   3  13   3   10.00   10.30
   5 -13   3    1.40    5.90
  -5 -13  -3   -5.20    7.40
   5  13   3   -7.60    7.10
   7 -13   3  272.77   23.90
  -7 -13  -3  314.77   34.30
   7  13   3  200.38   43.70
   9 -13   3   31.10    9.00
  -9 -13  -3   30.60   12.20
 -11 -13  -3    3.40   10.00
  11  13   3  -16.10    9.60
  36   0  -4    9.00    7.80
 -36   0   4   18.00   11.00
  34   0  -4  365.36   37.00
  34   0  -4  395.76   32.80
 -34   0   4  322.87   31.60
 -32   0   4    9.80    7.80
  32   0  -4   35.90   10.20
  32   0  -4    7.10    8.40
  30   0  -4   54.99   13.90
  30   0  -4   38.70   15.80
 -30   0   4   35.40   10.00
  28   0  -4  974.80   49.30
 -28   0   4  911.31   45.90
  26   0  -4  254.57   24.50
  26   0  -4  240.48   25.80
 -26   0   4  220.48   20.90
  24   0  -4  134.19   19.50
  24   0  -4  160.68   19.30
 -24   0   4  161.68   17.20
 -22   0   4   61.19   10.80
  22   0  -4   97.49   16.80
  22   0  -4   82.19   14.60
  20   0  -4  605.44   35.60
 -20   0   4  609.44   29.30
  20   0  -4  573.84   36.60
  18   0  -4  304.27   26.20
  18   0  -4  339.77   25.90
 -18   0   4  301.57   18.80
  16   0  -4 1259.77   49.90
  14   0  -4    9.40    4.60
 -12   0   4 1185.88   45.30
  12   0  -4 1085.59   43.50
 -10   0   4 1345.07   47.20
  -8   0   4  478.85   26.10
   8   0  -4  518.95   27.30
  -8   0   4  509.25   15.60
  -6   0   4  722.73   20.80
  -6   0   4  723.53   31.20
   6   0  -4  747.93   31.90
   4   0  -4 1622.14   46.90
  -4   0   4 1537.95   37.30
   4   0  -4 1624.84   36.90
  -4   0   4 1588.44   46.20
   2   0  -4  573.94   25.10
  -2   0   4  576.74   24.90
   2   0  -4  546.75   34.00
  -2   0   4  589.44   23.30
   0   0  -4  724.73   26.70
   0   0  -4  740.63   29.00
   0   0   4  731.13   28.60
   2   0   4  399.66   23.10
  -2   0  -4  423.16   18.70
  -2   0  -4  407.86   23.20
  -2   0  -4  418.66   19.20
  -4   0  -4  265.87   14.80
  -4   0  -4  292.97   14.40
   4   0   4  299.37   21.70
  -4   0  -4  276.77   20.90
   4   0   4  273.07   15.40
   6   0   4  488.45   29.20
   6   0   4  465.25   20.60
  -6   0  -4  490.05   19.90
  -6   0  -4  496.45   17.40
  -6   0  -4  501.65   30.10
  -8   0  -4   88.69    9.00
  -8   0  -4   77.99   14.10
   8   0   4   99.99    9.60
 -10   0  -4  208.88   14.10
 -10   0  -4  224.68   22.90
  10   0   4  238.18   15.30
 -12   0  -4 2259.67   54.09
  12   0   4 2312.17   56.29
 -12   0  -4 2325.47   79.29
 -14   0  -4  531.25   24.70
 -14   0  -4  537.75   38.50
  14   0   4  519.65   24.90
 -16   0  -4  716.33   30.90
 -16   0  -4  712.43   46.60
  16   0   4  732.03   31.70
 -18   0  -4  215.18   27.40
 -18   0  -4  200.28   17.30
  18   0   4  158.88   15.80
 -20   0  -4  131.49   22.90
 -20   0  -4  159.98   17.20
  20   0   4  140.49   15.60
 -22   0  -4   23.10    9.20
  22   0   4   33.30    7.80
 -22   0  -4   47.90   11.20
  24   0   4   11.90    5.10
 -24   0  -4    7.80    4.60
 -24   0  -4    3.90    6.10
 -26   0  -4  221.08   33.10
  26   0   4  202.78   21.70
 -26   0  -4  257.47   24.70
  28   0   4   72.89   16.00
  30   0   4  141.29   21.20
  32   0   4   -1.70    4.40
 -32   0  -4   16.10   10.70
 -34   0  -4  294.47   43.50
  36   0   4    7.90   13.90
  37  -1  -4    3.20    7.00
 -37  -1   4   14.30    9.70
 -37   1   4    1.20   11.00
 -35  -1   4  209.88   24.00
  35  -1  -4  154.68   26.30
  35   1  -4  184.18   24.40
 -35   1   4  193.38   30.00
 -33  -1   4   35.60    9.40
  33  -1  -4   61.39   14.70
  33  -1  -4   76.79   16.90
  33   1  -4  102.89   16.00
 -33   1   4   43.20   13.30
  33   1  -4   74.69   17.20
  31  -1  -4   22.90    9.10
  31  -1  -4   28.60    8.90
 -31  -1   4   21.60    8.30
  31   1  -4   24.00    8.10
 -31   1   4    2.80    7.10
  31   1  -4   22.80    7.90
  29  -1  -4   52.09   12.70
 -29  -1   4   56.99   13.70
 -29   1   4   74.09   16.70
  29   1  -4   41.60   11.20
 -27  -1   4  297.97   23.30
  27  -1  -4  263.97   27.80
  27  -1  -4  278.07   25.80
 -27   1   4  289.97   27.40
  27   1  -4  286.07   27.70
 -25  -1   4    1.60    3.50
  25  -1  -4    5.00    4.00
  25  -1  -4   -3.10    3.70
  25   1  -4    5.50    5.20
  25   1  -4    0.10    5.30
 -25   1   4   -1.30    4.20
  23  -1  -4   31.80    9.70
  23  -1  -4   29.90    9.40
 -23  -1   4   46.70    8.70
  23   1  -4   30.60    9.30
  23   1  -4   18.20    8.20
  21  -1  -4   35.00    9.90
 -21  -1   4   45.80    9.00
  21  -1  -4   34.50    9.40
  21   1  -4   34.00    9.40
 -21   1   4   40.70   10.70
  21   1  -4   27.40    8.20
 -19  -1   4  157.98   12.80
  19  -1  -4  142.29   17.30
  19   1  -4  137.99   18.70
  19   1  -4  154.68   18.30
 -19   1   4  147.09   19.10
 -17  -1   4  122.39    9.20
  17  -1  -4   97.79   14.20
  17   1  -4  126.09   16.90
 -17   1   4  113.49   16.20
  17   1  -4  113.19   15.90
  15  -1  -4 1692.53   57.79
  15   1  -4 1657.83   59.19
 -15   1   4 1701.83   59.39
  15   1  -4 1685.03   58.79
  13  -1  -4  898.01   39.70
 -13   1   4  832.12   39.20
  13   1  -4  900.71   40.30
  13   1  -4  878.31   40.10
  11  -1  -4  147.59   15.70
 -11   1   4  145.49   15.60
  11   1  -4  140.49   15.60
   9  -1  -4 2989.90  102.79
   9   1  -4 2729.93   74.29
  -9   1   4 2699.83   71.99
   7  -1  -4 1835.22   53.39
  -7   1   4 1875.71   55.19
   7   1  -4 1809.42   53.99
   5  -1  -4  499.45   25.00
   5   1  -4  512.05   25.60
   5   1  -4  479.85   15.00
  -5   1   4  472.35   24.90
  -5   1   4  501.35   21.40
   3  -1  -4  587.14   25.90
  -3   1   4  568.34   24.50
   3   1  -4  591.14   20.90
   1  -1  -4    8.00    3.00
   1  -1  -4    5.40    2.80
  -1   1   4    6.60    3.10
  -1   1   4    7.40    3.60
   1   1  -4   13.70    3.90
  -1  -1  -4   29.70    7.70
  -1  -1  -4    7.30    3.20
  -1  -1  -4    8.40    3.10
  -1   1  -4   12.50    3.90
   1   1   4   18.90    4.70
   1   1   4   18.20    5.40
  -3  -1  -4   83.79   12.00
  -3  -1  -4   61.69    7.30
   3   1   4   76.19    9.80
   3   1   4   67.19    7.90
  -3   1  -4   58.49   10.10
  -3   1  -4   71.69    7.50
   3   1   4   68.39   11.70
  -5  -1  -4   89.89   13.50
  -5  -1  -4   90.89    7.60
  -5  -1  -4   96.39   10.30
   5   1   4   94.79   13.80
  -5   1  -4   83.99   12.80
  -5   1  -4   94.29    7.60
   5   1   4   94.79   10.60
  -7  -1  -4    3.00    2.50
   7  -1   4    2.10    1.80
  -7  -1  -4    1.50    3.30
  -7   1  -4    0.90    2.50
   7   1   4    2.00    3.30
  -7   1  -4    2.40    1.40
   7   1   4   -0.40    1.90
   9  -1   4 1480.85   36.60
  -9  -1  -4 1467.35   57.79
  -9  -1  -4 1524.85   43.30
  -9   1  -4 1516.15   35.20
   9   1   4 1494.75   44.50
   9   1   4 1471.85   57.89
  -9   1  -4 1397.46   56.69
 -11  -1  -4   84.49   10.50
 -11  -1  -4   68.79   13.90
  11  -1   4   97.19    8.90
 -11   1  -4  102.79    8.90
  11   1   4   86.29   15.60
 -11   1  -4   76.79   14.10
  11   1   4   88.09   10.70
 -13  -1  -4 1600.14   48.10
 -13  -1  -4 1541.55   65.49
  13  -1   4 1602.14   42.10
  13   1   4 1633.84   49.80
 -13   1  -4 1613.84   66.89
  13   1   4 1582.24   65.19
 -13   1  -4 1583.94   40.80
  15  -1   4  448.06   22.00
 -15  -1  -4  480.65   26.00
 -15  -1  -4  502.25   37.60
  15   1   4  479.35   26.70
 -15   1  -4  502.05   22.70
 -15   1  -4  439.86   35.90
  17  -1   4  341.77   20.20
 -17  -1  -4  362.96   23.50
 -17  -1  -4  308.67   31.10
 -17   1  -4  380.16   21.40
 -17   1  -4  277.67   29.90
  17   1   4  312.87   22.60
 -19  -1  -4   50.39   11.40
  19  -1   4   41.60    8.40
 -19  -1  -4   25.40    8.00
  19   1   4   66.39   12.10
 -19   1  -4   15.10    9.40
 -19   1  -4   52.29   10.10
 -21  -1  -4  157.68   18.60
  21  -1   4  221.18   18.40
 -21  -1  -4  190.48   27.40
 -21   1  -4  182.98   28.30
 -21   1  -4  202.98   18.00
  21   1   4  189.78   19.40
 -23  -1  -4    7.50    4.70
 -23  -1  -4    3.80    6.80
  23  -1   4    6.30    4.20
 -23   1  -4    5.80    6.10
  25  -1   4   27.90    8.20
 -25  -1  -4   18.00   11.50
 -25  -1  -4   31.60    9.00
 -25   1  -4   25.00   10.30
  25   1   4   33.60    8.90
 -27  -1  -4   44.40   15.30
 -27  -1  -4   88.99   16.90
  27   1   4   71.09   15.10
 -27   1  -4   69.49   17.50
 -29  -1  -4  110.29   19.70
  29  -1   4  131.29   18.80
  29   1   4  117.69   20.70
  31  -1   4  201.78   23.50
 -31  -1  -4  199.98   40.40
 -31   1  -4  231.18   38.00
  33  -1   4   33.40    9.90
 -33  -1  -4   33.60   15.00
 -33   1  -4   37.30   14.10
 -35  -1  -4   48.60   18.00
  35   1   4   68.29   15.80
  36  -2  -4   -3.00    5.10
 -36   2   4   -8.90    9.00
  36   2  -4   -3.80    5.20
  34  -2  -4   54.89   13.10
 -34  -2   4   61.99   15.70
  34  -2  -4   69.09   16.70
  34   2  -4   55.19   14.00
 -34   2   4   47.40   13.40
 -32  -2   4  157.08   20.20
  32  -2  -4  217.18   25.00
  32   2  -4  201.08   24.00
 -32   2   4  206.98   29.00
  32   2  -4  144.09   25.30
  30  -2  -4   21.60    8.80
 -30  -2   4   22.80    6.30
 -30   2   4   30.10   10.20
  30   2  -4   18.90    9.20
  30   2  -4   16.00    7.10
  28  -2  -4   92.59   15.90
 -28  -2   4   63.09   12.30
 -28   2   4  100.49   17.90
  28   2  -4  100.49   18.10
  26  -2  -4  126.29   21.30
  26  -2  -4  131.89   18.50
 -26  -2   4  127.59   14.50
  26   2  -4  107.79   17.20
 -26   2   4  113.59   20.40
  24  -2  -4    6.10    4.50
 -24  -2   4    7.40    3.40
  24  -2  -4   13.60    6.10
 -24   2   4   -4.90    4.60
  24   2  -4    7.20    6.30
  24   2  -4    8.40    6.80
 -22  -2   4   19.60    4.80
  22  -2  -4    6.90    4.10
  22   2  -4   19.70    7.80
  22   2  -4   19.80    7.80
  20  -2  -4    2.20    3.50
  20   2  -4    0.10    4.00
  20   2  -4    7.60    6.00
 -20   2   4   -0.60    4.40
  18  -2  -4    7.80    4.70
  18   2  -4    5.60    4.30
 -18   2   4    2.70    3.70
  18   2  -4    5.70    4.10
  16  -2  -4  416.16   27.90
 -16   2   4  413.26   29.60
  16   2  -4  415.56   28.80
  14  -2  -4  595.74   32.60
 -14   2   4  613.84   34.70
  14   2  -4  675.73   35.90
  14   2  -4  610.84   34.10
  12  -2  -4  121.09   14.50
  12   2  -4   96.49   13.90
 -12   2   4   95.09   14.20
  12   2  -4  106.29   14.40
  10  -2  -4 2011.60   59.49
  10   2  -4 2040.70   59.59
 -10   2   4 1835.82   59.29
   8  -2  -4  274.77   20.60
  -8   2   4  278.27   20.70
   8   2  -4  280.17   20.30
   6  -2  -4  117.49   12.80
  -6   2   4  108.09   12.80
   4  -2  -4  190.38   15.40
  -4   2   4  172.68   15.00
   2  -2  -4  851.01   31.10
   2  -2  -4  796.42   32.60
  -2   2   4  756.02   30.50
  -2   2   4  792.02   33.20
   0  -2  -4  623.04   25.00
   0  -2  -4  603.14   27.50
   0   2   4  637.54   26.40
   0   2   4  604.34   30.20
  -2  -2  -4  469.25   24.10
  -2  -2  -4  436.46   26.30
  -2  -2  -4  471.65   20.20
   2   2   4  498.35   25.40
   2   2   4  501.95   28.70
   2   2   4  461.95   21.00
  -4  -2  -4  332.37   15.70
  -4  -2  -4  332.57   24.30
  -4  -2  -4  372.56   21.10
   4   2   4  359.96   25.70
   4   2   4  334.67   16.60
  -4   2  -4  348.77   13.10
   4   2   4  341.37   20.90
  -6  -2  -4  572.94   26.60
  -6  -2  -4  545.85   32.90
  -6  -2  -4  598.84   19.80
   6   2   4  609.94   28.60
  -6   2  -4  603.84   15.80
   6   2   4  616.84   35.10
   6   2   4  596.34   21.30
  -8  -2  -4  599.74   18.30
  -8  -2  -4  608.34   28.00
  -8  -2  -4  607.74   35.80
   8   2   4  543.95   27.70
   8   2   4  579.74   35.80
  -8   2  -4  582.04   15.50
 -10  -2  -4  949.01   47.70
  10  -2   4  997.70   25.10
 -10  -2  -4 1042.00   37.80
  10   2   4  992.40   38.90
 -10   2  -4  964.80   23.40
 -10   2  -4  988.80   28.60
  10   2   4  920.91   47.80
  12  -2   4  529.15   18.70
 -12  -2  -4  534.65   36.90
 -12  -2  -4  509.45   27.30
  12   2   4  538.55   37.10
 -12   2  -4  549.45   18.60
  12   2   4  505.45   27.80
 -12   2  -4  527.75   19.10
 -14  -2  -4  128.19   14.50
 -14  -2  -4  115.79   18.30
  14  -2   4  122.19    9.60
  14   2   4  123.69   14.60
 -14   2  -4  115.79    9.80
  14   2   4  126.49   19.20
 -16  -2  -4  400.56   26.10
  16  -2   4  393.46   19.00
 -16  -2  -4  460.85   37.00
  16   2   4  429.96   35.90
  16   2   4  425.96   27.40
 -16   2  -4  419.16   20.40
  18  -2   4  787.22   29.50
 -18  -2  -4  735.53   37.00
 -18  -2  -4  800.62   50.69
  18   2   4  829.82   40.20
  18   2   4  728.83   48.60
 -18   2  -4  688.73   57.99
  20  -2   4  123.89   12.40
 -20  -2  -4  161.28   18.50
 -20  -2  -4  153.58   24.60
  20   2   4  120.79   16.80
 -20   2  -4  122.49   23.60
  22  -2   4  113.29   12.80
 -22  -2  -4  114.79   16.70
 -22  -2  -4  121.79   23.70
 -22   2  -4  138.09   23.80
  22   2   4  124.89   18.10
 -24  -2  -4   76.49   15.80
 -24  -2  -4   52.09   14.80
  24  -2   4   67.99   11.20
 -24   2  -4   53.19   14.70
  24   2   4   75.29   15.50
  26  -2   4    9.90    4.10
 -26  -2  -4    4.40    5.60
 -26  -2  -4    5.30    8.50
 -26   2  -4    8.20    7.30
  26   2   4   10.30    5.70
 -28  -2  -4   83.39   17.40
  28  -2   4   69.19   13.50
  28   2   4   82.09   15.40
 -30  -2  -4    5.30    6.00
  30  -2   4   14.70    5.80
  30   2   4  -10.00    4.50
 -30   2  -4    3.80    6.60
  32  -2   4  209.68   23.70
  32   2   4  226.18   28.90
 -32   2  -4  246.48   37.80
 -34  -2  -4   -7.10    7.20
  34  -2   4   -0.90    7.30
  34   2   4   -1.80    7.20
 -34   2  -4  -21.20    8.60
  36  -2   4   -4.40    5.70
  35  -3  -4    5.80    6.20
  35  -3  -4   10.70    8.00
 -35   3   4    4.20   10.60
  35   3  -4   -2.30    8.60
  33  -3  -4   78.19   17.10
  33  -3  -4   31.30   11.00
 -33   3   4   31.50   12.20
  33   3  -4   51.89   11.70
  31  -3  -4   -6.30    3.70
 -31   3   4  -10.60    7.40
  31   3  -4  -12.10    4.80
  31   3  -4   -7.60    5.20
  29  -3  -4   95.89   16.20
  29   3  -4   87.59   19.70
 -29   3   4   51.79   14.30
  29   3  -4   71.89   16.30
  27  -3  -4   30.10   10.60
  27  -3  -4   10.00    6.40
  27   3  -4    9.90    7.30
 -27   3   4   18.10    9.70
  25  -3  -4    2.20    4.10
  25  -3  -4    0.60    5.20
  25   3  -4    3.60    4.40
 -25   3   4   -2.90    5.10
  25   3  -4    1.50    3.90
  23  -3  -4  146.69   19.40
 -23   3   4  190.88   24.20
  23   3  -4  168.48   21.40
  23   3  -4  175.28   22.00
  21  -3  -4   60.69   12.00
  21   3  -4   98.69   16.50
  21   3  -4  110.69   17.20
 -21   3   4   92.39   16.90
  19  -3  -4  106.49   15.80
 -19   3   4   94.59   16.40
  19   3  -4  100.59   16.50
  19   3  -4   89.49   15.70
  17  -3  -4   99.49   14.60
  17   3  -4  120.19   16.40
  17   3  -4  104.39   16.20
 -17   3   4  114.49   17.30
  15  -3  -4   18.00    6.50
 -15   3   4   17.20    6.90
  15   3  -4   23.80    7.80
  13  -3  -4  261.37   21.70
 -13   3   4  276.27   23.60
  13   3  -4  211.68   19.80
  11  -3  -4  272.97   21.20
  11   3  -4  276.17   21.40
  11   3  -4  258.47   12.60
 -11   3   4  258.17   21.90
   9  -3  -4   96.29   12.60
   9   3  -4   88.19   12.40
   7  -3  -4   22.80    6.50
   7   3  -4   15.70    5.00
  -7   3   4   18.30    6.00
   5  -3  -4  426.96   24.00
  -5   3   4  422.96   24.90
   5   3  -4  440.56   22.60
   3  -3  -4   82.99   10.40
   3  -3  -4   62.79   10.70
   3   3  -4   71.49    9.10
   1  -3  -4   44.40    8.60
   1  -3  -4   53.99    8.40
  -1   3   4   55.79   11.10
  -1   3   4   51.19    8.70
   1   3  -4   51.49    7.10
  -1  -3  -4    4.20    2.80
  -1  -3  -4    3.50    2.20
   1   3   4    4.80    2.80
  -1   3  -4    4.80    1.80
   1   3   4    6.60    4.30
   1   3   4    7.90    3.60
  -3  -3  -4  104.29   14.90
  -3  -3  -4   94.69    9.60
  -3   3  -4   96.79    6.60
   3   3   4   97.69   15.20
   3   3   4   93.29   10.30
  -5  -3  -4 1042.80   31.30
  -5  -3  -4 1012.80   45.60
  -5  -3  -4 1027.50   38.60
   5   3   4 1001.10   31.90
   5   3   4 1002.50   40.20
   5   3   4  967.70   46.20
  -7  -3  -4  431.66   18.80
  -7  -3  -4  423.46   30.40
  -7  -3  -4  452.05   25.70
   7   3   4  464.15   32.50
   7   3   4  427.36   19.20
  -9  -3  -4    9.20    3.70
  -9  -3  -4   12.50    5.60
  -9  -3  -4    7.20    3.10
   9   3   4   10.60    3.00
  -9   3  -4    7.70    2.90
   9   3   4    5.30    4.80
   9   3   4    6.90    4.30
 -11  -3  -4  310.17   28.00
 -11  -3  -4  331.77   23.10
 -11   3  -4  304.47   17.00
  11   3   4  314.07   14.70
  11   3   4  363.46   24.90
  11   3   4  318.37   29.20
 -13  -3  -4    4.70    4.00
 -13  -3  -4   -0.20    2.00
 -13   3  -4    4.00    2.70
  13   3   4   -1.60    2.40
  13   3   4    5.70    3.60
 -15  -3  -4   -1.60    2.70
  15  -3   4    0.10    1.50
 -15  -3  -4    0.10    3.20
  15   3   4    0.60    2.70
 -15   3  -4    2.30    2.20
  15   3   4    5.80    4.60
  17  -3   4  717.63   23.80
 -17  -3  -4  757.32   48.80
 -17  -3  -4  765.32   39.10
 -17   3  -4  705.23   26.90
  17   3   4  692.23   38.00
  17   3   4  707.43   48.50
 -19  -3  -4  495.45   32.50
 -19  -3  -4  587.84   44.90
  19  -3   4  472.55   20.90
 -19   3  -4  529.55   23.10
  19   3   4  530.65   34.50
  19   3   4  500.45   41.60
 -21  -3  -4  310.67   34.80
  21  -3   4  285.27   17.60
 -21  -3  -4  298.17   27.00
  21   3   4  281.67   26.40
  21   3   4  302.07   34.00
 -23  -3  -4   11.20    7.30
  23  -3   4    6.00    3.70
 -23  -3  -4   11.20    5.50
  23   3   4   12.40    6.40
 -23   3  -4    5.10    5.90
 -25  -3  -4   -3.20    6.50
  25  -3   4    2.20    2.50
 -25  -3  -4   -1.90    4.30
  25   3   4    0.50    5.20
 -25   3  -4    4.40    5.90
 -27  -3  -4    3.20    7.20
  27  -3   4    6.70    4.20
 -27  -3  -4    1.70    6.40
  27   3   4    2.80    4.40
  29  -3   4   21.60    7.90
 -29  -3  -4   14.40    7.80
 -29   3  -4   24.40   10.80
 -31  -3  -4  128.89   23.30
 -31  -3  -4  150.88   29.10
  31  -3   4  106.99   17.80
  31   3   4  138.09   23.80
 -31   3  -4   66.49   18.00
 -33  -3  -4   55.29   18.00
  33  -3   4   47.60   10.40
 -33  -3  -4   21.90    8.90
  33   3   4   36.90   12.50
 -33   3  -4   19.20   13.40
 -35  -3  -4  -15.90   10.20
  35  -3   4    1.50    7.60
  34  -4  -4   29.50   10.60
  34  -4  -4   22.40    8.70
  34   4  -4   43.40   11.10
 -34   4   4    9.20   11.50
  32  -4  -4    6.80    5.20
  32  -4  -4   -2.20    6.60
 -32   4   4    4.00    9.20
  32   4  -4   -7.00    6.20
  30  -4  -4    3.30    4.40
 -30   4   4    1.30    7.10
  30   4  -4   -6.00    5.30
  30   4  -4   -2.50    6.30
  28  -4  -4  207.58   24.10
  28   4  -4  184.28   24.40
 -28   4   4  236.08   28.60
  26  -4  -4   30.30    9.10
 -26   4   4   33.00   12.20
  26   4  -4   37.50   11.80
  24  -4  -4   37.40   11.30
  24   4  -4   12.90    6.80
 -24   4   4   22.50    8.80
  22  -4  -4    5.60    5.10
  22   4  -4    7.90    5.50
 -22   4   4    4.40    5.60
  20  -4  -4   75.29   12.90
 -20   4   4   79.19   16.40
  20   4  -4   69.09   15.10
  20   4  -4   75.99   14.90
  18  -4  -4   10.80    5.60
 -18   4   4   14.10    6.80
  18   4  -4   11.90    5.10
  18   4  -4   12.70    3.60
  16  -4  -4   13.30    5.50
 -16   4   4    5.10    5.40
  16   4  -4   12.40    4.60
  16   4  -4    8.90    3.40
  14  -4  -4   -0.20    1.90
  14   4  -4    1.90    2.20
  14   4  -4    4.40    3.20
 -14   4   4   -2.70    2.20
  12  -4  -4   19.80    6.10
  12   4  -4   35.50    6.70
 -12   4   4   34.40    9.30
  12   4  -4   49.60   10.70
  10  -4  -4   11.20    5.60
 -10   4   4   17.90    7.00
  10   4  -4   13.10    5.90
   8  -4  -4    0.80    2.50
   8   4  -4    0.10    2.40
  -8   4   4   -2.70    1.20
   6  -4  -4    5.20    3.40
   6  -4  -4    0.70    2.00
   6   4  -4    4.50    3.20
  -6   4   4    4.60    3.50
   4  -4  -4   78.09   11.90
   4  -4  -4   70.29   10.90
   4   4  -4  100.89   11.20
  -4   4   4   73.09   11.60
   2  -4  -4  245.48   19.90
   2  -4  -4  255.37   18.40
  -2   4   4  230.88   18.10
   2   4  -4  240.68   15.00
   0  -4  -4  209.88   16.70
   0   4  -4  219.88   12.70
   0   4   4  200.88   18.90
   0   4   4  223.28   21.70
   0   4   4  215.08   17.00
  -2  -4  -4   90.19   12.10
  -2  -4  -4  105.39   11.60
   2   4   4   77.89   12.50
   2   4   4   88.49   10.80
   2   4   4   95.99   14.90
  -2   4  -4   86.99    7.30
  -4  -4  -4  701.73   28.20
  -4  -4  -4  771.62   34.80
  -4   4  -4  674.63   17.00
   4   4   4  729.13   41.20
   4   4   4  708.93   29.20
   4   4   4  693.33   35.30
  -6  -4  -4  414.86   21.10
  -6  -4  -4  429.06   26.30
   6   4   4  398.96   26.60
   6   4   4  424.06   32.50
   6   4   4  439.26   21.90
  -8  -4  -4   12.70    4.60
  -8  -4  -4   17.10    4.90
   8   4   4   26.90    8.10
   8   4   4   11.00    3.80
  -8   4  -4    9.10    4.30
   8   4   4   21.70    6.50
 -10  -4  -4   58.19   14.10
 -10  -4  -4   48.90   10.60
  10   4   4   66.39   12.20
  10   4   4   25.00    7.50
 -10   4  -4   62.29    9.70
  10   4   4   47.00    7.40
 -12  -4  -4  299.87   29.40
 -12  -4  -4  326.17   24.70
 -12   4  -4  330.77   20.20
  12   4   4  360.76   32.90
  12   4   4  331.67   25.60
  12   4   4  319.67   17.00
 -14  -4  -4   91.99   14.70
 -14  -4  -4  103.09   19.10
  14   4   4  100.59    9.50
 -14   4  -4   96.89   11.10
  14   4   4  102.09   15.40
  14   4   4  109.69   19.80
 -16  -4  -4  123.19   16.90
 -16  -4  -4  109.39   23.10
  16   4   4  127.49   21.40
 -16   4  -4  109.39   11.90
  16   4   4  132.39   18.20
 -18  -4  -4    1.30    3.60
 -18  -4  -4    1.40    4.10
  18   4   4   -2.10    2.50
 -18   4  -4   -0.80    2.60
  18   4   4    1.30    4.40
 -20  -4  -4    5.30    4.90
  20  -4   4   15.20    3.50
 -20  -4  -4    8.20    7.00
 -20   4  -4   10.60    4.20
  20   4   4    5.50    6.10
  20   4   4   12.50    6.20
 -22  -4  -4   21.10    9.30
  22  -4   4   26.50    6.20
 -22  -4  -4   24.10    9.90
 -22   4  -4   20.50    6.30
  22   4   4   13.80    7.70
  22   4   4   30.20   11.40
  24  -4   4   41.50    8.00
 -24  -4  -4   24.40    9.00
 -24  -4  -4   37.90   13.70
  24   4   4   30.00    9.60
  24   4   4   30.60   11.80
 -24   4  -4   28.80    7.00
  26  -4   4   20.50    5.10
 -26  -4  -4   16.90    8.30
 -26  -4  -4   15.40    8.60
 -28  -4  -4   81.09   18.50
  28  -4   4   70.79   12.00
  28   4   4   99.79   20.00
 -30  -4  -4   16.30    9.90
 -30  -4  -4   22.70    8.90
  30  -4   4   51.39   12.60
  30   4   4   15.70    9.20
 -32  -4  -4  -12.00    7.70
 -32  -4  -4   -8.70    5.30
  32  -4   4    0.50    5.40
  32   4   4   -8.00    6.00
 -34  -4  -4   -6.10   10.60
 -34  -4  -4    0.00    6.40
  33  -5  -4   15.50    7.50
  33  -5  -4    8.90    7.30
  33   5  -4   13.00    9.00
 -33   5   4    5.70   10.40
  31  -5  -4    0.90    6.00
  31   5  -4    0.10    8.30
 -31   5   4   -3.70    8.10
  29  -5  -4  243.88   27.50
 -29   5   4  224.98   30.60
  29   5  -4  193.88   32.80
  29   5  -4  162.08   25.80
  27  -5  -4   30.40   10.20
  27   5  -4   32.80   11.90
 -27   5   4   49.90   13.10
  25  -5  -4  185.58   22.50
 -25   5   4  176.28   25.20
  25   5  -4  209.18   25.70
  23  -5  -4   15.80    6.60
 -23   5   4    7.30    8.20
  23   5  -4   10.50    7.50
  21  -5  -4   32.80    9.50
  21   5  -4   34.30    8.60
 -21   5   4   23.90   10.40
  19  -5  -4  144.99   18.40
 -19   5   4  137.89   20.60
  19   5  -4  140.89   19.90
  19   5  -4  128.09   14.30
  17  -5  -4    4.40    3.80
  17   5  -4    1.20    2.80
  17   5  -4   -1.00    3.20
 -17   5   4    8.80    6.90
  15  -5  -4  604.04   35.70
 -15   5   4  631.74   39.60
  15   5  -4  664.13   38.20
  15   5  -4  648.34   30.90
  13  -5  -4 1012.30   45.70
  13   5  -4  942.41   44.10
 -13   5   4 1026.10   61.39
  13   5  -4 1006.70   39.10
  11  -5  -4  121.79   16.10
  11   5  -4  110.89   15.00
 -11   5   4  102.99   15.70
   9  -5  -4 1348.37   53.49
   9  -5  -4 1454.75   53.29
   9   5  -4 1407.16   49.99
   7  -5  -4  117.69   15.10
   7  -5  -4   92.59   13.20
  -7   5   4  107.49   14.40
   7   5  -4  102.19   12.50
   5  -5  -4  206.38   19.70
   5  -5  -4  183.98   17.80
   5   5  -4  185.88   15.80
  -5   5   4  214.18   19.60
   3  -5  -4  738.03   34.30
   3  -5  -4  694.43   35.60
   3   5  -4  761.62   29.70
  -3   5   4  682.23   34.20
   1  -5  -4  319.17   22.00
   1  -5  -4  379.46   25.80
   1   5  -4  355.46   18.30
  -1   5   4  347.17   23.50
  -1   5   4  331.67   25.50
  -1  -5  -4   56.29   10.70
  -1  -5  -4   65.89   10.20
  -1   5  -4   57.99    7.00
   1   5   4   48.20   10.70
   1   5   4   61.59   10.70
  -3  -5  -4 1118.99   45.50
  -3  -5  -4 1115.49   41.00
  -3   5  -4 1120.29   28.30
   3   5   4 1126.99   54.59
   3   5   4 1127.59   41.80
   3   5   4 1212.48   49.80
  -5  -5  -4  539.75   31.30
  -5  -5  -4  572.74   27.90
   5   5   4  584.54   28.50
   5   5   4  533.95   38.30
  -5   5  -4  562.24   15.90
   5   5   4  551.44   33.70
  -7  -5  -4  112.89   14.70
  -7  -5  -4  115.49   13.10
  -7   5  -4  112.29   13.60
   7   5   4  116.89   19.10
   7   5   4  122.59   13.00
   7   5   4  122.49   16.20
  -9  -5  -4   43.60   10.20
  -9   5  -4   49.20    9.70
   9   5   4   52.89    8.80
   9   5   4   21.50    7.30
   9   5   4   52.89   12.20
 -11  -5  -4  592.54   34.80
 -11   5  -4  601.24   30.50
  11   5   4  653.83   28.50
  11   5   4  545.65   41.80
  11   5   4  595.44   36.70
 -13  -5  -4  202.28   21.00
 -13   5  -4  186.88   16.80
  13   5   4  191.28   21.40
  13   5   4  199.98   15.20
  13   5   4  201.68   26.10
 -15  -5  -4   35.60   11.00
 -15  -5  -4    6.10    6.20
  15   5   4    2.50    4.30
 -15   5  -4   11.20    4.80
  15   5   4    9.10    3.70
  15   5   4   11.50    5.60
 -17  -5  -4  323.67   33.50
 -17  -5  -4  337.27   29.10
  17   5   4  337.17   35.50
 -17   5  -4  310.87   22.00
  17   5   4  325.47   18.60
  17   5   4  328.77   29.40
 -19  -5  -4    6.80    4.80
 -19  -5  -4   -0.20    4.60
  19   5   4   -6.20    2.40
 -19   5  -4    1.50    2.10
  19   5   4   -4.80    2.60
 -21  -5  -4  520.15   45.60
 -21  -5  -4  438.16   34.60
  21   5   4  448.76   35.30
 -21   5  -4  422.56   26.30
  21   5   4  488.45   45.20
 -23  -5  -4  221.58   26.70
 -23  -5  -4  185.38   29.90
  23   5   4  184.48   30.80
 -23   5  -4  178.28   18.50
 -25  -5  -4   -5.50    4.00
 -25  -5  -4   -0.90    7.00
  25  -5   4    1.50    2.50
 -25   5  -4    1.10    4.10
  25   5   4   12.10   12.30
  27  -5   4   -0.30    2.70
 -27  -5  -4    0.50    4.80
  27   5   4   -1.00    6.70
  27   5   4   -8.90    4.00
 -27   5  -4    0.60    4.50
 -29  -5  -4   -3.20    5.20
 -29  -5  -4   -4.70    5.50
  29  -5   4   -3.30    3.10
  29   5   4  -14.00    4.80
  31  -5   4   11.00    5.10
 -31  -5  -4    9.60    8.50
 -31  -5  -4  -14.00    7.00
 -33  -5  -4   -5.70   10.90
  33  -5   4    5.00    4.70
 -33  -5  -4   13.70   10.20
  32  -6  -4  132.79   23.40
 -32   6   4  157.08   29.30
  32   6  -4  131.69   26.10
  30  -6  -4   20.70   10.40
  30   6  -4   20.60    9.50
 -30   6   4    5.90   10.40
  28  -6  -4  291.87   29.00
  28   6  -4  260.07   33.60
 -28   6   4  273.67   33.50
  26  -6  -4  184.48   21.80
  26   6  -4  145.89   24.20
 -26   6   4  168.78   24.70
  26   6  -4  183.18   26.00
  24  -6  -4  241.28   25.40
 -24   6   4  261.37   29.50
  22  -6  -4  184.88   22.00
 -22   6   4  227.98   27.60
  20  -6  -4   45.50   12.00
 -20   6   4   16.40   10.30
  20   6  -4   18.60    6.90
  20   6  -4   27.10    9.40
  18  -6  -4  166.08   20.70
  18   6  -4  154.98   17.70
  18   6  -4  141.19   21.50
 -18   6   4  170.48   23.40
  16  -6  -4    4.40    4.90
  16   6  -4   27.30    8.70
  16   6  -4   14.00    5.60
 -16   6   4    9.00    6.20
  14  -6  -4   66.19   13.00
  14  -6  -4   76.69   13.60
  14   6  -4   79.79   15.10
  14   6  -4   52.79   11.60
 -12  -6   4    5.40    5.00
  12  -6  -4    7.90    5.50
  12  -6  -4    1.50    4.10
  12   6  -4    8.20    5.30
  12   6  -4   12.50    5.00
 -12   6   4    6.80    5.70
 -10  -6   4  723.33   39.90
  10  -6  -4  758.22   39.40
  10  -6  -4  716.53   39.10
 -10   6   4  704.03   40.40
  10   6  -4  673.73   36.10
   8  -6  -4   -1.10    2.70
  -8  -6   4    1.00    2.90
   8  -6  -4    1.00    3.10
  -8   6   4    2.90    4.70
   8   6  -4   -0.90    2.80
  -6  -6   4    2.50    4.00
   6  -6  -4    0.80    3.20
   6  -6  -4   -1.70    2.00
  -6   6   4    1.00    2.90
   6   6  -4    3.00    3.20
  -4  -6   4   10.60    5.00
   4  -6  -4   13.60    5.40
   4  -6  -4   10.80    5.00
  -4   6   4   10.00    4.40
   4   6  -4   14.40    4.70
   2  -6  -4  140.39   16.90
  -2  -6   4  162.38   14.90
   2  -6  -4  156.48   16.40
   2   6  -4  132.29   12.70
  -2   6   4  151.18   17.00
   0  -6  -4   10.00    4.60
   0  -6  -4   19.30    6.00
   0  -6   4   36.20    7.70
   0   6   4    8.50    5.00
   0   6   4   23.70    7.60
   0   6  -4   25.90    6.10
  -2  -6  -4  832.42   37.70
  -2  -6  -4  800.42   39.70
   2   6   4  819.62   38.00
  -2   6  -4  764.12   26.70
   2   6   4  778.32   47.50
   2   6   4  889.71   44.90
  -4  -6  -4   48.40   10.10
   4   6   4   22.00    7.40
   4   6   4   43.30    9.30
  -4   6  -4   56.49   11.00
   4   6   4   20.70    8.00
  -4   6  -4   39.30    5.40
  -6  -6  -4  375.96   24.90
  -6  -6  -4  328.47   25.90
   6   6   4  367.76   33.90
   6   6   4  351.46   24.20
  -6   6  -4  403.76   27.20
   6   6   4  381.96   30.40
  -8  -6  -4  251.07   23.10
   8   6   4  250.97   20.10
  -8   6  -4  266.37   22.30
   8   6   4  305.67   32.00
 -10  -6  -4  245.18   23.20
  10   6   4  182.48   21.90
  10   6   4  242.88   28.90
 -10   6  -4  229.38   20.70
  10   6   4  229.38   18.80
 -12  -6  -4  314.47   27.40
 -12   6  -4  379.46   25.80
  12   6   4  360.76   22.80
  12   6   4  340.17   30.20
  12   6   4  372.76   36.50
 -14  -6  -4  328.17   28.60
 -14   6  -4  316.87   24.10
  14   6   4  349.87   22.90
  14   6   4  308.87   28.90
  14   6   4  306.07   34.20
 -16  -6  -4  564.44   38.50
  16   6   4  550.24   28.10
  16   6   4  559.84   47.40
 -16   6  -4  562.44   31.90
  16   6   4  539.75   39.10
 -18  -6  -4  923.71   50.99
 -18   6  -4  977.70   43.50
  18   6   4  931.91   52.59
  18   6   4  899.41   36.20
  18   6   4  955.60   63.29
 -20  -6  -4  268.37   29.00
 -20   6  -4  282.37   23.50
  20   6   4  220.08   17.90
  20   6   4  267.87   34.60
  20   6   4  223.88   25.80
 -22  -6  -4  274.57   29.80
  22   6   4  282.67   19.00
  22   6   4  288.97   37.20
 -22   6  -4  311.47   25.90
 -24  -6  -4   10.20    6.50
  24   6   4   -0.30    5.40
 -24   6  -4    8.70    5.70
  24   6   4   -0.10    6.70
 -26  -6  -4    2.70    6.90
  26   6   4    5.60    6.70
  26   6   4   20.80    8.80
 -28  -6  -4    4.30    5.20
  28   6   4   -5.10    5.70
 -28   6  -4    5.50   10.90
  28   6   4   -8.60    4.90
 -30  -6  -4   -8.80    5.30
 -30   6  -4   -4.20    7.10
 -32  -6  -4  338.67   54.99
  31  -7  -4  -10.60    5.90
  31  -7  -4   -8.50    6.10
  31   7  -4  -19.00    7.60
 -31   7   4   -4.30   11.40
  29  -7  -4   77.39   17.80
  29   7  -4   32.80   12.10
  27  -7  -4    9.70    7.50
 -27   7   4   35.90   11.40
  27   7  -4    6.10    8.30
  25  -7  -4   -3.40    3.00
  25   7  -4    2.60    4.10
 -25   7   4   -0.50    5.20
  25   7  -4    2.50    6.00
  23  -7  -4    8.20    5.80
  23   7  -4   13.00    7.10
  23   7  -4   14.30    7.80
 -23   7   4   10.10    6.30
  21  -7  -4   15.60    6.50
  21   7  -4   21.10    7.30
  21   7  -4   19.00    7.90
 -21   7   4   19.20    9.70
  19  -7  -4   35.30   10.50
  19   7  -4   48.10   12.60
  19   7  -4   61.39   13.60
 -19   7   4   71.39   17.50
  17  -7  -4   44.40   11.60
  17  -7  -4   20.10    7.20
 -17   7   4   23.80    8.90
  17   7  -4   45.30   11.70
  17   7  -4   57.19   13.60
  15  -7  -4  842.52   45.80
 -15  -7   4  878.41   50.59
  15  -7  -4  821.02   45.50
 -15   7   4  822.82   49.50
  15   7  -4  806.42   45.60
  15   7  -4  802.12   43.10
 -13  -7   4  283.17   27.30
  13  -7  -4  236.88   24.30
  13  -7  -4  253.77   25.20
 -13   7   4  241.38   26.30
  13   7  -4  245.98   23.90
  13   7  -4  294.57   27.10
 -11  -7   4  118.59   18.30
  11  -7  -4   96.29   15.80
  11  -7  -4  109.19   16.10
 -11   7   4  106.29   17.70
  11   7  -4   81.89   15.20
  -9  -7   4  651.23   37.80
   9  -7  -4  690.03   39.50
   9  -7  -4  640.64   38.00
   9   7  -4  658.73   36.30
  -9   7   4  636.54   40.40
   7  -7  -4  292.67   25.20
  -7  -7   4  304.87   25.00
   7  -7  -4  292.67   25.40
  -7   7   4  307.57   27.40
   7   7  -4  311.07   23.80
  -5  -7   4    2.40    3.20
   5  -7  -4    0.50    3.30
   5  -7  -4    2.80    3.10
  -5   7   4   -2.10    2.60
   5   7  -4   -0.80    2.20
   3  -7  -4  194.38   20.60
   3  -7  -4  209.58   21.00
  -3  -7   4  235.38   19.60
  -3   7   4  206.18   22.00
   3   7  -4  181.38   16.40
   1  -7  -4   19.90    6.80
   1  -7  -4   22.80    7.70
  -1  -7   4   19.70    6.00
   1   7  -4   11.20    3.50
  -1   7   4   18.10    9.20
  -1   7   4   11.00    5.40
  -1  -7  -4   13.90    5.90
   1  -7   4   14.10    4.10
  -1  -7  -4    7.50    4.70
   1   7   4   12.60    5.70
  -1   7  -4   14.20    4.20
   1   7   4    6.90    5.00
   3  -7   4   16.50    4.40
  -3  -7  -4   11.70    4.80
  -3  -7  -4   14.70    6.00
  -3   7  -4   15.00    6.00
   3   7   4   15.70    7.70
   3   7   4   19.30    9.70
  -3   7  -4   26.40    5.80
   3   7   4   19.00    6.80
   5  -7   4  116.99   10.00
  -5  -7  -4  138.09   17.60
  -5  -7  -4  104.79   15.80
   5   7   4  100.69   16.70
   5   7   4  176.08   25.40
   5   7   4  117.69   15.90
  -5   7  -4  125.39   10.00
  -5   7  -4  114.99   16.40
  -7  -7  -4  351.26   28.30
   7   7   4  262.87   30.00
  -7   7  -4  333.97   26.70
   7   7   4  284.17   23.20
   7   7   4  265.77   26.80
  -9  -7  -4   53.29   12.70
   9   7   4   66.59   16.40
   9   7   4   52.29   10.70
   9   7   4   64.79   15.20
  -9   7  -4   74.49   14.00
 -11  -7  -4   32.30    9.10
  11   7   4   25.70    9.20
  11   7   4   27.90    8.20
  11   7   4   22.70    7.90
 -11   7  -4   18.60    7.50
 -13  -7  -4  106.49   17.50
 -13   7  -4  100.29   15.90
  13   7   4  122.59   19.50
  13   7   4  109.19   22.40
  13   7   4  125.39   15.50
 -15  -7  -4  275.87   28.10
 -15   7  -4  333.47   26.50
  15   7   4  327.17   24.00
  15   7   4  288.97   34.90
 -17  -7  -4  318.57   32.80
 -17   7  -4  276.67   25.00
  17   7   4  323.27   23.70
  17   7   4  314.37   38.10
 -19  -7  -4   47.70   12.90
  19   7   4   29.90   10.80
 -19   7  -4   33.70    9.30
  19   7   4   34.20    8.00
 -21  -7  -4  434.46   37.30
 -21   7  -4  422.16   31.70
  21   7   4  360.16   24.60
  21   7   4  428.96   45.30
 -23  -7  -4   14.70    8.00
  23   7   4   31.20   10.90
  23   7   4   22.10    7.60
  23   7   4    6.00    8.40
 -23   7  -4   19.00    7.10
 -25  -7  -4    4.40    6.20
 -25   7  -4    2.20    7.60
  25   7   4   -3.60    7.00
  25   7   4   -0.60    5.20
 -27  -7  -4  121.79   24.10
 -27   7  -4   94.69   19.50
 -29  -7  -4   19.30   11.40
 -29   7  -4   14.30    9.20
  29   7   4   15.90   11.40
 -31  -7  -4  214.18   34.10
  31   7   4   82.49   21.30
 -31   7  -4   91.79   17.50
  30  -8  -4    9.00    7.60
  30  -8  -4   -8.10    7.60
  30   8  -4  -19.80    8.80
  28  -8  -4   42.40   13.00
  28  -8  -4   51.19   15.30
  26  -8  -4   87.79   20.40
  26   8  -4   58.99   14.90
 -26   8   4   40.80   14.20
  24  -8  -4   -4.20    6.50
  24  -8  -4    2.30    6.80
 -24   8   4    1.80    8.40
  24   8  -4   -0.70    5.20
  24   8  -4   -1.60    7.00
  22  -8  -4    0.70    6.50
  22   8  -4   -3.10    4.40
  22   8  -4   -3.80    5.90
  20  -8  -4   40.70   10.80
  20  -8  -4   68.69   15.50
  20   8  -4   50.09   14.90
 -20   8   4   38.90   11.10
  20   8  -4   82.79   18.20
  18  -8  -4   10.80    6.80
  18  -8  -4    6.40    4.90
  18   8  -4   14.20    6.90
  18   8  -4    7.50    6.10
 -18   8   4   10.10    7.70
  16  -8  -4  394.26   32.80
  16  -8  -4  363.66   31.00
 -16   8   4  426.96   37.00
  16   8  -4  345.67   31.40
  16   8  -4  419.26   33.40
 -14  -8   4   -4.70    4.10
  14  -8  -4    4.40    5.10
  14   8  -4   -1.80    4.10
  14   8  -4   10.10    5.70
 -14   8   4   -3.40    3.90
 -12  -8   4    9.30    5.30
  12  -8  -4    6.80    4.20
  12  -8  -4   10.60    6.90
  12   8  -4   26.20    8.20
 -12   8   4   15.00    7.80
 -10  -8   4   94.29   16.90
  10  -8  -4  102.79   17.50
  10  -8  -4  106.19   16.60
  10   8  -4   72.89   15.20
 -10   8   4   84.69   18.50
   8  -8  -4  100.39   16.30
  -8  -8   4   81.59   15.10
   8  -8  -4   73.59   15.20
  -8   8   4   87.69   16.70
   8   8  -4   86.69   15.50
   6  -8  -4   30.40    9.00
  -6  -8   4   58.89   13.30
   6  -8  -4   65.99   13.90
  -6   8   4   32.20    9.10
   6   8  -4   74.29   13.40
   4  -8  -4  365.56   28.70
   4  -8  -4  297.17   26.90
  -4  -8   4  315.37   24.30
   4   8  -4  297.17   22.70
  -4   8   4  296.77   28.00
  -2  -8   4   -1.60    3.20
   2  -8  -4   -3.00    3.40
   2  -8  -4   -1.40    2.40
   2   8  -4    3.70    3.40
  -2   8   4    4.50    4.00
  -2   8   4    1.10    3.70
   0  -8   4    1.30    2.90
   0  -8  -4   -3.10    2.50
   0  -8  -4   -0.30    3.20
   0   8   4    0.60    3.60
   0   8  -4    3.50    4.20
   0   8   4    1.60    4.20
   0   8  -4    1.50    2.50
   2  -8   4  202.48   16.60
  -2  -8  -4  222.38   22.70
  -2  -8  -4  234.88   23.70
   2   8   4  222.18   25.60
   2   8   4  261.17   24.90
  -2   8  -4  209.38   16.20
  -2   8  -4  174.28   21.10
   4  -8   4   56.39    8.80
  -4  -8  -4   24.30    7.50
  -4   8  -4   71.89   13.60
   4   8   4   31.80    9.80
   4   8   4   29.70    8.30
  -4   8  -4   61.19    9.00
   4   8   4   41.20   11.70
   6  -8   4  102.89   10.30
  -6  -8  -4   91.59   15.80
   6   8   4   79.89   17.70
  -6   8  -4   76.99    8.90
   6   8   4   76.59   13.50
  -6   8  -4  118.29   17.10
   6   8   4  116.59   22.20
  -8  -8  -4   13.20    6.00
  -8   8  -4    7.30    5.20
   8   8   4    8.50    5.60
   8   8   4   10.10    6.80
   8   8   4    2.20    5.10
 -10  -8  -4  573.64   39.10
 -10   8  -4  598.44   37.50
  10   8   4  543.45   34.50
  10   8   4  581.14   42.30
  10   8   4  561.64   48.40
 -12  -8  -4  925.61   50.99
  12   8   4  940.11   54.99
  12   8   4 1034.30   66.09
  12   8   4  911.91   44.70
 -12   8  -4  976.90   49.10
 -14  -8  -4  485.25   37.30
 -14   8  -4  476.55   34.40
  14   8   4  492.95   32.30
  14   8   4  470.85   45.40
 -16  -8  -4  368.06   33.40
 -16   8  -4  340.47   29.50
  16   8   4  329.37   26.80
 -18  -8  -4  172.28   24.70
 -18   8  -4  114.19   20.20
  18   8   4  166.58   29.50
 -20  -8  -4    2.90    5.40
 -20   8  -4   -7.20    4.80
  20   8   4   -6.00    6.90
 -22  -8  -4   90.49   19.30
  22   8   4   46.40   16.00
  22   8   4   72.59   17.40
 -22   8  -4   75.89   17.00
  22   8   4   79.89   15.80
 -24  -8  -4   14.20    7.10
  24   8   4   24.20    8.60
 -24   8  -4   13.00    8.30
  24   8   4   19.20   13.80
 -26  -8  -4  232.58   31.00
  26   8   4  192.08   33.50
  26   8   4  178.18   20.30
 -26   8  -4  172.38   23.00
 -28  -8  -4   14.60   11.90
  28   8   4   -1.50    8.30
 -28   8  -4   -0.10    7.20
  27  -9  -4   24.50    9.80
  27  -9  -4   12.60    9.90
  27   9  -4   19.40    7.60
  25  -9  -4   -1.20    7.80
  25  -9  -4    9.90    7.80
  25   9  -4    1.50    7.50
  23  -9  -4   76.69   18.80
  23  -9  -4   80.39   19.10
 -23   9   4   43.40   15.40
  23   9  -4   35.50   11.10
  21  -9  -4    3.00    6.00
  21  -9  -4    1.70    4.40
 -21   9   4    5.10    8.40
  21   9  -4    5.50    5.70
  21   9  -4    0.90    5.90
  19  -9  -4   10.00    7.20
  19  -9  -4    5.90    5.00
 -19   9   4   14.40    9.80
  19   9  -4   11.50    8.00
  19   9  -4    1.40    5.70
 -17  -9   4    5.80    6.70
  17  -9  -4    2.00    6.60
  17  -9  -4    4.40    5.10
  17   9  -4    3.90    4.80
  17   9  -4   12.50    5.90
 -17   9   4   14.10   10.10
  15  -9  -4   31.10    9.10
  15  -9  -4   37.20   10.40
 -15  -9   4   37.10   10.70
  15   9  -4   70.79   16.80
 -15   9   4   43.90   13.20
  15   9  -4   75.49   16.70
 -13  -9   4   29.30    9.60
  13  -9  -4   17.00    7.10
  13  -9  -4   20.30    9.80
  13   9  -4   24.00    8.50
  13   9  -4    9.40    6.70
 -13   9   4   30.10   10.90
 -11  -9   4   -0.30    5.40
  11  -9  -4    3.60    5.10
  11  -9  -4    2.30    4.80
  11   9  -4   -0.20    5.60
  -9  -9   4   75.09   15.70
   9  -9  -4  111.69   17.90
   9  -9  -4   82.89   15.90
   9   9  -4  127.69   18.50
  -7  -9   4  131.59   19.10
   7  -9  -4  139.99   19.30
   7  -9  -4  168.88   36.20
   7   9  -4  115.79   17.70
   5  -9  -4  167.28   20.30
   5  -9  -4  190.48   23.20
  -5  -9   4  168.28   20.10
   5   9  -4  171.08   22.40
  -5   9   4  200.78   24.50
   5   9  -4  167.28   20.30
  -3  -9   4  138.69   17.60
   3  -9  -4  141.19   20.80
   3  -9  -4  135.29   19.00
   3   9  -4  154.78   17.90
  -3   9   4  126.09   19.70
   1  -9  -4    2.20    3.10
  -1  -9   4    2.90    3.90
   1  -9  -4   -0.30    3.10
  -1   9   4    0.40    4.70
  -1   9   4   -1.60    3.10
   1   9  -4   -5.00    3.00
   1  -9   4   14.00    5.40
  -1  -9  -4   15.80    6.10
  -1  -9  -4   13.10    5.80
   1   9   4   18.60    8.10
  -1   9  -4   14.50    5.30
  -1   9  -4    6.70    5.20
   1   9   4   20.00    9.50
   3  -9   4   13.10    4.40
  -3  -9  -4    8.60    6.80
   3   9   4   17.90    8.80
  -3   9  -4   12.90    4.90
   3   9   4   24.30   10.20
   3   9   4   27.60   11.20
  -3   9  -4   10.30    5.30
  -5  -9  -4  153.18   21.40
   5  -9   4  157.28   14.10
  -5   9  -4  187.68   22.60
  -5   9  -4  160.38   14.10
   5   9   4  219.98   23.90
   5   9   4  153.38   27.00
   5   9   4  189.98   26.20
  -7  -9  -4    4.80    4.70
   7  -9   4    1.90    2.60
   7   9   4   -3.20    3.70
   7   9   4    0.80    3.70
   7   9   4   -4.20    4.20
  -7   9  -4    6.20    5.10
  -9  -9  -4  252.17   35.60
   9   9   4  234.28   24.50
   9   9   4  204.38   25.80
  -9   9  -4  249.38   25.00
   9   9   4  227.38   44.30
 -11  -9  -4  357.96   33.20
 -11   9  -4  326.57   30.40
  11   9   4  465.15   39.60
  11   9   4  374.56   31.40
  11   9   4  387.16   43.20
 -13  -9  -4    7.80    6.10
 -13   9  -4    5.10    5.10
  13   9   4    2.80    7.90
  13   9   4   -1.00    6.00
  13   9   4    6.10    6.30
 -15  -9  -4  162.68   24.70
  15   9   4  175.88   38.50
 -15   9  -4  139.39   20.50
  15   9   4  194.08   22.80
  15   9   4  112.19   27.10
 -17  -9  -4    1.90    5.10
 -17   9  -4   -0.50    4.80
  17   9   4   -7.60    5.70
  17   9   4    1.00    5.40
 -19  -9  -4   41.40   13.40
  19   9   4   36.80   13.30
 -19   9  -4   94.19   16.80
  19   9   4   29.40    9.80
  19   9   4   33.80    9.90
 -21  -9  -4   -2.40    4.80
 -21   9  -4    1.10    5.10
  21   9   4   -2.00    4.80
  21   9   4  -14.40    6.90
 -23  -9  -4  205.38   30.80
  23   9   4  166.28   22.30
  23   9   4  156.58   34.80
 -23   9  -4  161.38   22.50
  25   9   4    4.00    8.80
  25   9   4  -14.70    7.30
 -25   9  -4    2.90    7.70
 -27  -9  -4   11.40    9.00
  27   9   4   10.80    8.30
 -27   9  -4   27.60    9.90
  27   9   4   14.30   13.70
  24 -10  -4    6.20    9.20
  24 -10  -4   19.50   13.30
  24  10  -4    9.00    8.80
  22 -10  -4   31.90   12.70
  22 -10  -4   20.80   10.50
  22  10  -4   38.50   12.20
  20 -10  -4   -2.10    6.70
  20 -10  -4  -11.90    4.90
  20  10  -4   -7.50    5.50
  18 -10  -4   -0.30    4.80
  18 -10  -4    1.00    6.10
 -18 -10   4   -2.00    5.80
  18  10  -4   -0.40    5.30
  18  10  -4   -5.40    5.90
 -18  10   4   -3.00    7.30
 -16 -10   4   16.40    8.00
  16 -10  -4   16.40    8.30
  16 -10  -4    8.60    6.90
 -16  10   4   27.50   10.90
  16  10  -4   10.40    7.50
  16  10  -4   17.60    8.90
 -14 -10   4  190.48   25.90
  14 -10  -4  182.18   23.50
  14 -10  -4  211.18   27.40
  14  10  -4  154.98   25.10
  14  10  -4  209.98   26.10
 -14  10   4  195.38   28.40
  12 -10  -4   24.40    8.80
  12 -10  -4   13.10    6.40
 -12 -10   4   21.50    8.30
 -12  10   4   19.10    8.90
  12  10  -4   23.30    9.00
  10 -10  -4  188.38   23.80
 -10 -10   4  183.88   24.80
  10 -10  -4  205.18   26.80
  10  10  -4  231.08   26.10
  10  10  -4  192.38   22.70
  -8 -10   4   29.90    9.70
   8 -10  -4   14.10    7.60
   8 -10  -4   24.70   12.20
   8  10  -4   17.00    7.20
   6 -10  -4   -1.70    3.50
  -6 -10   4   -0.70    3.00
   6 -10  -4   -0.40    5.20
   4 -10  -4    5.50    6.20
   4 -10  -4    1.70    3.50
  -4 -10   4    5.80    5.40
   4  10  -4    2.00    5.20
  -2 -10   4  124.09   18.20
   2 -10  -4  113.39   18.90
   2 -10  -4  108.99   19.70
   2  10  -4  122.59   17.50
   0 -10  -4   84.89   17.00
   0 -10   4   69.79   13.10
   0  10   4   51.99   14.70
   0  10  -4   85.69   14.60
   2 -10   4   29.30    8.30
  -2 -10  -4   13.50    6.50
   2  10   4   32.80   10.50
  -2  10  -4   17.90    6.50
  -4 -10  -4    7.60    6.70
   4 -10   4   -1.20    3.60
   4  10   4    2.00    3.40
   4  10   4   -1.30    3.40
   4  10   4    5.40    5.40
  -4  10  -4    5.50    4.90
  -4  10  -4   -2.90    4.60
   6 -10   4    1.70    3.00
  -6 -10  -4   -1.80    3.90
   6  10   4   -4.60    4.10
   6  10   4    8.80    6.50
  -6  10  -4    7.20    6.00
   6  10   4   -1.60    5.80
   8 -10   4    7.30    3.50
  -8 -10  -4    9.00    8.00
   8  10   4    8.50    5.90
  -8  10  -4   12.80    8.70
   8  10   4    3.10    6.40
   8  10   4    8.00    6.90
 -10 -10  -4  119.89   20.60
  10  10   4  119.39   23.60
  10  10   4  141.99   29.10
  10  10   4  114.69   19.60
 -10  10  -4  123.09   19.80
 -12 -10  -4   -0.60    3.80
  12  10   4    1.90    4.00
  12  10   4    5.50    5.70
  12  10   4  -12.10    5.00
 -12  10  -4    6.40    7.00
 -14 -10  -4   37.50   11.60
 -14  10  -4   27.90    8.80
  14  10   4   28.50   13.20
  14  10   4   70.29   14.90
  14  10   4   39.90   12.00
 -16 -10  -4   -6.00    4.70
  16  10   4    6.90    6.40
  16  10   4   -0.60    4.40
 -16  10  -4    6.80    8.70
  16  10   4   -6.40    7.20
 -18 -10  -4   30.00   10.70
  18  10   4   32.00    9.00
  18  10   4    7.70    9.20
 -18  10  -4   15.20    9.70
 -20 -10  -4   -0.20    6.40
  20  10   4    3.40    8.20
  20  10   4    6.30    6.00
 -22 -10  -4    4.90   13.60
  22  10   4    2.80    7.80
  22  10   4   -3.30   11.40
 -22  10  -4    3.80    7.60
 -24 -10  -4   -5.70    7.10
 -24  10  -4  -10.20    9.60
  24  10   4    2.30    7.40
  21 -11  -4   -7.50    9.40
  21 -11  -4  -15.70    6.00
  21  11  -4   -9.70    5.90
  19 -11  -4   53.69   17.90
  19 -11  -4   56.09   13.40
  19  11  -4   54.69   15.90
  17 -11  -4   14.30    7.70
  17 -11  -4   -0.90    6.00
  17  11  -4    4.90    7.20
  17  11  -4   -7.80    9.00
  15 -11  -4    9.10    7.60
 -15 -11   4   26.80   10.60
  15  11  -4   16.80   10.20
  15  11  -4    9.50    7.90
  15  11  -4    4.60    8.60
 -13 -11   4  145.09   25.50
  13 -11  -4  200.68   31.20
  13 -11  -4  207.28   30.00
  13  11  -4  209.58   42.70
  13  11  -4  227.88   33.70
  13  11  -4  178.98   26.50
 -11 -11   4  138.09   22.80
  11 -11  -4   85.29   20.90
  11 -11  -4  173.08   27.60
 -11  11   4  197.48   29.00
  11  11  -4  145.79   23.20
  11  11  -4  164.68   28.80
   9 -11  -4   77.39   18.40
   9 -11  -4  102.99   20.90
  -9 -11   4   94.39   19.50
   9  11  -4   82.89   18.50
   9  11  -4   45.20   11.80
  -9  11   4  118.79   21.80
   7 -11  -4   10.90    8.10
  -7 -11   4    4.10    5.40
   7  11  -4    9.40    7.70
  -7  11   4   -2.40    5.50
   7  11  -4    8.70    7.70
  -5 -11   4   21.50    8.20
   5 -11  -4   42.80   13.90
   5  11  -4   36.90   10.50
  -5  11   4   31.90    9.90
  -3 -11   4   30.20    8.30
   3 -11  -4   32.80   10.10
   3  11  -4   27.30    8.70
   3  11  -4    2.20    6.90
  -3  11   4   45.80   14.10
   1 -11  -4  183.08   24.50
  -1 -11   4  219.68   22.00
   1  11  -4  213.58   23.20
  -1  11   4  204.78   27.30
   1 -11   4    7.40    5.80
  -1 -11  -4   14.20    7.80
   1  11   4   -5.20    7.10
   1  11   4   12.10    9.90
  -1  11  -4   10.00    5.60
  -1  11  -4  -10.50    6.60
   3 -11   4   29.50    8.00
  -3 -11  -4   15.70    6.40
   3  11   4   31.60   13.50
  -3  11  -4   19.80    8.00
   3  11   4   12.10    8.00
  -3  11  -4   24.80    8.30
  -5 -11  -4  142.69   23.10
   5 -11   4  151.58   15.30
   5  11   4  144.29   24.50
   5  11   4  146.09   31.20
  -5  11  -4  115.29   16.20
   5  11   4  164.08   23.80
  -5  11  -4  160.58   24.20
  -7 -11  -4   10.40    8.90
   7  11   4   11.60   10.00
  -7  11  -4   27.60   12.50
   7  11   4   20.20    9.40
   7  11   4   13.40    7.20
  -9 -11  -4  227.88   28.60
   9  11   4  249.28   33.10
   9  11   4  239.58   37.60
  -9  11  -4  276.97   30.90
   9  11   4  235.98   28.20
 -11 -11  -4   30.40   10.70
 -11  11  -4   21.00    9.40
  11  11   4   30.00   11.10
  11  11   4   20.40    7.30
  11  11   4    5.10    6.10
 -13 -11  -4   -5.30    6.10
  13  11   4   20.60   14.70
  13  11   4    7.60    8.30
 -13  11  -4   -0.10    6.60
  13  11   4  -10.90    5.70
 -15 -11  -4   29.30   11.80
  15  11   4   20.70   12.20
  15  11   4   15.10    8.20
 -15  11  -4   33.40   10.80
 -17 -11  -4   43.80   15.30
  17  11   4   51.09   16.40
 -17  11  -4   19.10   10.10
  17  11   4   40.00   11.70
 -19 -11  -4   61.19   16.00
  19  11   4   72.79   23.20
  19  11   4  111.89   21.00
 -21 -11  -4   -8.00    7.50
  21  11   4  -19.00    6.80
  21  11   4    6.70   10.50
  18 -12  -4  120.69   28.00
 -18 -12   4   70.39   20.80
  18  12  -4   42.20   11.90
  16 -12  -4    2.00    7.00
  16 -12  -4  -15.50    5.70
 -16 -12   4   -5.00    9.00
  16  12  -4   -0.20    6.90
 -14 -12   4   23.90    8.30
  14 -12  -4   11.00    7.90
  14 -12  -4   -4.90    5.80
  14  12  -4   23.00   11.10
  14  12  -4    7.30    7.90
 -12 -12   4  -10.20    5.60
  12 -12  -4   -9.10    5.10
  12 -12  -4    1.40    6.00
  12  12  -4   -4.70    7.10
  12  12  -4  -12.70    6.80
  10 -12  -4    1.70    7.40
 -10 -12   4    2.30    6.70
  10  12  -4   19.40    9.40
  -8 -12   4    6.50    6.90
   8 -12  -4    1.30    5.20
   8  12  -4    1.10    6.10
  -6 -12   4   30.60   10.10
   6 -12  -4   29.90    9.70
   6  12  -4   22.80    9.00
   4 -12  -4  278.97   31.10
  -4 -12   4  299.57   28.40
   4  12  -4  275.77   29.60
  -2 -12   4   21.10    8.50
   2 -12  -4   11.60    7.80
   2  12  -4   20.50    9.10
   0 -12   4  102.29   17.40
   0 -12  -4  138.79   23.70
   0  12   4  132.69   29.50
   0  12  -4  136.89   20.70
   2 -12   4    7.60    5.10
  -2 -12  -4    2.40    6.40
  -2  12  -4  -11.10    6.10
   2  12   4    3.60    7.60
   2  12   4  -10.40    5.20
   2  12   4  -14.30    6.20
   4 -12   4    4.70    4.90
  -4 -12  -4   -5.30    4.10
   4  12   4  -14.60    5.20
  -4  12  -4   -7.30    5.00
   4  12   4   -7.60    5.30
   6 -12   4   26.70    7.00
  -6 -12  -4   29.80   10.90
   6  12   4    6.40    6.80
   6  12   4    7.00   10.40
   6  12   4   13.70   10.80
  -8 -12  -4   47.80   12.40
   8  12   4   38.30   14.80
   8  12   4   28.50   11.80
   8  12   4   35.50   16.10
 -10 -12  -4  -10.80    5.80
  10  12   4   -0.50    7.90
  10  12   4   -0.40    7.50
 -12 -12  -4   30.70   11.80
  12  12   4   38.50   15.40
  12  12   4   61.39   16.10
 -14 -12  -4   14.90   10.80
  14  12   4   14.50   11.80
  14  12   4   -6.20   11.60
 -16 -12  -4   23.20   11.10
  16  12   4   31.20   13.30
  16  12   4   14.20   14.00
  11 -13  -4   13.20   10.10
 -11 -13   4    2.10    9.90
  11  13  -4  -10.90    7.60
  -9 -13   4   42.50   13.10
   9 -13  -4   44.90   12.30
   9  13  -4   46.30   13.30
  -7 -13   4   32.30   11.20
   7 -13  -4   16.80    9.70
   7  13  -4   41.90   16.00
  -5 -13   4   22.60    8.80
   5  13  -4   12.10    7.90
   3 -13  -4   61.39   15.50
   3  13  -4   56.39   14.70
   1 -13  -4   -6.60    6.70
  -1 -13   4   24.80    9.40
   1  13  -4    7.10    9.80
  -1 -13  -4  142.99   24.90
   1 -13   4   84.79   17.50
   1  13   4   46.00   25.10
  -1  13  -4   42.40   11.50
  -3 -13  -4  120.69   25.20
   3 -13   4  121.19   17.70
   3  13   4   22.30   16.60
  -3  13  -4   62.19   13.30
   5 -13   4  113.39   18.80
  -5 -13  -4  127.29   25.40
   5  13   4  116.99   31.60
  -7 -13  -4   42.60   13.40
   7  13   4   69.39   19.60
  -9 -13  -4    6.90   10.90
   9  13   4  -16.90   10.00
 -11 -13  -4   42.70   14.30
  11  13   4   55.49   19.40
  36   0  -5    4.10    8.40
 -36   0   5   -2.30    7.40
 -34   0   5   -4.10    5.60
  34   0  -5   -4.40    5.10
  32   0  -5   -9.10    5.10
 -32   0   5  -12.70    5.40
  30   0  -5  -14.60    4.90
  30   0  -5    9.90    5.90
 -30   0   5   -2.50    3.40
  28   0  -5    1.30    4.90
 -28   0   5   -6.70    2.80
 -26   0   5   -2.70    3.10
  26   0  -5   -5.00    2.90
  26   0  -5   -0.90    2.90
 -24   0   5   -0.20    3.30
  24   0  -5    2.10    3.70
  24   0  -5   -1.50    4.50
  22   0  -5    2.20    3.90
 -22   0   5   -0.10    2.70
  22   0  -5   -0.80    4.40
  20   0  -5   -3.20    2.10
  20   0  -5    1.90    4.30
 -20   0   5   -4.00    1.70
  18   0  -5    1.60    3.40
 -18   0   5   -1.40    1.70
  16   0  -5   -2.50    2.70
  14   0  -5    0.20    3.10
  12   0  -5   -1.60    2.30
  10   0  -5   -1.00    2.70
 -10   0   5    2.10    1.20
  -8   0   5   -0.50    1.00
  -8   0   5   -0.10    2.90
   8   0  -5    0.10    2.20
  -6   0   5    1.60    3.30
   6   0  -5   -3.30    2.40
  -6   0   5    1.90    1.70
   4   0  -5    1.10    1.50
   4   0  -5   -0.10    2.30
  -4   0   5    0.90    1.80
   2   0  -5   -1.20    2.00
   2   0  -5    1.40    2.00
  -2   0   5    0.80    2.30
   0   0  -5    7.30    3.80
   0   0  -5    7.20    3.40
   0   0   5    7.80    3.70
   2   0   5    0.00    1.50
  -2   0  -5   -0.50    2.00
  -2   0  -5    1.80    2.70
  -2   0  -5   -0.20    2.00
  -4   0  -5    1.10    2.50
   4   0   5   -0.50    1.60
  -4   0  -5   -0.90    1.90
  -4   0  -5    1.30    1.90
   6   0   5   -1.40    2.40
  -6   0  -5   -0.40    1.70
   6   0   5    1.50    1.50
  -6   0  -5    3.60    4.10
  -6   0  -5   -1.30    1.00
  -8   0  -5    0.80    2.60
  -8   0  -5    0.10    1.80
   8   0   5    2.60    2.30
 -10   0  -5   -0.10    2.10
 -10   0  -5   -0.50    3.50
  10   0   5    2.50    2.20
 -12   0  -5   -0.90    3.90
 -12   0  -5    2.40    2.50
  12   0   5   -0.80    1.50
 -14   0  -5   -0.40    1.90
  14   0   5    3.00    2.80
 -14   0  -5   -0.70    3.20
  16   0   5    0.20    2.30
 -16   0  -5    0.10    4.90
 -16   0  -5    0.40    2.50
  18   0   5    2.30    3.20
 -18   0  -5    4.30    3.30
 -18   0  -5   -3.00    2.60
 -20   0  -5    2.20    6.10
  20   0   5    3.20    2.20
 -20   0  -5    2.40    3.20
 -22   0  -5    4.40    6.80
 -22   0  -5    3.90    4.50
  22   0   5   -0.40    2.70
 -24   0  -5    6.80    8.00
 -24   0  -5    1.40    4.70
  24   0   5   -0.70    2.80
 -26   0  -5   -2.00    3.10
  26   0   5   -2.20    3.60
 -26   0  -5   -1.70    5.40
 -28   0  -5   -1.20    3.30
  28   0   5   -3.00    4.10
 -30   0  -5    5.00   11.80
  30   0   5   -4.80    5.00
  32   0   5   -0.10    4.70
 -32   0  -5    3.70    8.30
 -35  -1   5   -5.30    5.00
  35  -1  -5   -2.20    5.70
 -35   1   5    0.50    9.00
  35   1  -5   -6.70    7.20
  33  -1  -5   30.80   11.60
 -33  -1   5   36.70    8.30
  33  -1  -5   35.40   10.30
  33   1  -5   63.89   15.40
 -33   1   5   39.80   11.70
  31  -1  -5    1.50    4.50
 -31  -1   5   -0.40    3.50
  31  -1  -5    7.30    5.80
  31   1  -5   -0.70    5.60
 -31   1   5    1.60    6.30
  31   1  -5   -0.30    6.40
  29  -1  -5    7.80    5.90
 -29  -1   5    2.80    4.10
 -29   1   5    2.50    5.50
  29   1  -5    7.10    5.70
  27  -1  -5   10.60    7.00
  27  -1  -5    3.70    3.90
 -27  -1   5    2.00    3.40
 -27   1   5    1.20    5.50
  27   1  -5   15.60    7.60
  25  -1  -5  356.56   32.20
  25  -1  -5  328.57   29.10
 -25  -1   5  360.56   19.50
  25   1  -5  316.77   28.60
  25   1  -5  323.77   30.00
 -25   1   5  307.67   24.50
  23  -1  -5  124.89   17.90
  23  -1  -5  146.39   20.50
  23   1  -5  164.58   21.10
  23   1  -5  104.89   19.60
  21  -1  -5   12.60    5.70
  21   1  -5    9.70    5.80
 -21   1   5    0.30    4.60
  21   1  -5   12.10    7.20
  19  -1  -5   97.99   15.60
  19   1  -5  136.69   18.10
 -19   1   5  149.69   19.70
  19   1  -5  122.39   18.40
  17  -1  -5    0.10    2.80
 -17   1   5   -2.30    4.20
  17   1  -5   -4.40    2.90
  15  -1  -5    4.10    4.00
 -15   1   5    8.70    6.10
  15   1  -5    5.70    4.20
  13  -1  -5   81.39   13.50
  13   1  -5  104.49   15.40
 -13   1   5   98.49   14.70
  11  -1  -5  351.46   25.20
 -11   1   5  327.47   24.70
  11   1  -5  331.37   24.80
   9   1  -5  402.36   26.30
  -9   1   5  397.26   26.50
   7  -1  -5  420.96   25.70
  -7   1   5  358.56   24.20
   7   1  -5  407.96   25.90
  -7   1   5  391.96   20.00
   5  -1  -5  333.37   22.10
   5   1  -5  353.16   23.20
  -5   1   5  320.67   22.10
   5   1  -5  293.87   14.20
  -5   1   5  296.47   18.10
   3  -1  -5   34.30    8.00
  -3   1   5   35.10    7.80
   3   1  -5   46.70    7.40
   3   1  -5   17.70    5.20
  -3   1   5   37.30    8.20
   1  -1  -5  305.27   20.20
   1  -1  -5  303.77   19.10
  -1   1   5  270.87   20.10
   1   1  -5  306.97   19.30
  -1   1   5  298.77   19.40
  -1  -1  -5  298.47   17.70
  -1  -1  -5  245.58   19.90
  -1  -1  -5  288.67   19.10
   1   1   5  302.57   22.40
  -1   1  -5  274.27   19.80
   1   1   5  306.47   18.60
  -3  -1  -5  161.48   14.00
  -3  -1  -5  140.89   11.70
  -3  -1  -5  140.69   16.00
  -3   1  -5  139.79   15.70
  -3   1  -5  141.59   11.30
   3   1   5  143.49   16.20
   3   1   5  145.09   12.20
  -5  -1  -5   20.00    6.20
  -5  -1  -5   34.20    7.10
  -5  -1  -5   37.20    6.20
  -5   1  -5   40.20   10.50
   5   1   5   33.50    7.90
   5   1   5   27.10    7.60
   5   1   5   21.20    4.80
  -5   1  -5   27.90    5.60
  -7  -1  -5  125.79    9.20
  -7  -1  -5  119.99   12.30
   7   1   5  112.69   12.30
  -7   1  -5  123.39   17.20
  -7   1  -5  118.89    9.60
   7   1   5  112.99    9.40
   7   1   5  106.69   16.40
  -9  -1  -5 1667.93   48.60
  -9  -1  -5 1605.54   64.69
   9  -1   5 1711.73   43.30
  -9   1  -5 1709.13   40.70
   9   1   5 1751.42   66.79
  -9   1  -5 1759.02   66.79
   9   1   5 1638.64   50.79
 -11  -1  -5   10.90    5.80
  11  -1   5   29.10    5.90
  11   1   5   11.80    5.10
 -11   1  -5   13.90    5.80
 -11   1  -5   12.70    3.40
  11   1   5   10.50    4.00
 -13  -1  -5  251.47   27.40
 -13  -1  -5  264.27   19.30
  13  -1   5  261.77   16.50
 -13   1  -5  257.17   15.50
  13   1   5  299.27   21.30
  13   1   5  276.87   28.30
 -13   1  -5  256.67   27.20
 -15  -1  -5   27.00    6.60
 -15  -1  -5   20.00    7.40
  15  -1   5   39.70    7.50
 -15   1  -5   31.10    6.80
  15   1   5   17.00    5.60
 -15   1  -5   21.50    7.60
 -17  -1  -5  240.68   20.00
 -17  -1  -5  225.68   34.60
  17  -1   5  276.27   18.20
  17   1   5  220.08   19.90
 -17   1  -5  267.27   40.60
 -17   1  -5  239.28   17.00
  19  -1   5    9.90    4.50
 -19  -1  -5    8.10    5.60
 -19  -1  -5   11.30    5.30
  19   1   5   10.20    5.10
 -19   1  -5   12.80    8.80
 -19   1  -5   19.20    5.50
 -21  -1  -5  118.69   16.40
  21  -1   5  113.99   13.70
 -21  -1  -5  132.49   23.60
  21   1   5  110.59   15.80
 -21   1  -5  135.89   15.50
 -21   1  -5  117.09   24.40
 -23  -1  -5   43.00   14.00
 -23  -1  -5   20.90    7.30
  23  -1   5   55.59   11.00
  23   1   5   51.39   12.40
 -23   1  -5   47.60   11.10
 -23   1  -5   26.70   10.40
 -25  -1  -5  658.93   54.79
 -25  -1  -5  688.13   40.30
  25  -1   5  728.63   37.40
  25   1   5  659.13   39.70
 -25   1  -5  743.63   58.89
 -27  -1  -5   -0.80    4.10
  27  -1   5   -2.60    3.90
 -27  -1  -5   -0.40    6.30
  27   1   5    0.60    4.30
  29  -1   5   39.40   10.00
 -29  -1  -5   40.80   11.90
  29   1   5   31.80   10.00
 -29   1  -5   18.70    8.10
  31  -1   5   -2.50    5.90
 -31  -1  -5   17.50    9.50
 -31   1  -5   -7.30    6.00
  31   1   5   -2.00    4.90
  33  -1   5   -5.10    6.10
 -33  -1  -5    0.40   11.10
 -33   1  -5  -17.60    7.60
  35   1   5   96.39   21.40
  36  -2  -5   62.59   15.00
  36   2  -5   45.80   12.80
 -36   2   5   54.49   16.30
  34  -2  -5    2.40    6.30
  34  -2  -5   -7.70    8.70
  34   2  -5    5.60    7.10
 -34   2   5  -13.60    8.40
  32  -2  -5  122.69   22.90
  32  -2  -5  105.29   18.50
 -32   2   5   85.59   22.00
  30  -2  -5   -3.40    4.90
  30  -2  -5    4.60    6.70
  30   2  -5    1.20    6.40
  28  -2  -5  257.97   26.10
  28   2  -5  234.58   27.00
  28   2  -5  254.77   30.60
 -28   2   5  260.97   26.70
  26  -2  -5   22.70    7.80
  26  -2  -5   38.60   11.00
  26   2  -5   36.90   11.90
 -26   2   5   39.30   12.30
  24  -2  -5   10.30    5.90
  24   2  -5   -1.90    4.30
 -24   2   5  -10.80    5.40
  24   2  -5   -0.80    3.20
  22  -2  -5   73.89   13.80
  22   2  -5   40.70   10.70
  22   2  -5   70.19   16.30
 -22   2   5   52.29   12.40
  20  -2  -5    3.00    3.10
  20   2  -5   -0.30    3.60
 -20   2   5    1.30    5.80
  20   2  -5    3.40    4.60
  18  -2  -5  121.59   16.40
 -18   2   5  143.39   19.60
  18   2  -5  138.39   18.90
  18   2  -5  105.89   16.90
  16  -2  -5  109.79   15.70
  16   2  -5  121.99   18.10
 -16   2   5  119.39   16.90
  16   2  -5  114.89   17.00
  14  -2  -5  210.08   20.50
  14   2  -5  230.08   21.70
 -14   2   5  225.08   22.60
  14   2  -5  228.28   22.40
  12  -2  -5    6.00    4.50
  12   2  -5    2.10    3.00
 -12   2   5    2.60    3.40
  12   2  -5    0.10    2.60
  10  -2  -5  460.45   28.20
 -10   2   5  454.65   29.50
  10   2  -5  456.85   29.50
   8  -2  -5  224.48   19.30
  -8   2   5  242.38   20.90
   6  -2  -5 2375.76   65.09
  -6   2   5 2361.56   67.19
   6   2  -5 2312.87   47.50
  -4   2   5   13.40    5.70
  -4   2   5   14.80    4.60
   2  -2  -5 1730.63   50.59
  -2   2   5 1753.62   55.79
  -2   2   5 1789.82   52.99
   0  -2  -5 1840.62   55.69
   0  -2  -5 1949.30   59.69
   0  -2  -5 2009.80   52.89
   0   2   5 2007.10   62.29
   0   2   5 1971.80   54.29
  -2  -2  -5  206.28   17.20
  -2  -2  -5  206.18   14.50
  -2  -2  -5  254.87   21.40
   2   2   5  202.98   20.20
   2   2   5  206.28   15.60
  -4  -2  -5    2.60    2.80
  -4  -2  -5   -1.40    1.90
  -4  -2  -5    1.90    1.50
   4   2   5   -0.50    1.90
   4   2   5    3.00    2.20
  -6  -2  -5  729.53   40.10
  -6  -2  -5  822.82   40.80
  -6  -2  -5  790.62   25.80
  -6   2  -5  800.62   22.80
   6   2   5  781.22   27.50
   6   2   5  744.53   34.20
   6   2   5  764.72   42.20
  -8  -2  -5 1075.69   28.70
  -8  -2  -5 1128.99   52.39
  -8  -2  -5 1049.20   39.50
   8   2   5 1115.29   43.00
  -8   2  -5 1038.70   26.10
   8   2   5 1094.69   31.30
   8   2   5 1125.79   53.09
 -10  -2  -5 1283.67   58.89
 -10  -2  -5 1269.47   44.50
  10   2   5 1279.87   47.00
  10   2   5 1322.37   59.99
 -10   2  -5 1273.77   29.80
  12  -2   5 1206.18   32.40
 -12  -2  -5 1102.19   56.69
 -12  -2  -5 1205.78   44.20
  12   2   5 1169.38   45.70
 -12   2  -5 1168.28   29.70
  12   2   5 1155.78   58.09
 -12   2  -5 1172.58   32.00
  14  -2   5  595.94   22.60
 -14  -2  -5  594.14   31.10
 -14  -2  -5  574.94   41.80
  14   2   5  544.95   41.00
 -14   2  -5  530.95   40.60
  14   2   5  567.44   32.10
 -14   2  -5  579.84   21.30
 -16  -2  -5   -0.10    3.90
  16  -2   5    0.60    1.20
 -16  -2  -5    3.80    3.70
  16   2   5    1.00    3.20
  16   2   5   -0.60    2.90
 -16   2  -5    3.00    1.90
 -18  -2  -5    1.50    3.60
  18  -2   5    5.40    2.80
 -18  -2  -5    7.80    6.70
 -18   2  -5    0.90    2.70
  18   2   5    8.40    5.90
  18   2   5    0.70    3.30
 -18   2  -5   -2.70    3.80
 -20  -2  -5  103.99   22.50
  20  -2   5  148.89   13.60
 -20  -2  -5  112.09   16.40
 -20   2  -5  110.39   22.20
  22  -2   5   58.29    9.10
 -22  -2  -5   86.39   21.70
 -22  -2  -5   78.99   15.30
  22   2   5   73.49   14.50
 -22   2  -5   94.29   21.70
  24  -2   5  412.16   25.20
 -24  -2  -5  407.36   43.20
 -24  -2  -5  423.96   32.20
 -24   2  -5  412.76   43.70
  24   2   5  400.06   31.80
  26  -2   5   32.50    7.90
 -26  -2  -5   21.10   10.60
 -26  -2  -5   26.80    9.40
  26   2   5   27.90    8.90
  28  -2   5   28.00    7.80
 -28  -2  -5   29.40   10.20
 -28   2  -5    3.40   12.60
  28   2   5   12.70    7.30
 -30  -2  -5   30.50    9.80
 -30  -2  -5   22.10   14.60
  30  -2   5   12.00    8.30
 -30   2  -5   15.10   10.40
 -32  -2  -5   80.89   19.10
  32  -2   5   94.99   17.20
 -32  -2  -5   45.20   14.90
 -32   2  -5   30.60   14.50
  32   2   5   33.80   11.50
  34  -2   5   32.70   10.60
  34   2   5   25.50   10.80
  35  -3  -5   -8.90    7.30
  35   3  -5   18.80   11.70
 -35   3   5   23.60   12.70
  33  -3  -5  112.79   20.40
  33  -3  -5   62.99   15.00
  33   3  -5  107.69   21.70
 -33   3   5   54.39   15.20
  31  -3  -5  431.86   43.10
  31  -3  -5  380.86   34.10
 -31   3   5  346.87   37.10
  31   3  -5  328.97   51.19
  29  -3  -5   -2.40    5.10
  29   3  -5   -3.10    4.90
 -29   3   5   -3.70    6.90
  29   3  -5    3.50    6.20
  27  -3  -5   -4.50    4.90
  27  -3  -5    1.60    5.00
  27   3  -5    0.20    4.60
 -27   3   5   -1.60    8.60
  27   3  -5    1.90    6.40
  25  -3  -5  450.45   34.00
 -25   3   5  405.86   36.30
  25   3  -5  421.66   35.10
  23  -3  -5    2.90    4.50
  23   3  -5   -0.80    4.20
 -23   3   5    2.60    5.60
  21  -3  -5    8.30    5.40
  21   3  -5    9.60    6.70
  21   3  -5   21.10    8.10
 -21   3   5   -3.00    5.10
  19  -3  -5    4.00    4.80
 -19   3   5    8.30    6.40
  19   3  -5    2.30    3.90
  19   3  -5    2.10    3.40
  17  -3  -5   68.09   13.20
  17   3  -5   72.19   14.40
  17   3  -5   61.19   13.70
  15  -3  -5  372.46   27.90
  15   3  -5  315.87   26.90
 -15   3   5  347.77   28.50
  15   3  -5  362.66   29.00
  13  -3  -5  810.22   40.30
 -13   3   5  827.92   43.10
  13   3  -5  805.42   40.20
  11  -3  -5  549.54   32.00
 -11   3   5  543.85   33.50
  11   3  -5  546.45   31.70
   9  -3  -5  776.22   37.30
   9   3  -5  859.11   37.80
   7  -3  -5  461.45   27.40
  -7   3   5  426.76   27.80
   7   3  -5  500.95   26.90
   5  -3  -5  175.38   16.60
   5   3  -5  191.08   16.10
  -5   3   5  189.98   18.20
   3  -3  -5  634.04   30.00
   3  -3  -5  591.34   32.00
   3   3  -5  593.94   26.80
  -3   3   5  603.44   33.20
   1  -3  -5  282.97   21.50
  -1   3   5  278.47   32.40
  -1   3   5  288.47   20.30
  -1  -3  -5  182.48   14.70
   1   3   5  171.88   15.50
   1   3   5  163.28   18.60
  -3  -3  -5   17.20    5.60
  -3  -3  -5   34.60    6.80
   3   3   5   15.40    4.70
   3   3   5   19.10    6.80
   3   3   5    8.10    4.30
  -5  -3  -5  267.17   20.30
  -5  -3  -5  252.47   24.00
  -5  -3  -5  271.37   16.00
  -5   3  -5  256.57   11.30
   5   3   5  246.48   24.40
   5   3   5  247.88   16.70
   5   3   5  273.97   22.20
  -7  -3  -5  598.54   31.00
  -7  -3  -5  648.64   24.10
  -7  -3  -5  600.84   38.30
   7   3   5  678.23   41.60
   7   3   5  650.23   25.80
   7   3   5  683.23   35.10
  -9  -3  -5 1468.45   51.09
  -9  -3  -5 1470.55   37.70
  -9  -3  -5 1479.65   63.99
   9   3   5 1469.75   65.09
   9   3   5 1482.15   39.70
   9   3   5 1401.26   52.39
 -11  -3  -5   81.89   12.50
 -11  -3  -5   89.19   17.00
  11   3   5  102.19   14.40
 -11   3  -5   81.29    9.60
  11   3   5   84.69    8.20
  11   3   5   96.59   18.30
 -13  -3  -5  596.04   33.00
 -13  -3  -5  652.73   44.60
  13   3   5  615.54   35.20
 -13   3  -5  633.54   25.60
  13   3   5  669.63   46.30
 -15  -3  -5  659.93   35.40
  15  -3   5  658.33   26.50
 -15  -3  -5  678.13   48.30
  15   3   5  639.34   46.40
 -15   3  -5  614.14   24.30
  15   3   5  641.84   36.80
  17  -3   5  112.79    9.20
 -17  -3  -5  132.79   22.20
 -17  -3  -5  139.49   17.40
  17   3   5  127.59   21.80
  17   3   5   94.99   18.00
 -17   3  -5  123.49   10.90
  19  -3   5 1015.70   31.40
 -19  -3  -5  984.90   47.00
 -19  -3  -5  957.40   59.99
  19   3   5 1008.80   62.39
  19   3   5 1007.90   49.40
 -21  -3  -5  156.98   27.20
 -21  -3  -5  197.78   22.00
  21  -3   5  148.19   12.60
  21   3   5  180.08   22.00
  21   3   5  134.49   24.20
 -21   3  -5  179.18   29.50
  23  -3   5  344.37   20.10
 -23  -3  -5  398.46   31.60
 -23  -3  -5  373.46   40.60
 -23   3  -5  318.37   39.20
  23   3   5  304.47   29.20
  25  -3   5  285.77   19.90
 -25  -3  -5  345.87   38.90
 -25  -3  -5  332.87   30.90
  25   3   5  304.97   29.30
  27  -3   5    1.70    4.00
 -27  -3  -5   -3.50    5.40
  27   3   5    3.90    4.20
 -27   3  -5    9.50    8.30
  29  -3   5   24.80    7.40
 -29  -3  -5   74.89   17.40
 -29  -3  -5   29.50   11.60
 -29   3  -5   39.60   12.60
  31  -3   5   35.80    9.20
 -31  -3  -5   20.10    9.70
 -31  -3  -5   18.20   12.70
 -31   3  -5   44.60   15.60
  31   3   5   22.30   10.40
 -33  -3  -5    7.20   11.00
  33  -3   5   24.30    9.00
 -33  -3  -5   17.50    8.60
  33   3   5   36.80   10.00
  35  -3   5   23.60    9.70
 -35  -3  -5   21.60   11.40
  34  -4  -5   52.49   13.80
  34  -4  -5   49.99   13.30
  34   4  -5   56.29   14.50
 -34   4   5   54.69   16.30
  32  -4  -5  287.37   28.80
  32  -4  -5  335.07   35.10
  32   4  -5  355.46   35.70
  30  -4  -5  178.18   26.60
  30  -4  -5  170.88   23.80
 -30   4   5  248.98   32.90
  30   4  -5  178.98   26.50
  28  -4  -5   31.10    9.70
  28   4  -5   22.10   10.10
  28   4  -5   21.50    8.90
 -28   4   5   52.19   13.40
  26  -4  -5  164.98   23.00
  26   4  -5  214.28   26.70
 -26   4   5  179.48   26.40
  24  -4  -5   68.09   14.30
  24   4  -5   62.99   15.30
 -24   4   5   54.29   14.70
  22  -4  -5  160.18   20.50
  22   4  -5  164.88   22.20
 -22   4   5  217.28   27.10
  20  -4  -5    3.30    3.40
  20   4  -5   -1.40    3.60
 -20   4   5    5.30    5.70
  20   4  -5    2.40    4.00
  18  -4  -5   18.30    7.60
 -18   4   5    8.30    6.90
  18   4  -5    1.80    3.80
  16  -4  -5  178.28   19.70
 -16   4   5  186.28   22.60
  16   4  -5  187.68   21.10
  14  -4  -5    5.30    4.10
  14   4  -5    4.10    5.50
 -14   4   5    0.90    5.40
  12  -4  -5 1231.68   50.99
 -12   4   5 1198.58   53.29
  12   4  -5 1229.78   33.90
  12   4  -5 1130.19   47.70
  10  -4  -5   98.19   14.20
 -10   4   5   77.09   14.10
  10   4  -5   97.19   13.70
   8  -4  -5  115.59   14.90
  -8   4   5  155.58   17.80
   8   4  -5  160.38   16.30
   6  -4  -5 1396.76   54.09
   6  -4  -5 1439.76   50.99
   6   4  -5 1343.77   45.80
  -6   4   5 1474.35   54.09
   4  -4  -5 1093.39   43.10
   4  -4  -5 1205.28   48.40
  -4   4   5 1185.28   46.30
   4   4  -5 1156.38   39.20
   2  -4  -5   70.69   10.60
   2  -4  -5   58.39   11.40
   2   4  -5   49.20    8.00
  -2   4   5   52.49   12.20
  -2   4   5   53.89   10.30
   0  -4  -5 3641.94   83.09
   0  -4  -5 3619.24   90.99
   0   4  -5 3636.24   71.39
   0   4   5 3708.53  101.09
   0   4   5 3628.64   85.99
  -2  -4  -5    0.10    1.80
  -2  -4  -5   -1.70    2.50
   2   4   5   -1.80    2.30
   2   4   5   -1.20    1.70
   2   4   5   -1.40    2.30
  -2   4  -5    1.40    1.80
  -4  -4  -5  901.51   40.40
   4   4   5  892.81   35.20
  -4   4  -5  908.71   22.30
   4   4   5  936.61   49.50
   4   4   5  927.51   43.20
  -6  -4  -5    2.90    2.30
  -6  -4  -5   -0.10    2.60
   6   4   5   -0.30    2.70
   6   4   5   -2.00    2.50
   6   4   5   -2.40    1.50
  -8  -4  -5    3.10    3.20
  -8  -4  -5   -2.50    2.00
  -8  -4  -5    2.80    2.40
   8   4   5   -3.20    1.70
   8   4   5    2.60    3.50
   8   4   5    3.10    2.50
 -10  -4  -5    3.60    3.20
 -10  -4  -5    0.90    3.70
 -10  -4  -5   11.30    3.80
  10   4   5    8.60    4.90
  10   4   5    7.10    2.90
 -10   4  -5    6.30    4.00
  10   4   5    3.70    5.20
 -12  -4  -5  253.67   22.70
 -12  -4  -5  277.27   29.40
  12   4   5  312.67   26.30
 -12   4  -5  280.57   18.90
  12   4   5  306.87   32.20
  12   4   5  257.87   15.80
 -14  -4  -5   92.69   19.10
 -14  -4  -5   71.99   13.70
  14   4   5   69.29   16.50
 -14   4  -5   67.49    9.20
  14   4   5   74.89    8.60
 -16  -4  -5  251.57   29.70
 -16  -4  -5  187.88   21.30
 -16   4  -5  218.78   16.50
  16   4   5  233.58   24.00
  16   4   5  180.78   26.40
 -18  -4  -5  898.01   46.30
 -18  -4  -5  870.61   57.19
  18   4   5  872.61   57.89
  18   4   5  890.11   47.80
 -18   4  -5  843.12   33.10
 -20  -4  -5  222.48   24.00
 -20  -4  -5  178.58   28.70
  20   4   5  229.88   31.70
 -20   4  -5  215.38   16.40
  20   4   5  186.58   23.60
 -22  -4  -5    2.20    5.60
 -22  -4  -5   -2.60    2.60
  22  -4   5    3.20    2.20
 -22   4  -5   -3.30    3.00
  22   4   5    4.20    5.30
  22   4   5   -1.60    4.60
 -24  -4  -5   13.20    8.20
  24  -4   5   13.10    3.70
  24   4   5    8.30    5.80
  24   4   5    5.00    8.30
 -26  -4  -5  129.09   20.20
  26  -4   5  106.69   11.50
 -26   4  -5  124.79   24.80
 -28  -4  -5   49.70   12.90
 -28  -4  -5  102.39   26.40
  28  -4   5   96.49   11.30
 -28   4  -5   67.49   21.00
  28   4   5  111.49   24.40
  30  -4   5   21.10    7.00
 -30  -4  -5    7.60    7.40
 -30  -4  -5   21.20   11.50
  30   4   5   25.40   10.10
 -30   4  -5   11.50   12.40
 -32  -4  -5  -10.40    9.90
 -32  -4  -5   16.20   10.70
  32  -4   5   11.60    6.00
  32   4   5    2.70    8.70
 -34  -4  -5   62.89   17.20
  34  -4   5  108.19   18.30
  33  -5  -5    8.80    8.30
  33  -5  -5    4.20    7.70
  33   5  -5   25.60   12.30
 -33   5   5  -26.70    9.50
  31  -5  -5  253.57   30.60
  31  -5  -5  299.97   30.90
 -31   5   5  326.17   37.90
  31   5  -5  277.07   32.40
  29  -5  -5   -6.70    4.60
 -29   5   5  -17.50    7.50
  29   5  -5   -3.80    4.60
  27  -5  -5   99.69   17.90
 -27   5   5   47.40   14.20
  27   5  -5   57.09   15.10
  25  -5  -5  318.97   29.10
 -25   5   5  365.26   35.30
  25   5  -5  365.96   35.00
  23  -5  -5    0.90    2.80
  23   5  -5   -7.50    4.80
 -23   5   5    1.50    5.20
  21  -5  -5   71.89   15.20
  21   5  -5   43.20   16.40
 -21   5   5   52.39   15.10
  19  -5  -5  278.97   26.70
 -19   5   5  330.37   32.30
  19   5  -5  302.97   18.20
  19   5  -5  311.07   29.60
  17  -5  -5    8.50    4.70
  17   5  -5   10.60    3.30
  17   5  -5    4.70    3.80
 -17   5   5    1.70    4.20
  15  -5  -5  114.49   16.80
  15   5  -5  119.59   17.30
  15   5  -5   93.39   10.60
 -15   5   5  100.69   17.90
  13  -5  -5 1158.48   51.69
  13   5  -5 1122.79   38.90
  13   5  -5 1098.49   57.09
  11  -5  -5  392.66   28.80
  11   5  -5  343.27   26.10
   9  -5  -5   19.40    6.20
   9  -5  -5   19.00    6.80
  -9   5   5   13.60    5.20
   9   5  -5   22.20    6.80
   7  -5  -5  554.84   32.40
   7  -5  -5  523.75   33.00
  -7   5   5  521.05   32.90
   7   5  -5  499.45   28.00
   5  -5  -5  389.66   28.40
  -5   5   5  343.37   26.20
   5   5  -5  372.16   22.40
   3  -5  -5  511.05   29.40
   3   5  -5  496.15   24.50
  -3   5   5  513.85   31.20
   1  -5  -5 1614.74   58.19
   1  -5  -5 1615.64   53.69
  -1   5   5 1552.64   54.59
  -1   5   5 1644.74   66.69
   1   5  -5 1577.64   43.40
  -1  -5  -5  285.97   23.40
  -1  -5  -5  324.47   22.30
   1   5   5  266.47   24.20
   1   5   5  309.17   28.80
  -1   5  -5  260.47   14.70
   1   5   5  303.07   22.50
  -3  -5  -5  104.59   14.20
  -3  -5  -5  131.79   14.10
  -3   5  -5  124.99    8.70
   3   5   5  127.99   17.40
   3   5   5  110.89   13.60
   3   5   5  133.69   19.60
  -5  -5  -5    3.10    2.60
  -5  -5  -5    0.40    2.50
   5   5   5    5.00    4.20
   5   5   5   -0.90    2.70
   5   5   5    1.70    3.20
  -5   5  -5    0.00    1.10
  -7  -5  -5    0.10    2.40
  -7  -5  -5    0.40    2.30
   7   5   5    2.30    4.60
   7   5   5    1.90    2.50
   7   5   5    2.30    3.30
  -9  -5  -5  298.27   24.90
  -9  -5  -5  308.77   20.20
   9   5   5  326.67   32.80
  -9   5  -5  270.57   20.90
   9   5   5  281.57   25.80
   9   5   5  311.37   20.30
 -11  -5  -5  184.08   19.60
  11   5   5  205.88   22.50
  11   5   5  218.28   26.80
 -11   5  -5  208.38   18.40
  11   5   5  198.58   16.00
 -13  -5  -5  163.28   23.90
 -13  -5  -5  154.08   18.70
  13   5   5  135.89   19.30
  13   5   5  161.68   13.90
 -13   5  -5  152.68   15.90
  13   5   5  141.89   24.00
 -15  -5  -5  406.36   31.00
 -15  -5  -5  380.06   37.30
  15   5   5  408.46   39.80
  15   5   5  363.86   31.30
  15   5   5  398.76   21.20
 -15   5  -5  417.56   24.90
 -17  -5  -5  199.08   27.50
 -17  -5  -5  248.78   24.90
  17   5   5  217.78   15.40
 -17   5  -5  210.88   18.10
  17   5   5  224.88   30.70
  17   5   5  210.78   24.50
 -19  -5  -5  602.64   39.70
 -19  -5  -5  627.24   50.79
  19   5   5  661.63   44.10
  19   5   5  746.43   55.99
 -19   5  -5  620.04   31.30
 -21  -5  -5   20.30    8.10
 -21  -5  -5   13.70    9.50
  21   5   5   16.10    8.30
 -21   5  -5   21.80    7.00
  21   5   5    7.80    4.80
 -23  -5  -5    0.30    5.00
 -23  -5  -5    5.00    6.20
 -23   5  -5   -4.80    3.50
  23   5   5    3.10    7.80
 -25  -5  -5   -0.10    3.20
 -25   5  -5   -3.90    3.60
  25   5   5    2.90    6.20
  25   5   5   -2.80    5.40
 -27  -5  -5   13.90    7.30
 -27  -5  -5    7.70    7.90
  27   5   5    0.30    7.20
  27   5   5   24.80    9.20
  29  -5   5    5.10    2.90
 -29  -5  -5    9.30   11.80
 -29  -5  -5   16.80    9.00
 -29   5  -5    4.50   14.20
  29   5   5    4.30    6.00
 -31  -5  -5   34.30   16.10
 -31  -5  -5   21.30    9.40
  31  -5   5   14.40    5.00
 -33  -5  -5   47.50   13.50
  33  -5   5   31.60    6.90
  32  -6  -5  116.89   22.80
  32  -6  -5  152.68   25.20
 -32   6   5   84.29   29.10
  32   6  -5   79.59   18.20
  30  -6  -5   16.80    7.90
  30   6  -5    1.00    9.40
 -30   6   5   -3.80   10.10
  28  -6  -5   -1.80    4.90
  28   6  -5   -6.90    7.00
  26  -6  -5  126.89   20.40
  26   6  -5   69.59   16.80
  26   6  -5   72.09   17.40
 -26   6   5   86.39   20.40
  24  -6  -5   15.90    7.90
  24   6  -5   14.00    8.90
 -24   6   5   14.70    8.20
  22  -6  -5    0.50    5.30
 -22   6   5    6.40    7.00
  22   6  -5    4.00    5.90
  22   6  -5   -0.40    3.30
  20  -6  -5   37.30   11.30
  20   6  -5   20.10    5.50
  20   6  -5   34.20   10.80
 -20   6   5   30.40    9.10
  18  -6  -5   72.09   14.90
 -18   6   5  110.49   21.10
  18   6  -5   76.39   11.80
  18   6  -5   84.39   16.90
 -16   6   5   18.70    7.50
  16   6  -5   16.80    5.80
  16   6  -5   21.90    8.60
  14  -6  -5  102.29   16.10
  14  -6  -5   99.69   15.60
 -14   6   5   57.79   14.00
  14   6  -5   84.29   12.90
  12  -6  -5   19.90    7.30
  12  -6  -5   18.10    6.40
 -12   6   5   20.40    7.50
  12   6  -5   17.60    6.20
  10  -6  -5  122.49   17.10
  10  -6  -5  136.09   18.40
 -10   6   5  116.59   17.70
  10   6  -5  110.19   15.70
   8  -6  -5    3.20    3.90
   8  -6  -5   -1.40    3.00
  -8   6   5   -0.50    3.30
   8   6  -5   -0.80    2.80
   6  -6  -5  556.74   33.50
   6  -6  -5  525.05   34.10
   6   6  -5  553.24   29.80
  -6   6   5  562.84   42.20
   4  -6  -5  203.88   20.50
   4  -6  -5  224.28   22.40
   4   6  -5  267.47   19.10
  -4   6   5  255.97   23.60
   2  -6  -5   88.99   13.30
   2  -6  -5  110.19   15.60
   2   6  -5  102.69   11.70
  -2   6   5   98.89   15.30
   0  -6  -5   87.09   14.00
   0  -6  -5   89.89   13.20
   0   6   5  101.29   18.30
   0   6  -5  100.49   10.70
   0   6   5  112.89   15.40
   0   6   5  112.39   17.10
  -2  -6  -5    1.20    3.00
  -2  -6  -5    0.60    2.70
   2   6   5    3.10    3.30
  -2   6  -5    0.80    1.80
   2   6   5    0.80    3.40
   2   6   5    1.40    3.80
  -4  -6  -5  123.29   14.90
  -4  -6  -5  106.29   15.40
   4   6   5  103.49   17.70
   4   6   5   99.19   18.60
  -4   6  -5  120.79    8.60
   4   6   5  119.19   15.30
  -6  -6  -5  174.58   20.00
  -6  -6  -5  164.08   16.90
   6   6   5  198.58   22.80
   6   6   5  162.48   23.70
   6   6   5  193.48   18.50
  -8  -6  -5    0.50    3.40
  -8  -6  -5   -0.60    3.50
   8   6   5   -0.60    2.70
  -8   6  -5    2.10    4.50
   8   6   5    2.90    3.50
   8   6   5    3.70    3.70
 -10  -6  -5    4.60    4.20
 -10   6  -5   -3.70    4.00
  10   6   5    2.30    3.10
  10   6   5    0.50    4.20
  10   6   5    0.50    3.50
 -12  -6  -5  595.04   38.20
 -12   6  -5  607.84   33.90
  12   6   5  638.14   49.60
  12   6   5  659.03   32.30
  12   6   5  595.24   40.40
 -14  -6  -5  570.34   38.40
  14   6   5  631.44   43.10
  14   6   5  633.34   31.10
  14   6   5  618.34   49.90
 -14   6  -5  630.94   33.90
 -16  -6  -5  119.49   19.30
  16   6   5   93.69   12.50
  16   6   5   99.49   23.00
 -16   6  -5   89.89   13.20
 -18  -6  -5  217.58   25.80
  18   6   5  216.68   26.10
  18   6   5  224.98   17.50
  18   6   5  207.98   31.70
 -18   6  -5  216.78   20.20
 -20  -6  -5    7.70    5.80
  20   6   5    4.60    5.70
 -20   6  -5    9.30    6.20
 -22  -6  -5   72.89   17.70
  22   6   5   90.39   23.40
 -22   6  -5   70.99   13.20
 -24  -6  -5    3.90    5.30
 -24   6  -5   -7.40    4.80
  24   6   5   -8.70    4.50
  24   6   5   -9.00    6.60
 -26  -6  -5   42.60   12.00
  26   6   5   36.30   14.70
  26   6   5   29.00   10.40
 -26   6  -5   40.20    9.80
 -28  -6  -5   -1.90    6.70
 -28   6  -5   -8.30    5.20
  28   6   5   10.40    9.90
 -30  -6  -5   -3.40    6.60
 -32  -6  -5   54.29   15.30
  31  -7  -5   38.20   12.80
  31  -7  -5   34.80   12.10
  31   7  -5   30.10   15.30
  29  -7  -5   19.70    9.40
 -29   7   5   10.30   14.00
  29   7  -5   33.00   12.70
  27  -7  -5   32.20   12.10
 -27   7   5   36.10   12.40
  27   7  -5   38.10   14.50
  25  -7  -5    8.10    6.30
  25   7  -5    4.80    7.40
 -25   7   5   14.90   12.60
  23  -7  -5   27.90    9.60
  23   7  -5   44.00   13.10
 -23   7   5   29.30   11.70
  23   7  -5   27.60    7.10
  21  -7  -5   13.60    5.20
  21   7  -5    0.10    5.40
 -21   7   5    7.50    6.90
  19  -7  -5  443.76   36.40
  19  -7  -5  487.25   36.70
  19   7  -5  464.65   36.10
 -19   7   5  473.95   40.50
  19   7  -5  410.86   35.50
  17  -7  -5   25.40   13.80
  17  -7  -5   35.40   10.20
 -17   7   5   31.40    9.30
  17   7  -5   58.69   12.80
  17   7  -5   30.90    9.60
  15  -7  -5  254.87   26.00
  15  -7  -5  214.18   24.50
  15   7  -5  262.97   23.60
  15   7  -5  241.58   26.10
 -15   7   5  227.68   26.20
  13  -7  -5   94.09   16.60
  13  -7  -5   98.19   16.30
  13   7  -5   99.39   17.80
  13   7  -5   62.19   13.40
  11  -7  -5   26.30    8.00
  11  -7  -5   34.00    9.40
 -11   7   5   21.40    8.70
  11   7  -5   61.09   13.50
   9  -7  -5    6.60    3.60
   9  -7  -5   19.10    6.90
   9   7  -5   11.20    5.70
  -9   7   5   12.90    7.30
   7  -7  -5  437.16   32.60
   7  -7  -5  445.66   32.10
  -7   7   5  511.35   35.50
   7   7  -5  448.66   28.80
   5  -7  -5  602.54   37.50
   5  -7  -5  640.84   37.60
  -5   7   5  614.24   38.70
   5   7  -5  536.95   30.30
   3  -7  -5   93.19   15.40
   3  -7  -5   88.99   14.80
  -3   7   5   81.79   15.40
   3   7  -5   93.99   12.50
   1  -7  -5    0.90    2.70
   1  -7  -5   11.10    4.90
  -1   7   5   -1.00    2.60
   1   7  -5    4.10    3.30
  -1  -7  -5   60.89   12.80
  -1  -7  -5   62.99   11.50
   1   7   5   77.69   17.50
   1   7   5   40.80   10.80
  -1   7  -5   74.99    9.60
   1   7   5   85.69   15.70
  -3  -7  -5  366.56   29.00
  -3  -7  -5  333.57   26.00
  -3   7  -5  344.87   17.80
   3   7   5  362.86   35.80
   3   7   5  318.87   31.60
   3   7   5  342.57   30.30
  -5  -7  -5   64.89   14.40
  -5  -7  -5   51.69   11.50
  -5   7  -5   60.29    6.70
   5   7   5   63.39   12.90
   5   7   5   26.00   10.30
  -5   7  -5   79.59   14.30
   5   7   5   27.00    8.50
  -7  -7  -5  158.68   19.70
  -7  -7  -5  165.58   18.80
   7   7   5  155.08   22.30
   7   7   5  146.59   17.30
   7   7   5  146.79   24.50
  -7   7  -5  157.68   19.60
  -9  -7  -5    2.80    2.90
   9   7   5   -1.20    2.00
   9   7   5   -4.20    2.40
   9   7   5    0.50    3.00
  -9   7  -5    1.10    3.80
 -11  -7  -5   82.09   16.00
 -11   7  -5   85.99   14.60
  11   7   5   80.59   19.70
  11   7   5   93.79   17.30
  11   7   5   99.79   14.10
 -13  -7  -5  123.09   19.90
 -13   7  -5  152.38   18.60
  13   7   5  166.58   17.50
  13   7   5  154.98   26.80
 -15  -7  -5    1.70    7.30
 -15   7  -5    1.90    4.30
  15   7   5   -5.60    3.00
  15   7   5   -0.50    2.80
 -17  -7  -5   11.40    6.70
 -17   7  -5   18.90    7.70
  17   7   5   12.70    9.90
  17   7   5    9.10    5.00
 -19  -7  -5   17.40    7.20
 -19   7  -5   12.00    6.80
  19   7   5   23.90   10.50
  19   7   5   28.60    7.20
 -21  -7  -5   -4.10    4.60
  21   7   5   -3.40    6.00
  21   7   5   -2.90    3.40
 -21   7  -5   -4.10    5.20
  21   7   5  -12.10    4.40
 -23  -7  -5  177.98   24.90
  23   7   5  234.28   36.50
 -23   7  -5  168.38   22.20
  23   7   5  162.48   26.30
 -25  -7  -5   45.70   13.50
  25   7   5   36.10   14.40
 -25   7  -5   38.60   10.20
  25   7   5   36.40   14.00
 -27  -7  -5    7.30    7.20
 -27   7  -5   -0.60    6.50
 -29  -7  -5   25.60   12.10
  29   7   5   20.30   16.20
 -29   7  -5   19.80   11.00
 -31  -7  -5   61.39   17.40
 -31   7  -5  107.69   22.50
  31   7   5   70.89   18.30
  28  -8  -5  -17.20    7.50
  28  -8  -5    0.70    5.90
  28   8  -5  -14.60    8.50
  26  -8  -5  -12.40    5.30
  26  -8  -5   -8.40    5.10
  26   8  -5   -3.70    4.30
  24  -8  -5   -6.30    6.40
  24  -8  -5   10.10    8.10
  24   8  -5    2.10    4.40
 -24   8   5    2.70    8.70
  22  -8  -5    3.90    5.80
  22  -8  -5   16.60    7.90
  22   8  -5    8.70    7.60
 -22   8   5   13.90    9.40
  22   8  -5    6.20    5.30
  20  -8  -5   37.30   13.10
  20  -8  -5   28.30    9.30
  20   8  -5   33.00    9.20
  20   8  -5   43.50   15.70
 -20   8   5   29.60   13.60
  18  -8  -5    7.40    6.30
  18  -8  -5   36.40   12.30
 -18   8   5   12.90    7.40
  18   8  -5   18.30    6.60
  18   8  -5   10.80    6.70
  16  -8  -5  345.57   31.60
  16  -8  -5  352.46   32.20
  16   8  -5  359.86   32.90
  16   8  -5  375.66   30.90
 -16   8   5  338.07   34.20
  14  -8  -5   -2.40    3.90
  14  -8  -5   -1.90    3.30
  14   8  -5   -0.60    5.50
  14   8  -5    1.70    4.40
 -14   8   5   -2.90    3.80
  12  -8  -5  330.87   29.60
  12  -8  -5  354.96   47.70
  12   8  -5  353.46   30.60
  10  -8  -5   73.79   15.10
  10  -8  -5   22.40    7.40
  10   8  -5   29.50    8.70
   8  -8  -5  132.39   18.00
   8  -8  -5  121.39   18.50
   8   8  -5  131.19   17.30
  -8   8   5  122.59   19.60
   6  -8  -5   63.79   14.50
   6  -8  -5   60.69   13.40
   6   8  -5   57.79   12.70
  -6   8   5   50.19   13.70
   4  -8  -5    3.80    3.10
   4  -8  -5    0.00    3.20
   4   8  -5   -0.10    2.70
  -4   8   5   -2.40    4.20
   2  -8  -5   16.90    6.60
   2  -8  -5   33.40   10.10
  -2   8   5   16.00    7.00
   2   8  -5   17.20    5.00
   0  -8  -5  144.59   19.10
   0  -8  -5  161.98   19.60
   0   8   5  164.08   20.70
   0   8   5  175.18   23.90
   0   8  -5  175.38   15.70
  -2  -8  -5  144.59   19.30
  -2  -8  -5  115.99   17.90
   2   8   5  140.49   21.40
   2   8   5  104.69   22.70
   2   8   5  119.09   18.50
  -2   8  -5  139.39   19.70
  -2   8  -5  142.19   13.20
  -4  -8  -5  638.44   38.40
  -4  -8  -5  662.53   41.50
  -4   8  -5  631.94   25.20
   4   8   5  631.94   39.10
  -4   8  -5  648.44   40.40
   4   8   5  657.13   44.90
   4   8   5  628.94   50.69
  -6  -8  -5  194.68   22.30
  -6   8  -5  164.88   11.20
  -6   8  -5  190.88   22.30
   6   8   5  193.98   29.60
   6   8   5  183.28   24.60
   6   8   5  193.28   21.80
  -8  -8  -5   88.99   16.50
   8   8   5   83.99   15.00
   8   8   5  102.19   20.50
  -8   8  -5   96.59   16.60
   8   8   5  108.59   23.00
 -10  -8  -5   89.99   17.20
  10   8   5   49.60   15.10
  10   8   5  115.29   19.50
 -10   8  -5   90.39   17.00
  10   8   5  101.39   16.20
 -12  -8  -5   18.80    7.90
  12   8   5   11.50    6.50
 -12   8  -5   13.40    6.40
  12   8   5    2.90    5.40
 -14  -8  -5   11.50    6.70
  14   8   5    3.40    6.80
 -14   8  -5   12.60    6.10
  14   8   5    8.60    5.90
 -16  -8  -5   42.60   11.80
  16   8   5   31.00   10.70
 -16   8  -5   38.00    9.60
  16   8   5   41.30   15.00
 -18  -8  -5    3.70    6.20
  18   8   5   -5.00    5.00
  18   8   5   -0.10    3.30
 -18   8  -5    0.40    5.10
 -20  -8  -5    1.00    5.80
  20   8   5    3.40    6.70
 -20   8  -5   -6.40    6.70
  20   8   5  -10.10    4.60
  20   8   5    2.10    4.50
 -22  -8  -5   28.80   11.20
  22   8   5   23.50   11.50
  22   8   5   27.00    8.50
  22   8   5   37.60   10.80
 -22   8  -5   40.50   10.50
 -24  -8  -5  -10.90    6.10
  24   8   5   -8.10    7.70
 -24   8  -5   -2.60    4.90
  24   8   5    5.20    5.90
 -26  -8  -5  146.99   27.00
  26   8   5  105.79   25.40
 -26   8  -5  109.19   21.40
 -28  -8  -5   32.90   10.70
 -28   8  -5   83.39   17.80
  28   8   5   56.19   17.40
  27  -9  -5   43.80   16.00
  27  -9  -5   70.59   16.70
  27   9  -5   32.70   10.70
  25  -9  -5  197.58   29.00
  25  -9  -5  185.78   27.20
  25   9  -5  151.78   22.80
  23  -9  -5    2.70    7.50
  23  -9  -5    3.40    7.20
  23   9  -5    2.00    6.10
  21  -9  -5  162.68   24.10
  21  -9  -5  134.89   23.80
  21   9  -5  206.58   30.20
  21   9  -5  174.38   23.60
 -21   9   5  178.68   28.80
  19  -9  -5   -0.50    4.90
  19  -9  -5   -8.20    2.80
  19   9  -5   -5.10    4.60
 -19   9   5   -9.10    4.50
  19   9  -5   -3.50    5.60
  17  -9  -5   10.70    7.30
  17  -9  -5   18.60    8.30
  17   9  -5   13.20    6.90
 -17   9   5    9.70    8.20
  17   9  -5   18.30    7.60
  15  -9  -5  122.39   20.80
  15  -9  -5  144.99   22.30
  15   9  -5  154.38   23.50
 -15   9   5  125.39   29.90
  15   9  -5  134.19   22.40
  13  -9  -5   -0.30    4.60
  13  -9  -5   -5.20    3.60
  13   9  -5   -5.20    4.40
  11  -9  -5   71.79   17.40
  11  -9  -5   82.29   15.40
  11   9  -5   77.29   15.90
   9  -9  -5  323.27   29.90
   9  -9  -5  343.87   31.60
   9   9  -5  326.77   28.00
  -7  -9   5   63.09   14.70
   7  -9  -5   73.69   14.60
   7  -9  -5   80.69   16.80
   7   9  -5   59.59   14.50
   5  -9  -5   86.19   18.60
  -5  -9   5   94.89   15.20
   5  -9  -5  122.49   18.80
   5   9  -5  119.79   17.80
  -5   9   5  101.59   17.80
   3  -9  -5    7.50    4.50
   3  -9  -5   -1.50    4.30
  -3   9   5    0.70    4.10
   3   9  -5    7.40    3.60
   1  -9  -5   11.50    5.60
   1  -9  -5   11.50    6.40
   1   9  -5   16.50    5.50
  -1   9   5   15.40    7.50
  -1  -9  -5   26.80    8.50
  -1  -9  -5   38.40   11.30
  -1   9  -5   18.40    8.00
   1   9   5   39.80   12.60
   1   9   5   38.90   12.40
  -1   9  -5   53.79   10.00
  -3  -9  -5   91.69   17.50
  -3  -9  -5  141.79   19.90
   3   9   5  122.89   29.20
  -3   9  -5  140.99   20.10
   3   9   5  138.19   20.50
   3   9   5  136.89   22.30
  -3   9  -5  124.69   13.00
  -5  -9  -5    1.50    4.50
  -5   9  -5    2.00    4.50
   5   9   5    3.10    6.20
   5   9   5   19.60    8.30
   5   9   5    2.80    4.60
  -5   9  -5   14.90    3.80
  -7  -9  -5   -3.30    3.60
  -7   9  -5    6.50    5.50
   7   9   5   -4.90    4.20
   7   9   5    7.90    5.90
   7   9   5    0.90    5.40
  -9  -9  -5  691.73   46.00
   9   9   5  686.43   42.80
   9   9   5  728.63   50.99
   9   9   5  682.73   57.09
  -9   9  -5  675.93   43.20
 -11  -9  -5   23.70    7.80
  11   9   5   10.90    8.20
  11   9   5   31.40    9.80
 -11   9  -5   36.50   11.60
  11   9   5   33.90   11.30
 -13  -9  -5  277.27   30.30
 -13   9  -5  288.67   28.00
  13   9   5  295.77   27.60
  13   9   5  270.77   38.10
 -15  -9  -5    3.90    6.30
  15   9   5   -1.40    5.70
  15   9   5    4.20    5.80
 -15   9  -5   -1.80    4.20
 -17  -9  -5  243.58   29.90
  17   9   5  208.18   35.80
  17   9   5  245.18   30.60
  17   9   5  237.78   24.80
 -17   9  -5  170.88   23.80
 -19  -9  -5   11.20    7.80
  19   9   5    8.20    7.50
 -19   9  -5    7.70    6.80
  19   9   5   -6.70    5.50
  19   9   5   12.00   10.40
 -21  -9  -5   23.10   10.80
  21   9   5   40.60   10.80
  21   9   5   10.40    8.70
 -21   9  -5   10.20    6.50
 -23  -9  -5   38.70   13.50
 -23   9  -5   43.00   11.20
  23   9   5   76.59   18.20
  23   9   5   39.30   15.00
 -25  -9  -5  157.58   27.10
  25   9   5  132.89   33.20
  25   9   5  119.19   21.00
 -25   9  -5  104.09   21.60
 -27  -9  -5   30.60   11.80
  27   9   5   21.20   14.10
  24 -10  -5    8.30    8.60
  24 -10  -5   -5.10    7.40
  24  10  -5   -1.70    6.20
  22 -10  -5  198.38   26.70
  22 -10  -5  194.48   28.50
  22  10  -5  173.98   26.50
  20 -10  -5   39.40   12.30
  20 -10  -5   87.79   21.30
  20  10  -5   31.90    8.70
  18 -10  -5    7.00    7.90
  18 -10  -5  -15.00    5.00
  18  10  -5    1.60    5.20
  18  10  -5    3.60    7.20
  16 -10  -5    8.20    7.90
  16 -10  -5   -3.40    4.90
 -16  10   5   -9.40    7.10
  16  10  -5  -14.40    5.50
  16  10  -5    8.10    6.80
  14 -10  -5    0.40    6.20
 -14  10   5    4.60    7.00
  14  10  -5    0.80    5.40
  14  10  -5    2.20    5.30
  12 -10  -5   -5.50    4.10
  12  10  -5   -7.60    3.70
 -12  10   5    6.40    6.50
  10 -10  -5  101.19   21.10
  10 -10  -5   71.79   16.80
  10  10  -5  114.69   18.50
  -8 -10   5   27.00    8.30
   8 -10  -5   23.40    7.80
   8 -10  -5   36.80   10.20
   8  10  -5   21.80    7.90
   6 -10  -5  631.54   42.70
   6 -10  -5  599.54   43.50
  -6 -10   5  599.04   40.20
   6  10  -5  610.34   38.70
   4 -10  -5   22.80    8.40
   4 -10  -5   11.80    7.10
  -4 -10   5    2.20    5.30
   4  10  -5    9.50    4.50
   2 -10  -5  445.36   37.80
  -2 -10   5  459.45   31.80
   2  10  -5  489.05   31.00
   0 -10  -5  400.86   34.90
   0 -10  -5  402.66   35.20
   0  10  -5  383.96   26.70
   0  10   5  354.46   35.70
  -2 -10  -5   68.79   16.70
   2  10   5   51.29   16.10
  -2  10  -5   50.09   11.70
   2  10   5   32.30    9.90
  -4 -10  -5   -2.20    4.50
  -4  10  -5    0.00    2.70
   4  10   5    2.50    4.80
   4  10   5    4.50    4.60
   4  10   5    6.00    6.00
  -4  10  -5   -2.60    3.90
  -6 -10  -5  224.08   27.90
   6  10   5  144.49   24.10
  -6  10  -5  156.88   23.60
   6  10   5  138.29   28.40
  -8 -10  -5   -2.90    3.30
   8  10   5    1.30    4.20
   8  10   5   20.80    8.80
   8  10   5   -8.10    6.10
  -8  10  -5    5.60    5.50
 -10 -10  -5  207.88   27.00
  10  10   5  129.89   26.00
  10  10   5  120.59   28.00
 -10  10  -5  153.88   22.20
 -12 -10  -5  260.97   30.50
  12  10   5  172.48   28.60
 -12  10  -5  214.38   24.90
  12  10   5  215.08   37.10
 -14 -10  -5  243.08   30.30
  14  10   5  243.58   33.40
 -14  10  -5  253.17   29.20
  14  10   5  270.47   39.50
  14  10   5  196.58   23.30
 -16 -10  -5   19.00   11.10
  16  10   5    4.50    7.60
  16  10   5   13.20    8.80
 -18 -10  -5    7.80    8.30
  18  10   5   23.30    8.90
  18  10   5    6.40    9.10
 -18  10  -5   22.60   10.10
 -20 -10  -5    4.30    6.90
  20  10   5   -1.80    8.40
  20  10   5   -9.60    5.90
 -20  10  -5    0.40    6.10
 -22 -10  -5   28.20    9.90
 -22  10  -5   -4.00    8.50
  22  10   5   35.00   15.70
  22  10   5   12.90    8.90
 -24 -10  -5   30.00   12.80
 -24  10  -5   28.50   13.30
  24  10   5   94.29   25.20
  24  10   5   47.70   13.20
  21 -11  -5    5.90   11.50
  21 -11  -5  -15.20    6.10
  21  11  -5   -6.70    6.10
  19 -11  -5   -1.20    7.80
  19 -11  -5    1.60    8.00
  19  11  -5  -13.00    6.70
  17 -11  -5   -2.20    6.40
  17 -11  -5   -2.50    5.90
  17  11  -5   -5.10    7.30
  15 -11  -5   13.60    9.50
  15 -11  -5   12.20    8.10
  15  11  -5   11.80    8.60
  15  11  -5   18.70    9.30
  13 -11  -5   21.00    8.10
  13 -11  -5   16.20    9.20
  13  11  -5   12.50   13.40
  13  11  -5   45.50   14.40
  11 -11  -5   -3.80    6.20
  11 -11  -5    8.90    7.00
  11  11  -5    2.80    8.40
  11  11  -5    9.90    5.70
   9 -11  -5   30.50   11.20
   9 -11  -5   34.00   12.50
   9  11  -5   16.40    8.60
   9  11  -5   36.20   12.30
  -9  11   5   26.00   12.80
   7 -11  -5  232.98   29.10
  -7 -11   5  196.58   25.50
   7 -11  -5  199.98   25.40
   7  11  -5  237.98   29.90
   7  11  -5  216.88   25.20
  -7  11   5  191.18   27.70
   5 -11  -5  275.67   32.70
   5 -11  -5  286.87   30.10
  -5 -11   5  240.58   25.50
  -5  11   5  305.87   33.30
   5  11  -5  275.97   27.40
   3 -11  -5   11.40    6.80
  -3 -11   5   17.00    7.70
   3 -11  -5   20.20    7.90
   3  11  -5   11.50    6.70
  -3  11   5   34.90   11.10
   3  11  -5   24.50    9.40
   1 -11  -5  194.18   25.10
  -1  11   5  177.68   26.20
   1  11  -5  226.78   28.40
  -1 -11  -5   -3.00    3.80
  -1  11  -5   -1.60    4.20
   1  11   5    6.00    5.50
   1  11   5   15.60   10.20
  -1  11  -5  -10.30    6.80
   1  11   5   -2.80    6.90
  -3 -11  -5   -2.40    4.70
  -3  11  -5    3.20    4.40
   3  11   5   -8.60    4.50
   3  11   5   -1.00    5.70
  -3  11  -5    5.00    5.70
  -5 -11  -5   -5.90    5.40
   5  11   5    8.50    9.60
   5  11   5   -7.80    7.60
  -5  11  -5    7.70    4.60
  -5  11  -5    7.10    6.30
   5  11   5   19.70   10.30
  -7 -11  -5   -0.50    5.20
   7  11   5    3.20    6.70
   7  11   5   -6.30    5.90
   7  11   5   -0.20    9.20
  -7  11  -5    6.30    7.10
  -9 -11  -5   43.70   12.40
   9  11   5   46.00   13.60
   9  11   5   41.10   15.30
  -9  11  -5   73.79   18.10
   9  11   5   42.90   16.60
 -11 -11  -5   -3.10    7.00
  11  11   5   15.70    9.70
  11  11   5  -14.70    5.50
  11  11   5    2.10    8.20
 -11  11  -5   -7.60    4.60
 -13 -11  -5   54.29   15.20
  13  11   5   68.19   21.90
 -13  11  -5  127.89   22.10
  13  11   5   62.19   15.10
 -15 -11  -5   65.39   17.10
  15  11   5   46.30   13.70
 -15  11  -5   63.79   16.50
  15  11   5   52.49   16.30
 -17 -11  -5   58.79   21.20
  17  11   5  135.29   34.10
  17  11   5   97.09   21.70
 -17  11  -5   77.59   24.70
 -19 -11  -5  140.69   27.10
  19  11   5   76.29   18.10
  19  11   5   85.69   20.20
  16 -12  -5    3.20    9.50
  16 -12  -5   -3.50    6.70
  16  12  -5   10.70    9.60
  14 -12  -5  -10.30    7.90
  14 -12  -5   -3.20    7.10
  14  12  -5   -6.70    8.00
  14  12  -5  -12.10    6.30
  12 -12  -5   70.79   22.20
  12 -12  -5   31.20   10.90
  12  12  -5   37.30   11.90
  10 -12  -5    7.60    8.80
  10 -12  -5   -2.40    6.50
  10  12  -5   -3.90    6.70
   8 -12  -5    4.50    8.90
   8 -12  -5    7.40    7.40
   8  12  -5   -5.90    4.50
   6 -12  -5  107.09   20.90
   6  12  -5   97.39   19.60
   4 -12  -5  121.69   22.60
   4  12  -5  124.79   21.50
   2 -12  -5   -8.00    4.90
   0 -12  -5  346.47   34.80
   0  12  -5  264.47   27.00
   0  12   5  347.97   48.00
  -2 -12  -5    0.80    4.60
  -2  12  -5   -4.50    4.20
   2  12   5  -14.20    7.50
  -4 -12  -5   22.10   10.90
   4  12   5   40.60   13.50
   4  12   5   22.20   12.70
  -4  12  -5   23.10    7.40
   4  12   5   20.30   10.30
  -6 -12  -5  101.19   22.30
   6  12   5   54.59   18.90
   6  12   5   62.59   17.50
  -8 -12  -5   -5.60    5.80
   8  12   5  -11.30    7.30
   8  12   5    0.80    7.60
 -10 -12  -5   -1.40    6.50
  10  12   5   -8.20    7.70
  10  12   5   -1.70    7.50
 -12 -12  -5   -5.70    5.40
  12  12   5   -8.30    8.60
  12  12   5    7.70   11.70
 -14 -12  -5  134.59   29.40
  14  12   5   63.49   28.70
  14  12   5  146.69   26.00
 -16 -12  -5  171.58   31.20
  16  12   5  111.39   28.00
  16  12   5  131.89   27.50
   9 -13  -5   -1.10    8.00
   9  13  -5    1.30    8.40
   7 -13  -5    5.00    6.40
   7  13  -5   24.00    9.10
   5 -13  -5   20.20   11.30
   5  13  -5   25.40    9.00
   3 -13  -5   21.40   10.70
   3  13  -5  -10.30    7.00
   1 -13  -5   45.00   12.50
   1  13  -5   31.30   11.70
  -1  13   5   37.20   16.50
  -1 -13  -5   36.30   13.00
  -1  13  -5   31.20   10.90
   1  13   5   18.20   10.80
  -3 -13  -5   -8.00    6.50
   3  13   5    5.70    8.30
  -3  13  -5  -15.80    6.40
  -5 -13  -5    1.90    7.40
   5  13   5   -1.00    8.90
  -7 -13  -5   -0.30   13.90
   7  13   5    0.10   11.10
  -9 -13  -5   52.99   16.20
   9  13   5   50.89   21.20
  36   0  -6  114.09   23.40
  34   0  -6   27.10   10.80
  32   0  -6   24.50   14.50
  32   0  -6   22.40    8.80
  30   0  -6   35.70    9.50
  30   0  -6   20.60    7.70
  28   0  -6  558.34   43.80
 -28   0   6  484.05   24.90
  28   0  -6  505.05   38.90
  26   0  -6   77.29   16.10
 -26   0   6   75.39    9.90
  24   0  -6  222.48   25.60
  24   0  -6  162.38   21.50
  22   0  -6  634.74   41.10
  22   0  -6  623.64   43.20
  20   0  -6   56.19   13.60
  18   0  -6  229.98   24.00
  16   0  -6    2.70    3.80
  14   0  -6    9.30    4.90
  12   0  -6  735.03   39.60
 -10   0   6    0.30    1.40
  10   0  -6   -2.40    2.00
   8   0  -6 1861.01   62.39
  -8   0   6 1927.71   44.90
   6   0  -6  225.58   20.30
  -6   0   6  238.08   15.60
   4   0  -6 4942.01   96.39
   4   0  -6 5006.40  108.69
  -4   0   6 4861.51   96.79
   2   0  -6  803.22   33.60
  -2   0   6  813.22   34.10
   2   0  -6  780.62   36.50
   0   0   6   39.20    9.50
   0   0  -6   36.80    9.10
   2   0   6   52.69   11.40
  -2   0  -6   46.10    8.60
  -2   0  -6   47.70    8.40
  -2   0  -6   53.09   10.90
  -4   0  -6  331.67   20.10
  -4   0  -6  343.67   20.00
  -4   0  -6  316.67   25.70
   6   0   6    2.50    3.30
  -6   0  -6    0.40    1.90
  -6   0  -6    2.10    2.30
  -6   0  -6    2.50    2.60
   8   0   6   40.90    8.30
  -8   0  -6   42.00    7.70
  -8   0  -6   53.69    7.50
 -10   0  -6   12.90    6.40
 -10   0  -6   34.40    7.00
  10   0   6   16.90    4.70
 -12   0  -6   58.09   15.30
 -12   0  -6   84.49   10.40
  12   0   6   77.19   11.00
 -14   0  -6 2833.12   68.79
 -14   0  -6 2838.12  101.49
  14   0   6 2939.91   73.39
 -16   0  -6  116.69   13.40
  16   0   6   99.29   13.10
 -16   0  -6  104.19   20.40
 -18   0  -6   31.40   13.20
  18   0   6   24.80    6.50
 -18   0  -6   43.00    9.60
 -20   0  -6   62.59   11.10
 -20   0  -6   27.10   10.40
  20   0   6   52.39   10.90
 -22   0  -6 1054.59   68.69
  22   0   6  921.01   43.30
 -22   0  -6  970.30   42.90
 -24   0  -6  364.26   41.90
 -24   0  -6  353.66   27.20
  24   0   6  375.86   28.20
  26   0   6  420.76   31.10
 -26   0  -6  409.26   30.00
  28   0   6  268.37   26.70
 -28   0  -6  278.77   26.80
 -28   0  -6  239.28   36.10
 -30   0  -6   33.60   14.70
  30   0   6   36.80   11.90
 -32   0  -6   27.20   14.30
  32   0   6   33.00   10.10
  35  -1  -6   10.60    8.10
  35   1  -6   19.00   11.00
 -35   1   6   16.30    9.60
  33  -1  -6   78.89   17.70
  33   1  -6   26.90   10.40
 -33   1   6   33.60    9.20
  31  -1  -6   17.80    7.80
  31  -1  -6   16.00   10.00
 -31   1   6    7.20    6.80
  31   1  -6   12.60    8.50
  31   1  -6    9.50    6.90
  29  -1  -6  197.58   36.50
  29  -1  -6  169.08   24.60
 -29   1   6  238.28   21.10
  29   1  -6  132.89   23.90
  27  -1  -6  338.97   31.80
  27   1  -6  332.87   32.80
  27   1  -6  302.07   32.50
 -27   1   6  358.46   24.70
  25  -1  -6   55.49   13.40
  25   1  -6   44.30   11.70
 -25   1   6   71.19   12.30
  23  -1  -6  493.05   36.20
  23   1  -6  444.46   36.30
  23   1  -6  445.06   35.70
  21  -1  -6  105.99   17.70
  21   1  -6  122.49   18.40
  21   1  -6   98.39   18.10
  19  -1  -6  315.27   27.80
  19   1  -6  276.97   27.00
  19   1  -6  292.47   27.90
 -19   1   6  239.88   26.30
  17  -1  -6    6.50    4.90
  17   1  -6    7.40    6.00
  15  -1  -6   41.60   11.00
 -15   1   6   18.50    8.20
  15   1  -6   11.70    5.40
  13  -1  -6   54.19   12.40
 -13   1   6   75.19   14.60
  13   1  -6   53.99   12.50
  11  -1  -6  458.35   30.90
 -11   1   6  487.05   32.10
 -11   1   6  459.95   21.90
  11   1  -6  506.65   33.00
   9  -1  -6  714.23   37.10
  -9   1   6  707.13   37.50
  -9   1   6  670.63   27.90
   9   1  -6  615.54   35.10
   7  -1  -6  543.75   31.10
   7   1  -6  513.35   31.00
   7   1  -6  532.75   18.70
  -7   1   6  547.35   31.50
  -7   1   6  537.15   25.80
   5  -1  -6 1698.43   55.89
  -5   1   6 1631.74   55.49
   5   1  -6 1686.63   43.70
   5   1  -6 1684.93   57.09
  -5   1   6 1672.73   50.69
   3  -1  -6 2440.96   63.99
   3  -1  -6 2393.86   66.49
  -3   1   6 2366.96   65.59
  -3   1   6 2435.86   67.49
   3   1  -6 2411.36   59.99
   3   1  -6 2307.57   66.79
   1  -1  -6  209.28   17.50
   1  -1  -6  206.08   18.30
   1   1  -6  170.68   15.90
  -1   1   6  190.58   18.50
  -1   1   6  203.58   17.30
   1   1  -6  189.38   17.30
  -1  -1  -6   26.30    6.90
  -1  -1  -6   18.90    5.70
  -1  -1  -6   16.50    5.20
   1   1   6   19.90    5.60
  -1   1  -6   18.60    5.60
   1   1   6   16.70    6.00
  -1   1  -6   17.60    5.90
  -3  -1  -6 1333.17   41.40
  -3  -1  -6 1292.27   52.49
  -3  -1  -6 1370.06   46.00
   3   1   6 1370.56   42.70
  -3   1  -6 1275.47   50.69
  -3   1  -6 1296.37   42.80
  -3   1  -6 1363.36   41.40
  -5  -1  -6   82.99   14.10
  -5  -1  -6   69.69   10.50
  -5  -1  -6   54.19    8.20
   5   1   6   69.19    8.90
  -5   1  -6   65.99    8.80
   5   1   6   57.69   13.20
  -5   1  -6   68.49   13.50
  -7  -1  -6  115.49   10.00
  -7  -1  -6  124.39   17.70
  -7   1  -6  122.69   18.50
   7   1   6  116.49   17.90
   7   1   6  120.39   13.80
  -7   1  -6  122.29   10.90
  -9  -1  -6   96.89    8.30
  -9  -1  -6  115.09   12.60
   9   1   6   80.09   11.50
   9   1   6   89.19   16.30
  -9   1  -6  107.39    9.90
  -9   1  -6  106.09   18.10
  11  -1   6  516.05   24.30
 -11  -1  -6  539.15   27.40
 -11  -1  -6  523.45   39.50
  11   1   6  517.15   38.60
 -11   1  -6  540.35   22.70
  11   1   6  514.35   29.00
 -11   1  -6  548.85   39.80
 -13  -1  -6    4.50    5.60
  13  -1   6   -1.10    2.30
 -13  -1  -6    1.50    2.50
  13   1   6    1.10    2.60
 -13   1  -6    3.60    2.40
 -13   1  -6    0.60    3.70
  13   1   6    0.20    3.30
  15  -1   6  176.68   15.00
 -15  -1  -6  182.28   17.20
  15   1   6  167.88   17.40
 -15   1  -6  186.08   31.50
 -15   1  -6  166.98   14.00
  17  -1   6  128.09   13.50
 -17  -1  -6  133.29   16.00
 -17  -1  -6  134.29   23.00
 -17   1  -6  139.79   24.10
  17   1   6  152.28   16.80
 -19  -1  -6   24.80    9.40
 -19  -1  -6   17.70    6.20
  19  -1   6   19.60    5.60
 -19   1  -6   14.60    5.10
  19   1   6   11.40    5.50
 -19   1  -6    8.10    6.10
 -21  -1  -6  212.48   30.80
 -21  -1  -6  223.68   21.90
  21  -1   6  222.58   19.10
  21   1   6  262.37   24.40
 -21   1  -6  222.18   18.60
 -21   1  -6  214.28   33.30
  23  -1   6  476.85   29.30
 -23  -1  -6  542.35   33.40
 -23  -1  -6  541.05   50.09
 -23   1  -6  471.65   47.60
 -23   1  -6  517.65   30.50
  23   1   6  480.85   33.70
 -25  -1  -6   -2.30    4.20
  25  -1   6   -1.90    4.10
 -25  -1  -6   -6.20    2.90
 -25   1  -6    7.50    6.10
 -25   1  -6    3.90    4.20
  25   1   6   -0.30    4.80
  27  -1   6  287.37   25.20
 -27  -1  -6  256.97   25.60
  27   1   6  299.37   28.40
 -27   1  -6  254.47   57.29
 -29  -1  -6   -8.80    6.10
 -29  -1  -6   -3.80    4.10
  29  -1   6   -8.10    3.50
  29   1   6   -3.30    5.00
 -29   1  -6   -5.30    5.20
 -31  -1  -6   -6.40    4.80
 -31  -1  -6  -11.70    6.40
  31  -1   6   -2.80    5.30
  31   1   6   -5.30    3.80
 -31   1  -6   -7.50    6.50
  33  -1   6   31.50   10.50
  33   1   6   11.50   13.10
  35  -1   6   -6.40    6.60
  35   1   6  -15.50    6.70
  34  -2  -6   36.40   12.20
  34   2  -6   21.80    9.40
 -34   2   6   36.90   12.90
  32  -2  -6   23.30    9.50
 -32   2   6   23.40    9.80
  32   2  -6   25.70   10.00
  30  -2  -6   24.70    8.50
  30  -2  -6   16.00    8.80
 -30   2   6   21.60    9.30
  30   2  -6   10.70    6.70
  30   2  -6   11.30    7.90
  28  -2  -6  158.68   31.20
  28  -2  -6  190.28   24.70
  28   2  -6  195.18   27.10
  28   2  -6  165.28   24.40
 -28   2   6  197.38   22.20
  26  -2  -6   -5.10    4.10
  26  -2  -6   10.20    6.50
  26   2  -6   -5.20    5.50
 -26   2   6   -1.80    5.80
  24  -2  -6    1.00    3.70
  24   2  -6    3.50    5.40
 -24   2   6   12.80    7.40
  24   2  -6   -1.90    3.60
  22  -2  -6   95.59   16.80
 -22   2   6  120.49   20.90
  22   2  -6  121.89   19.90
  22   2  -6  119.39   18.40
  20  -2  -6   14.10    6.20
 -20   2   6    6.50    7.10
  20   2  -6   17.20    8.50
  20   2  -6   13.50    6.20
  18  -2  -6  139.39   18.90
  18   2  -6  136.59   19.80
  18   2  -6  143.49   20.00
 -18   2   6  164.38   22.20
  16  -2  -6   19.40    6.50
  16   2  -6   14.70    6.60
  16   2  -6   20.30    8.50
  14  -2  -6   27.90    8.00
 -14   2   6   62.99   14.10
  14   2  -6   56.09   13.20
  14   2  -6   59.19   12.60
  12  -2  -6  115.09   16.30
  12   2  -6   86.69   15.40
 -12   2   6   85.29   15.20
  10  -2  -6  404.96   28.10
 -10   2   6  422.66   30.40
  10   2  -6  404.56   29.60
  -8   2   6  272.07   20.20
   8   2  -6  287.77   24.10
  -8   2   6  276.77   23.50
   6  -2  -6    2.80    3.40
  -6   2   6    4.40    3.30
   6   2  -6    9.10    4.90
  -6   2   6    6.80    4.30
   4  -2  -6  488.95   28.00
  -4   2   6  504.15   29.80
   4   2  -6  478.75   23.30
  -4   2   6  521.35   29.80
   2  -2  -6  324.97   24.10
   2  -2  -6  293.77   21.00
   2   2  -6  298.37   20.40
  -2   2   6  321.17   24.40
  -2   2   6  320.47   22.70
   0  -2  -6  189.38   18.90
   0  -2  -6  179.68   17.40
   0  -2  -6  167.18   15.70
   0   2  -6  173.48   16.90
   0   2   6  201.88   17.30
   0   2   6  151.18   18.80
  -2  -2  -6 2029.20   61.49
  -2  -2  -6 2097.49   69.19
  -2  -2  -6 2098.39   55.69
   2   2   6 2071.19   57.89
   2   2   6 2128.59   71.19
  -2   2  -6 1996.90   64.59
  -4  -2  -6  133.69   17.30
  -4  -2  -6  136.69   15.00
  -4  -2  -6  145.29   12.30
  -4   2  -6  120.39   16.20
   4   2   6  138.69   13.40
   4   2   6  128.89   18.70
   4   2   6  111.89   14.30
  -4   2  -6  118.79   10.80
  -6  -2  -6   18.20    7.50
  -6  -2  -6    9.60    3.50
  -6  -2  -6   23.80    5.30
   6   2   6   11.90    5.00
  -6   2  -6   13.70    5.90
   6   2   6   15.10    4.60
   6   2   6    2.80    3.50
  -6   2  -6   21.80    4.90
  -8  -2  -6  375.76   17.40
  -8  -2  -6  367.86   31.20
  -8  -2  -6  415.06   25.20
  -8   2  -6  390.56   16.50
   8   2   6  418.16   27.30
   8   2   6  382.96   19.60
  -8   2  -6  354.46   29.90
 -10  -2  -6   13.90    6.70
 -10  -2  -6   21.60    6.30
 -10   2  -6    2.70    3.40
  10   2   6   10.50    4.30
 -10   2  -6    9.80    2.70
  10   2   6   17.90    6.50
 -12  -2  -6  104.19   19.40
 -12  -2  -6   99.59   13.20
 -12   2  -6   95.69    8.70
 -12   2  -6   95.89   18.40
  12   2   6  119.79   15.20
  12   2   6  111.09   20.10
 -14  -2  -6   28.10    7.50
 -14  -2  -6   17.00    8.30
  14  -2   6   40.50    6.90
 -14   2  -6   42.10    6.40
 -14   2  -6   23.20   14.50
  14   2   6   31.80    8.50
  14   2   6   17.80    8.50
 -16  -2  -6   88.69   14.00
 -16  -2  -6   96.49   19.50
  16  -2   6   93.29   10.00
  16   2   6  104.89   15.70
 -16   2  -6  108.99   10.30
  16   2   6  123.69   21.40
 -16   2  -6   89.19   19.50
  18  -2   6  454.75   22.90
 -18  -2  -6  444.36   41.90
 -18  -2  -6  434.96   29.40
  18   2   6  487.65   43.20
  18   2   6  437.26   31.40
 -18   2  -6  442.06   22.20
 -18   2  -6  500.35   44.40
 -20  -2  -6  132.29   18.10
  20  -2   6  125.79   13.30
 -20  -2  -6  113.39   23.20
  20   2   6  123.99   17.90
 -20   2  -6  157.38   26.70
 -20   2  -6  136.89   13.60
 -22  -2  -6  106.79   24.40
 -22  -2  -6  140.79   19.00
  22  -2   6  136.19   14.20
  22   2   6  119.39   18.10
 -22   2  -6  148.49   26.70
 -24  -2  -6   14.30    8.00
 -24  -2  -6   30.60    9.20
  24  -2   6   22.40    6.70
  24   2   6   24.90    9.40
  26  -2   6   -3.40    3.10
 -26  -2  -6   -2.30    4.00
  26   2   6   -0.70    3.60
 -28  -2  -6   32.90   16.00
  28  -2   6   24.90    7.80
 -28  -2  -6   16.20   10.50
 -28   2  -6   26.10   13.60
  28   2   6    5.20    6.30
  30  -2   6    2.60    7.00
 -30  -2  -6    7.00    7.20
 -30  -2  -6    7.50    9.50
 -30   2  -6   -6.30   10.00
 -32  -2  -6   37.70   16.90
  32  -2   6   86.59   16.90
 -32  -2  -6   32.10   10.60
 -34  -2  -6   21.10   12.30
  34  -2   6   33.20   10.50
  34   2   6   18.60    8.80
  35  -3  -6   -2.20    7.30
  35   3  -6   14.20   11.00
 -35   3   6    3.00   11.20
  33  -3  -6    9.00    6.90
 -33   3   6  -14.20    7.20
  33   3  -6   -6.30    7.30
  31  -3  -6    6.00    8.00
  31  -3  -6   18.80    9.20
  31   3  -6   30.20   11.70
  29  -3  -6  115.69   21.90
 -29   3   6   85.59   19.80
  29   3  -6  109.09   22.50
  29   3  -6  102.09   20.80
  27  -3  -6   11.70    6.30
  27   3  -6   20.90    8.00
 -27   3   6   27.70   11.40
  25  -3  -6    1.40    4.80
  25   3  -6   -4.50    4.50
  23  -3  -6    9.30    6.00
 -23   3   6    2.60    7.40
  23   3  -6    6.10    6.80
  21  -3  -6  172.98   21.80
  21   3  -6  205.08   24.30
 -21   3   6  163.98   24.10
  19  -3  -6  301.07   27.20
  19   3  -6  311.87   29.00
  19   3  -6  307.07   29.20
 -19   3   6  316.57   31.10
  17  -3  -6   17.60    6.90
 -17   3   6   13.60    9.10
  17   3  -6    8.80    5.80
  17   3  -6   11.40    5.90
  15  -3  -6   57.69   12.00
  15   3  -6   83.09   15.40
 -15   3   6   46.10   12.20
  15   3  -6   68.89   14.60
  13  -3  -6  120.79   16.50
 -13   3   6  125.89   18.40
  13   3  -6  131.49   17.50
  11  -3  -6   62.79   12.20
  11   3  -6   72.19   12.70
 -11   3   6   71.99   13.90
   9  -3  -6   45.80   10.50
   9   3  -6   25.40    7.50
   7  -3  -6   58.79   11.10
   7   3  -6   87.69   13.50
  -7   3   6   74.79   13.10
   5  -3  -6  254.77   21.00
  -5   3   6  275.87   24.00
  -5   3   6  254.57   21.90
   3  -3  -6   10.90    4.70
   3  -3  -6   17.00    5.40
  -3   3   6    9.60    4.30
  -3   3   6   16.70    6.30
   1  -3  -6 1303.97   50.89
   1  -3  -6 1421.06   47.40
  -1   3   6 1390.06   56.19
  -1   3   6 1295.57   48.10
  -1  -3  -6  139.19   16.20
  -1  -3  -6  138.49   13.90
   1   3   6  131.69   14.40
   1   3   6  146.29   19.00
  -3  -3  -6   15.80    6.20
  -3  -3  -6   22.20    6.40
  -3  -3  -6   17.80    5.10
   3   3   6   11.70    4.60
   3   3   6   12.30    5.80
   3   3   6   16.20    5.20
  -5  -3  -6    2.70    2.20
  -5  -3  -6   -1.30    3.20
  -5  -3  -6   -2.10    1.90
   5   3   6    1.10    2.70
   5   3   6    5.70    2.70
   5   3   6    2.30    2.30
  -5   3  -6    0.50    1.80
  -7  -3  -6   48.70    7.50
  -7  -3  -6   29.50    8.80
  -7  -3  -6   29.60    7.50
   7   3   6   28.70    8.80
   7   3   6   48.50    8.50
  -7   3  -6   37.30    4.90
   7   3   6   22.50    8.30
  -9  -3  -6   29.80    6.30
  -9  -3  -6   12.10    4.80
  -9  -3  -6   22.40    8.60
   9   3   6    8.80    4.80
   9   3   6   42.60    7.10
   9   3   6   18.80    8.70
  -9   3  -6   27.60    3.70
 -11  -3  -6  587.74   32.60
 -11  -3  -6  537.25   40.60
 -11  -3  -6  590.64   22.00
  11   3   6  589.44   23.90
  11   3   6  564.94   34.60
  11   3   6  544.75   42.30
 -13  -3  -6   21.30    6.60
  13   3   6   17.60    7.00
 -13   3  -6   18.70    5.00
  13   3   6   18.30    5.50
 -13   3  -6   32.30    4.70
 -15  -3  -6    7.00    4.30
 -15  -3  -6    4.20    5.00
  15   3   6    4.00    3.70
  15   3   6    1.50    1.80
 -15   3  -6    5.20    2.90
 -15   3  -6    4.50    1.80
  17  -3   6  605.14   21.80
 -17  -3  -6  587.24   47.10
 -17  -3  -6  589.54   35.40
  17   3   6  590.24   37.60
 -17   3  -6  523.75   45.30
  17   3   6  544.75   46.40
 -19  -3  -6   10.00    5.00
 -19  -3  -6   -1.60    4.20
  19  -3   6    6.30    3.00
  19   3   6    5.00    5.10
 -19   3  -6   -0.90    4.90
  19   3   6   12.90    6.10
 -21  -3  -6  166.68   28.80
  21  -3   6  152.28   12.80
 -21  -3  -6  184.98   21.80
  21   3   6  157.88   21.40
 -21   3  -6  184.88   30.40
  21   3   6  133.39   25.60
 -23  -3  -6   19.30    9.30
  23  -3   6    6.60    3.70
 -23  -3  -6   16.40    8.00
  23   3   6   18.50    8.00
 -23   3  -6   -2.50    5.40
  25  -3   6    9.40    3.80
 -25  -3  -6    4.60    5.90
  25   3   6   20.00    8.00
  27  -3   6    4.50    4.60
 -27  -3  -6   10.70    5.30
 -27  -3  -6   15.60    7.70
 -27   3  -6   11.70    7.90
  29  -3   6  166.18   17.50
 -29  -3  -6  182.88   25.40
 -29  -3  -6  195.18   33.60
  29   3   6  116.79   22.40
 -29   3  -6  202.68   36.20
 -31  -3  -6   -8.70    7.10
  31  -3   6    1.10    5.10
 -31  -3  -6   13.60    6.00
  31   3   6   -3.30    5.70
 -33  -3  -6   29.10   11.10
  33  -3   6   35.70    9.30
  33   3   6   11.40   10.00
  34  -4  -6   22.60   11.00
  34   4  -6   12.50   10.90
  32  -4  -6    7.00    7.80
  32  -4  -6   18.40    7.90
 -32   4   6   -6.70   10.50
  32   4  -6    5.70    8.60
  30  -4  -6   18.60    9.10
  30  -4  -6    2.30    7.70
 -30   4   6    5.20   10.20
  30   4  -6   10.80    8.20
  28  -4  -6   10.60    8.10
  28   4  -6   14.70    7.40
 -28   4   6    1.50    8.40
  28   4  -6    6.10    8.50
  26  -4  -6   16.90    9.60
 -26   4   6   29.80   10.90
  24   4  -6   61.59   16.80
 -24   4   6   47.40   14.30
  22  -4  -6   11.30    5.20
 -22   4   6    4.50    8.20
  22   4  -6    4.70    5.00
  20  -4  -6  332.47   30.00
 -20   4   6  330.17   33.00
  20   4  -6  348.37   30.70
  20   4  -6  319.67   31.40
  18  -4  -6  502.45   35.40
  18   4  -6  426.76   33.50
  18   4  -6  500.05   38.10
 -18   4   6  434.56   36.30
  16  -4  -6   16.30    6.60
  16   4  -6    6.40    5.10
 -16   4   6   12.80    7.40
  14  -4  -6  335.67   28.00
  14   4  -6  344.57   27.50
 -14   4   6  300.67   28.60
  12  -4  -6  539.75   34.40
 -12   4   6  509.75   36.20
  12   4  -6  620.14   35.60
  10  -4  -6  127.49   16.30
 -10   4   6  107.09   16.30
  10   4  -6  131.49   16.40
   8  -4  -6   67.39   12.30
  -8   4   6   53.49   11.70
   8   4  -6   43.00    9.60
   6  -4  -6  441.56   28.60
   6  -4  -6  378.16   29.00
   6   4  -6  378.46   24.40
   4  -4  -6   13.90    5.60
   4  -4  -6   13.10    5.00
  -4   4   6   10.60    5.80
   4   4  -6   11.10    4.10
  -4   4   6    5.10    3.80
   2  -4  -6    9.20    5.20
   2  -4  -6    4.20    3.90
  -2   4   6    0.70    3.50
   2   4  -6    3.10    2.60
  -2   4   6    4.40    4.60
   0  -4  -6    1.20    3.00
   0  -4  -6    3.30    3.30
   0   4  -6    2.80    2.70
   0   4   6    5.90    3.40
   0   4   6   -0.10    3.00
  -2  -4  -6  242.58   21.90
  -2  -4  -6  244.28   18.80
   2   4   6  257.07   27.20
   2   4   6  260.17   20.60
  -2   4  -6  233.28   13.90
   2   4   6  229.18   22.00
  -4  -4  -6  186.18   15.80
  -4  -4  -6  194.98   19.60
   4   4   6  200.98   24.20
   4   4   6  173.68   16.90
  -4   4  -6  174.88   10.40
   4   4   6  147.69   18.60
  -6  -4  -6    6.00    3.80
  -6  -4  -6    2.70    3.40
   6   4   6    5.10    5.00
   6   4   6    5.60    4.30
   6   4   6    6.70    3.00
  -8  -4  -6   34.20    8.90
  -8  -4  -6   35.70    7.30
  -8  -4  -6   33.00    9.60
   8   4   6   47.60    8.70
   8   4   6   28.80    7.80
   8   4   6   28.70   10.10
 -10  -4  -6    1.60    3.70
 -10  -4  -6   13.70    5.90
 -10  -4  -6   10.60    4.00
  10   4   6    3.40    3.90
  10   4   6   16.00    6.90
  10   4   6   13.40    4.50
 -12  -4  -6   39.90   11.90
 -12  -4  -6   52.59    7.70
  12   4   6   56.09    8.30
  12   4   6   21.60    9.30
 -12   4  -6   43.70    9.20
 -14  -4  -6   27.20    9.90
 -14  -4  -6   74.89   14.20
 -14   4  -6   59.49    9.50
  14   4   6   57.99   13.20
  14   4   6   46.80   14.30
 -16  -4  -6    0.40    4.70
 -16  -4  -6   11.20    6.00
  16   4   6    4.70    4.50
 -16   4  -6   -1.50    3.00
  16   4   6   -1.10    3.70
 -18  -4  -6   91.49   16.00
 -18  -4  -6   49.40   14.00
  18   4   6   78.39   15.80
  18   4   6  110.99   22.90
 -18   4  -6   80.59   10.30
 -20  -4  -6   90.09   16.90
 -20  -4  -6   45.20   13.90
  20   4   6  124.49   25.10
 -20   4  -6   77.59   10.70
  20   4   6   71.59   16.30
 -22  -4  -6    0.80    5.60
 -22  -4  -6   -3.00    4.30
 -22   4  -6   -9.90    5.10
 -22   4  -6   12.80    4.00
  22   4   6    4.80    3.50
 -24  -4  -6    3.60    5.70
  24  -4   6    0.70    2.20
  24   4   6   -9.90    3.50
 -24   4  -6    2.60    5.80
  24   4   6   -9.00    3.70
  26  -4   6  170.28   13.40
 -26  -4  -6  176.38   24.30
 -26  -4  -6  199.78   29.70
 -26   4  -6  144.39   31.00
  28  -4   6   14.60    4.90
 -28  -4  -6    8.00    8.80
 -28  -4  -6   14.40    6.60
 -28   4  -6   20.10   11.80
  28   4   6   15.70    7.90
 -30  -4  -6   -5.20    6.20
  30  -4   6    7.60    4.40
 -30  -4  -6    6.90   10.00
  30   4   6   -1.80    7.30
  32  -4   6    0.90    4.90
 -32  -4  -6   13.90   10.40
  33   5  -6   83.09   19.70
  31  -5  -6   39.60   11.70
  31  -5  -6   97.09   21.40
 -31   5   6   34.50   14.10
  31   5  -6   54.59   14.40
  29  -5  -6  143.29   22.30
 -29   5   6  147.09   27.40
  29   5  -6  109.49   25.50
  27  -5  -6   47.60   14.10
  27   5  -6   15.10    7.00
  27   5  -6   11.60    9.50
 -27   5   6   39.60   14.70
  25  -5  -6   58.79   13.70
 -25   5   6   20.00    9.20
  25   5  -6   25.90    9.20
  23  -5  -6   14.80    7.70
  23   5  -6   12.70    8.90
 -23   5   6    1.60    5.50
  21  -5  -6  318.47   35.00
  21   5  -6  338.87   32.90
 -21   5   6  357.66   34.50
  21   5  -6  347.57   32.40
  19  -5  -6    2.20    3.90
  19   5  -6    0.00    3.90
 -19   5   6   -4.80    4.80
  17  -5  -6   12.70    4.50
  17   5  -6   11.90    6.00
 -17   5   6   15.80    7.40
  15  -5  -6   21.20    7.50
 -15   5   6   22.50    8.50
  15   5  -6   61.29   14.00
  13  -5  -6   79.79   14.20
  13   5  -6   71.39    8.70
  13   5  -6   51.19   12.20
 -13   5   6   74.49   15.60
  11  -5  -6   91.09   15.20
  11   5  -6   96.99   15.20
 -11   5   6   94.09   16.70
   9  -5  -6    1.20    3.90
   9  -5  -6    2.40    3.40
  -9   5   6    0.70    4.00
   9   5  -6    1.60    3.20
   7  -5  -6   -2.30    2.50
   7  -5  -6    4.10    4.20
  -7   5   6   -1.60    3.30
   7   5  -6    2.90    2.80
   5  -5  -6   91.49   13.80
   5  -5  -6  114.79   16.90
   5   5  -6   85.49   12.30
  -5   5   6  110.19   15.90
   3  -5  -6  455.65   31.80
   3  -5  -6  453.45   28.90
  -3   5   6  451.45   30.70
   3   5  -6  419.06   23.30
  -3   5   6  477.05   35.80
   1  -5  -6   -1.70    3.10
   1  -5  -6    0.50    2.20
  -1   5   6    2.10    3.10
  -1   5   6   -0.10    2.70
   1   5  -6    2.80    2.40
  -1  -5  -6  909.11   39.50
  -1  -5  -6  786.12   41.90
   1   5   6  822.32   49.30
   1   5   6  890.21   46.50
   1   5   6  854.11   40.00
  -1   5  -6  849.61   28.60
  -3  -5  -6   11.50    5.50
  -3  -5  -6   14.60    5.10
  -3   5  -6   27.80    5.30
   3   5   6   17.00    6.30
   3   5   6    4.80    4.90
   3   5   6   11.00    6.10
  -5  -5  -6  360.56   27.60
  -5  -5  -6  375.76   23.40
   5   5   6  351.36   29.40
  -5   5  -6  355.06   12.70
   5   5   6  357.66   24.30
   5   5   6  375.66   35.00
  -7  -5  -6  110.29   12.90
  -7  -5  -6  103.89   15.50
   7   5   6  100.79   13.20
   7   5   6   89.49   18.20
  -9  -5  -6  175.08   19.80
  -9  -5  -6  173.38   15.50
   9   5   6  164.58   24.20
   9   5   6  166.98   15.90
   9   5   6  150.88   20.50
 -11  -5  -6  181.18   20.40
 -11  -5  -6  199.08   16.40
  11   5   6  173.18   15.80
  11   5   6  242.48   25.40
 -11   5  -6  178.48   17.80
  11   5   6  175.28   26.40
 -13  -5  -6  298.47   26.80
 -13  -5  -6  320.47   33.70
  13   5   6  276.47   33.50
  13   5   6  346.47   21.00
 -13   5  -6  318.67   22.70
  13   5   6  308.67   29.00
 -15  -5  -6    3.10    5.80
 -15  -5  -6    5.50    5.60
  15   5   6    5.30    4.80
 -15   5  -6    6.30    4.70
  15   5   6    2.80    3.60
  15   5   6    8.70    5.60
 -17  -5  -6   87.79   16.10
  17   5   6   55.59   16.60
  17   5   6   81.19   18.40
 -17   5  -6   90.79   12.50
 -19  -5  -6   -2.40    5.00
 -19  -5  -6    0.90    4.20
 -19   5  -6   -0.30    3.60
  19   5   6   -0.30    5.80
  19   5   6    1.60    3.20
 -21  -5  -6   35.40   10.80
 -21   5  -6   53.29   10.60
  21   5   6   28.80   12.60
 -23  -5  -6   16.40    6.60
  23   5   6   13.20   10.40
 -23   5  -6   11.00    6.00
 -25  -5  -6    5.00    5.00
 -25  -5  -6   -2.20    5.20
  25   5   6   12.30    9.40
  25   5   6    4.70    6.40
 -27  -5  -6   -4.30    5.20
 -27  -5  -6    2.70    7.70
  27   5   6    4.90    7.60
  27   5   6  -11.30    4.10
 -27   5  -6   -7.10    7.30
 -29  -5  -6   29.80   10.60
 -29  -5  -6   25.10   11.50
  29   5   6   25.30    9.20
 -31  -5  -6   -2.60    6.90
  32  -6  -6   38.90   13.90
  32   6  -6   11.50   13.20
  30  -6  -6   20.70   10.60
  30   6  -6   58.09   17.70
  28  -6  -6  132.89   24.20
  28   6  -6  161.48   27.60
 -28   6   6  131.59   28.60
  26  -6  -6    2.60    6.30
 -26   6   6   -5.90    7.90
  26   6  -6   11.90    8.90
  26   6  -6    1.20    6.40
  24  -6  -6   18.70    8.40
  24   6  -6    8.50    8.10
 -24   6   6    1.80    7.40
  24   6  -6    4.40    7.30
  22  -6  -6  289.77   28.80
  22   6  -6  317.37   32.20
 -22   6   6  251.07   30.10
  20  -6  -6    7.80    5.30
 -20   6   6    4.70    6.40
  20   6  -6    2.60    5.20
  18  -6  -6  781.32   70.99
  18   6  -6  653.83   27.90
  18   6  -6  660.93   43.10
 -18   6   6  582.04   43.90
  16  -6  -6  138.49   19.80
 -16   6   6  138.19   21.80
  16   6  -6  102.49   12.70
  16   6  -6  129.29   20.10
  14  -6  -6   34.80   10.80
  14  -6  -6   37.10   10.40
  14   6  -6   19.80    7.60
 -14   6   6   21.20    9.10
  14   6  -6   48.40    9.40
  12  -6  -6  254.57   25.00
  12  -6  -6  325.27   29.90
 -12   6   6  265.57   27.00
  12   6  -6  293.37   26.00
  10  -6  -6   87.79   15.30
  10  -6  -6   90.29   15.90
  10   6  -6  107.09   16.30
 -10   6   6   94.29   16.40
   8  -6  -6   16.20    5.60
   8  -6  -6   16.70    7.50
  -8   6   6   12.90    6.20
   8   6  -6   17.00    5.80
   6  -6  -6  280.57   26.40
   6  -6  -6  285.37   24.80
   6   6  -6  293.67   22.30
  -6   6   6  289.47   26.60
   4  -6  -6  102.39   15.40
   4  -6  -6  107.19   16.60
  -4   6   6   87.29   15.10
   4   6  -6  110.59   13.50
   2  -6  -6  214.88   22.10
   2  -6  -6  252.67   22.10
   2   6  -6  222.08   16.70
  -2   6   6  275.17   29.70
  -2   6   6  238.68   27.30
   0  -6  -6    7.00    3.80
   0  -6  -6   -1.40    2.10
   0   6   6    0.20    3.70
   0   6   6   -0.60    3.00
   0   6  -6    4.60    2.10
  -2  -6  -6  970.30   48.30
  -2  -6  -6 1041.70   44.10
   2   6   6 1075.49   60.29
   2   6   6  981.00   51.99
  -2   6  -6 1022.30   31.30
   2   6   6 1079.59   47.10
  -4  -6  -6  220.08   23.10
  -4  -6  -6  207.18   19.40
   4   6   6  246.48   30.10
  -4   6  -6  216.88   11.50
   4   6   6  218.48   20.50
   4   6   6  253.37   26.90
  -6  -6  -6  165.28   20.00
  -6  -6  -6  154.48   16.30
   6   6   6  201.98   19.50
   6   6   6  168.78   21.90
   6   6   6  191.28   26.70
  -8  -6  -6  903.71   39.40
  -8  -6  -6  888.41   46.80
   8   6   6  903.11   40.50
   8   6   6  861.81   49.90
  -8   6  -6  815.52   41.30
   8   6   6  876.11   57.69
 -10  -6  -6   91.39   16.10
 -10  -6  -6  100.09   13.30
 -10   6  -6   70.19   13.70
  10   6   6   93.69   12.90
  10   6   6   81.89   15.90
  10   6   6   91.99   20.60
 -12  -6  -6    3.80    4.30
  12   6   6    1.70    4.60
 -12   6  -6    8.40    4.70
  12   6   6   15.30    8.40
  12   6   6    6.80    4.50
 -14  -6  -6  190.98   23.00
  14   6   6  188.88   17.40
  14   6   6  190.08   24.80
 -14   6  -6  167.88   18.70
  14   6   6  148.59   25.80
 -16  -6  -6  371.46   32.40
  16   6   6  356.66   22.70
  16   6   6  386.56   42.40
  16   6   6  366.46   34.10
 -16   6  -6  365.16   26.50
 -18  -6  -6  321.27   29.90
 -18   6  -6  269.87   23.30
  18   6   6  315.37   20.40
 -20  -6  -6  477.65   38.40
 -20   6  -6  490.95   30.60
  20   6   6  426.16   47.40
 -22  -6  -6  172.98   25.30
  22   6   6  190.88   26.60
  22   6   6  159.68   31.10
 -22   6  -6  186.38   19.60
 -24  -6  -6   -1.50    8.20
 -24  -6  -6   11.40    7.00
  24   6   6   33.50   13.10
 -24   6  -6   18.90    6.40
  24   6   6    5.50    7.90
 -26  -6  -6   15.00    9.90
 -26  -6  -6   10.50    8.40
 -26   6  -6   -4.10    5.00
  26   6   6    5.80    7.10
  26   6   6   -8.00    6.00
 -28  -6  -6   50.79   14.10
 -28  -6  -6   59.79   17.90
 -28   6  -6   82.09   16.20
  28   6   6   46.00   17.20
 -30  -6  -6  -15.00    5.60
  29  -7  -6  110.29   20.50
  29   7  -6  115.09   26.50
  27  -7  -6  170.48   25.10
 -27   7   6   92.39   23.40
  27   7  -6  153.48   28.80
  25  -7  -6    1.20    7.20
 -25   7   6   -0.30    8.40
  25   7  -6   -1.20    6.90
  23  -7  -6  140.99   21.40
 -23   7   6  206.98   29.50
  23   7  -6  191.28   27.80
  21  -7  -6  121.79   20.40
  21   7  -6  128.99   14.30
 -21   7   6  117.49   30.80
  21   7  -6  124.89   29.70
  19  -7  -6   -1.60    4.50
  19   7  -6   -3.70    3.60
  19   7  -6   -2.80    2.50
 -19   7   6   -4.90    5.80
  17  -7  -6   18.40    8.10
  17  -7  -6   24.90    7.60
  17   7  -6   36.40   10.10
 -17   7   6   24.00    9.80
  17   7  -6   55.19   11.40
  15  -7  -6    0.20    5.00
  15  -7  -6   -1.40    3.60
  15   7  -6   -2.30    4.90
 -15   7   6    3.30    4.30
  15   7  -6    3.60    4.90
  13  -7  -6   81.89   16.10
  13  -7  -6   81.89   15.80
  13   7  -6   93.79   17.30
  11  -7  -6  216.48   24.10
  11  -7  -6  227.08   25.40
  11   7  -6  249.18   24.30
 -11   7   6  241.88   32.90
   9  -7  -6  577.44   38.00
   9  -7  -6  528.65   37.90
  -9   7   6  574.84   40.40
   9   7  -6  563.44   39.30
   7  -7  -6  173.48   21.40
   7  -7  -6  131.49   18.10
   7   7  -6  145.39   17.50
  -7   7   6  105.29   18.90
   5  -7  -6  459.75   34.30
   5  -7  -6  475.25   33.20
   5   7  -6  471.05   28.10
  -5   7   6  390.76   32.30
   3  -7  -6  728.93   40.30
   3  -7  -6  674.23   42.00
  -3   7   6  769.92   43.90
   3   7  -6  739.13   33.40
   1  -7  -6    5.00    4.50
   1  -7  -6    4.00    3.60
   1   7  -6   -0.40    2.40
  -1   7   6    5.00    5.40
  -1   7   6    4.30    4.10
  -1  -7  -6  213.48   21.40
  -1  -7  -6  226.78   23.80
  -1   7  -6  204.68   14.80
   1   7   6  219.68   28.40
   1   7   6  164.78   23.10
   1   7   6  203.28   22.00
  -3  -7  -6  458.35   30.90
  -3  -7  -6  471.25   34.30
  -3   7  -6  463.65   20.40
   3   7   6  464.45   32.60
   3   7   6  493.55   43.50
   3   7   6  498.55   39.00
  -5  -7  -6   97.09   14.90
  -5  -7  -6   84.89   15.20
   5   7   6  105.59   21.90
  -5   7  -6   85.49    7.80
   5   7   6   68.19   16.00
  -7  -7  -6  466.45   34.90
  -7  -7  -6  470.55   30.60
  -7   7  -6  439.66   32.20
   7   7   6  475.65   43.90
   7   7   6  462.75   37.80
   7   7   6  437.76   30.40
  -9  -7  -6   97.39   17.20
  -9  -7  -6   93.19   14.80
   9   7   6   89.59   14.70
   9   7   6   90.09   22.40
   9   7   6   98.79   19.20
  -9   7  -6   60.29   14.30
 -11  -7  -6  242.68   26.50
  11   7   6  257.67   34.30
 -11   7  -6  219.18   22.80
  11   7   6  232.98   21.60
 -13  -7  -6  167.18   25.60
 -13   7  -6  209.38   21.60
  13   7   6  245.48   22.00
  13   7   6  190.48   30.00
 -15  -7  -6   -3.10    5.10
  15   7   6   -2.60    3.90
 -15   7  -6    6.90    5.10
  15   7   6   -1.40    6.70
 -17  -7  -6  418.96   36.10
  17   7   6  485.05   29.30
 -17   7  -6  416.46   29.90
  17   7   6  457.05   49.30
 -19  -7  -6   78.09   19.10
 -19   7  -6   72.79   16.10
  19   7   6   73.39   13.20
  19   7   6   48.50   15.00
  19   7   6  101.39   20.30
 -21  -7  -6   86.59   19.60
  21   7   6  106.09   21.80
 -21   7  -6   78.59   17.10
 -23  -7  -6  205.38   28.70
  23   7   6  180.88   33.40
 -23   7  -6  178.88   21.50
  23   7   6  211.78   29.30
 -25  -7  -6   -8.80    4.10
 -25   7  -6    5.70    7.00
  25   7   6   -5.00    5.10
 -27  -7  -6  164.78   27.70
 -27   7  -6  149.29   22.10
  27   7   6  166.68   36.80
 -29  -7  -6   45.50   15.00
 -29   7  -6   37.50   12.30
  29   7   6   36.60   16.80
  28  -8  -6  125.49   24.70
  28  -8  -6   56.99   16.50
  28   8  -6  113.69   26.20
  26  -8  -6   30.80   12.80
  26  -8  -6   27.40    9.90
  24  -8  -6   62.19   16.00
  24  -8  -6  122.09   22.90
  24   8  -6   79.89   14.10
  22  -8  -6  122.39   20.70
  22  -8  -6   43.90   12.50
  22   8  -6   43.50   12.50
 -22   8   6   45.60   14.10
  20  -8  -6    9.80    8.60
  20  -8  -6    0.00    4.20
  20   8  -6    2.80    4.70
 -20   8   6    0.30    7.40
  20   8  -6   -4.40    6.40
  18  -8  -6    2.30    6.30
  18  -8  -6    3.30    6.40
 -18   8   6    9.60    8.00
  18   8  -6    1.50    4.50
  18   8  -6    5.20    5.10
  16  -8  -6   16.30    6.90
  16  -8  -6    8.30    6.80
  16   8  -6    9.20    6.30
 -16   8   6    8.10    6.80
  16   8  -6    4.80    5.40
  14  -8  -6    2.40    4.80
  14  -8  -6   -7.80    3.20
  14   8  -6    1.80    3.90
  14   8  -6    3.20    3.50
  12  -8  -6  151.78   21.40
  12  -8  -6  177.48   24.00
  12   8  -6  172.18   22.00
  10  -8  -6  108.99   17.80
  10  -8  -6  117.99   18.60
  10   8  -6   90.49   17.20
   8  -8  -6  816.92   47.40
   8  -8  -6  830.92   48.50
  -8   8   6  886.81   62.09
   8   8  -6  711.53   39.80
   6  -8  -6  139.39   19.70
   6  -8  -6  161.78   21.70
  -6   8   6  167.68   22.60
   6   8  -6  152.18   17.50
   4  -8  -6  952.60   49.70
   4  -8  -6  860.81   48.70
   4   8  -6  794.62   38.00
  -4   8   6  873.91   50.39
   2  -8  -6  149.09   20.30
   2  -8  -6  105.19   17.40
  -2   8   6   85.19   16.10
   2   8  -6  118.89   14.30
   0  -8  -6    4.10    4.70
   0  -8  -6    5.80    5.10
   0   8   6    2.80    5.00
   0   8   6    7.30    6.00
   0   8  -6    2.20    3.00
  -2  -8  -6   86.19   15.40
  -2  -8  -6   87.09   14.90
  -2   8  -6   82.09    9.70
   2   8   6   65.29   15.20
   2   8   6   58.19   14.70
   2   8   6   57.69   17.30
  -4  -8  -6  224.08   24.80
  -4  -8  -6  237.68   23.80
  -4   8  -6  232.28   25.10
   4   8   6  188.08   22.40
  -4   8  -6  210.68   13.90
   4   8   6  286.77   34.30
   4   8   6  244.68   29.60
  -6  -8  -6  159.88   19.90
  -6  -8  -6  192.08   23.20
  -6   8  -6  181.78   22.80
   6   8   6  149.99   19.80
   6   8   6  145.09   27.50
   6   8   6  137.19   22.40
  -8  -8  -6  141.09   22.40
   8   8   6  134.79   29.10
  -8   8  -6  126.29   19.80
   8   8   6  119.99   22.20
   8   8   6  116.29   17.90
 -10  -8  -6  102.69   17.90
  10   8   6  109.19   23.80
  10   8   6  108.89   17.20
 -10   8  -6  118.69   19.10
 -12  -8  -6  180.58   23.80
 -12   8  -6  202.18   23.70
  12   8   6  215.28   22.30
  12   8   6  186.38   31.20
 -14  -8  -6  258.97   29.40
  14   8   6  231.98   23.20
  14   8   6  233.38   34.40
 -14   8  -6  277.07   26.00
 -16  -8  -6   41.60   12.80
  16   8   6   72.79   17.80
  16   8   6   32.40   13.90
 -16   8  -6   75.19   15.30
 -18  -8  -6   38.70   11.60
  18   8   6   93.19   16.80
 -18   8  -6  111.39   19.50
  18   8   6   64.39   19.10
 -20  -8  -6   11.80    7.10
  20   8   6   10.70    6.80
 -20   8  -6   25.80    8.90
  20   8   6   17.70    8.30
  20   8   6   12.80    6.80
 -22  -8  -6  422.56   40.30
 -22   8  -6  400.46   31.80
  22   8   6  496.05   53.29
 -24  -8  -6  152.38   27.20
  24   8   6  157.58   33.40
 -24   8  -6  159.38   22.90
  26   8   6   88.59   23.20
 -26   8  -6  149.99   22.20
 -28  -8  -6  145.89   28.50
  28   8   6   76.09   20.50
 -28   8  -6  130.69   21.00
  25  -9  -6    9.00    8.60
  25  -9  -6   21.20   10.60
  25   9  -6   12.50    7.50
  23  -9  -6  164.98   26.90
  23  -9  -6  139.69   25.50
  23   9  -6  114.09   18.50
  21  -9  -6    1.20    7.00
  21  -9  -6   -1.00    6.00
  19  -9  -6   -8.00    5.10
  19  -9  -6    2.30    6.30
  19   9  -6   -3.10    7.20
  19   9  -6   -0.30    5.00
 -19   9   6   -0.40    6.00
  17  -9  -6    5.30    6.10
  17  -9  -6    3.70    4.80
  17   9  -6    1.80    5.30
 -17   9   6    1.50    8.60
  15  -9  -6  154.18   23.20
  15  -9  -6  146.49   22.70
  15   9  -6  149.29   22.60
 -15   9   6  149.19   26.00
  15   9  -6  121.69   21.00
  13  -9  -6    2.30    6.70
  13  -9  -6   13.40    7.00
  13   9  -6   10.00    7.00
  11  -9  -6  149.49   21.50
  11  -9  -6  116.69   20.10
  11   9  -6  152.68   21.70
   9  -9  -6  446.96   36.70
   9  -9  -6  392.86   33.80
   9   9  -6  357.16   30.20
   7  -9  -6   14.80    8.40
   7  -9  -6    2.70    5.00
   7   9  -6   14.10    6.70
   5  -9  -6  326.27   31.50
   5  -9  -6  380.96   33.70
   5   9  -6  323.77   31.20
   3  -9  -6  222.38   24.80
   3  -9  -6  218.48   24.90
   3   9  -6  216.08   21.10
   1  -9  -6   26.00   11.60
   1  -9  -6   14.40    6.40
   1   9  -6   25.60    7.00
  -1   9   6   20.80    7.20
  -1   9   6   23.80    9.60
  -1  -9  -6   54.29   16.40
  -1  -9  -6   28.20    8.50
   1   9   6   76.39   15.30
  -1   9  -6   47.80   12.40
   1   9   6   48.50   13.50
  -1   9  -6   58.19   10.50
   1   9   6   46.10   14.60
  -3  -9  -6  334.37   33.60
  -3  -9  -6  347.57   30.90
  -3   9  -6  317.47   19.60
   3   9   6  324.47   29.90
  -3   9  -6  358.26   31.90
   3   9   6  354.26   35.70
   3   9   6  280.67   36.90
  -5  -9  -6  268.47   27.40
  -5  -9  -6  313.67   30.30
  -5   9  -6  327.37   31.20
   5   9   6  350.26   35.50
  -5   9  -6  273.77   15.90
   5   9   6  283.97   37.60
   5   9   6  305.57   30.50
  -7  -9  -6    0.20    5.00
  -7   9  -6    3.80    6.00
   7   9   6   -8.10    4.30
   7   9   6    0.40    6.00
   7   9   6   -0.90    5.00
  -9  -9  -6   39.20   10.60
   9   9   6   38.70   11.70
   9   9   6   22.60   11.20
   9   9   6   40.40   12.00
  -9   9  -6   61.29   13.60
 -11  -9  -6  287.87   30.40
  11   9   6  246.48   37.60
  11   9   6  265.27   26.90
 -11   9  -6  251.87   27.30
 -13  -9  -6   86.89   20.10
 -13   9  -6   83.19   16.80
  13   9   6   67.29   16.30
  13   9   6  108.59   25.10
 -15  -9  -6   40.00   11.40
 -15   9  -6   85.79   17.00
  15   9   6   37.70   14.10
  15   9   6  104.69   25.30
  15   9   6   67.99   16.10
 -17  -9  -6    2.70    6.20
  17   9   6    5.80    9.00
 -17   9  -6   -0.60    7.00
  17   9   6   29.90   10.10
  17   9   6    5.60    8.10
 -19  -9  -6   -2.10    5.80
  19   9   6   12.70   11.00
  19   9   6   -6.00    6.20
 -19   9  -6   -6.00    6.50
 -21  -9  -6   41.10   13.50
  21   9   6   31.10   14.30
 -21   9  -6   82.69   18.10
  21   9   6   85.89   19.50
  23   9   6  333.77   48.50
 -23   9  -6  288.47   30.00
  23   9   6  290.87   27.20
 -25   9  -6    1.50    5.60
  25   9   6    6.30   10.80
  22 -10  -6    5.90    7.40
  22 -10  -6    5.10    9.60
  22  10  -6   -1.50    6.80
  20 -10  -6  119.59   23.20
  20 -10  -6  167.78   25.20
  20  10  -6  113.39   22.50
  18 -10  -6   37.60   13.10
  18 -10  -6   49.00   15.00
  18  10  -6   33.10   12.10
  18  10  -6   26.90   10.00
  16 -10  -6   30.30   10.40
  16 -10  -6   21.70   10.20
  16  10  -6   23.20    8.80
  16  10  -6   24.40   11.10
  14 -10  -6   -9.20    4.60
  14 -10  -6   11.50    7.60
 -14  10   6    5.00    7.60
  14  10  -6    1.80    6.00
  14  10  -6   16.80    7.90
  12 -10  -6   22.30    8.70
  12 -10  -6   22.50    8.30
  12  10  -6   13.80    6.30
 -12  10   6   32.90   12.90
  10 -10  -6  230.58   27.30
  10 -10  -6  256.77   29.00
  10  10  -6  184.38   25.10
   8 -10  -6   21.90    7.80
   8 -10  -6    1.00    4.70
  -8  10   6   -0.60    5.90
   8  10  -6   10.50    7.20
   6 -10  -6  109.09   20.30
   6 -10  -6   96.49   19.50
  -6  10   6  107.19   20.00
   6  10  -6  111.49   18.80
   4 -10  -6   72.79   17.10
   4 -10  -6  115.49   20.00
   4  10  -6   70.49   16.10
  -4  10   6   76.59   18.20
   2 -10  -6  187.78   25.50
   2 -10  -6  198.48   25.30
  -2  10   6  199.68   28.10
   2  10  -6  210.38   21.20
   0 -10  -6    8.30    7.20
   0 -10  -6   11.60    6.20
   0  10   6   11.40   10.30
   0  10  -6   12.00   12.20
   0  10  -6   21.50    6.40
  -2 -10  -6   28.50    8.40
  -2 -10  -6   25.90    9.00
   2  10   6   22.70   10.70
  -2  10  -6   25.50    6.90
  -2  10  -6   77.09   16.90
   2  10   6   33.70   11.40
  -4 -10  -6   19.30    8.70
  -4  10  -6   14.60    6.30
   4  10   6    1.90    6.70
   4  10   6    5.80    6.90
  -4  10  -6   13.20    4.30
   6  10   6   -3.50    7.90
  -6  10  -6    7.60    6.50
   6  10   6   18.50   12.90
  -8 -10  -6   16.80    7.90
  -8  10  -6   17.30    8.60
   8  10   6   11.50    9.50
   8  10   6    8.30    7.20
 -10 -10  -6    3.80    5.80
  10  10   6   -4.30    5.90
  10  10   6    7.60    8.40
 -10  10  -6    9.30    7.60
  10  10   6   -1.70    4.50
 -12 -10  -6   20.80    9.70
 -12  10  -6   38.00   19.30
  12  10   6    2.60    6.10
  12  10   6   35.30   12.70
  12  10   6   27.50   12.70
 -14 -10  -6   18.20    9.80
  14  10   6   33.40   14.40
 -14  10  -6   64.19   18.70
  14  10   6    4.40    6.20
 -16 -10  -6    1.60    6.90
  16  10   6   -2.10    5.80
 -16  10  -6    2.90    6.70
  16  10   6    4.30    7.20
 -18 -10  -6    7.00    6.50
 -18  10  -6  -12.80    5.50
  18  10   6    9.00    9.40
  18  10   6    3.00    6.10
 -20 -10  -6    4.00    9.50
  20  10   6    9.90    7.80
 -20  10  -6    9.50    6.80
  20  10   6   13.90   11.30
 -22 -10  -6   11.00    9.00
  22  10   6   28.10   12.20
 -22  10  -6    8.80    9.20
  22  10   6   14.40   12.30
  19 -11  -6   49.70   13.70
  19 -11  -6   40.60   14.30
  19  11  -6   33.50   10.50
  17 -11  -6   20.00   10.10
  17 -11  -6   36.90   13.40
  17  11  -6   18.70   10.00
  15 -11  -6   31.00   10.90
  15 -11  -6   36.90   14.10
  15  11  -6   28.50   10.70
  15  11  -6   17.40    8.10
  13 -11  -6   16.10    9.40
  13 -11  -6    4.60    6.90
  13  11  -6   -4.80    7.00
  11 -11  -6   18.00    9.20
  11 -11  -6   38.80   11.70
  11  11  -6   35.80   10.70
   9 -11  -6   -0.50    6.60
   9 -11  -6   15.60    8.00
   9  11  -6   13.60    5.80
   7 -11  -6   54.29   16.30
   7 -11  -6   96.39   19.10
  -7  11   6   51.29   22.60
   7  11  -6  126.29   21.70
   5 -11  -6  102.39   21.80
   5 -11  -6   72.39   17.70
  -5  11   6   50.89   13.00
   5  11  -6   40.50   10.80
   5  11  -6   47.10   14.40
   3 -11  -6   -4.60    4.80
   3 -11  -6   -6.10    5.90
   3  11  -6   -3.60    7.20
   3  11  -6   -9.00    3.60
  -3  11   6    3.90    5.80
   1 -11  -6  229.98   27.80
   1 -11  -6  227.68   29.60
  -1  11   6  235.38   38.50
   1  11  -6  179.98   20.80
   1  11  -6  201.88   27.30
  -1  11   6  214.68   27.90
  -1 -11  -6   15.80    8.50
  -1  11  -6    2.30    5.40
  -1  11  -6    1.10    4.40
   1  11   6   12.70    9.80
   1  11   6   -1.50    8.50
  -3 -11  -6   -1.40    6.50
  -3  11  -6    1.70    5.30
   3  11   6  -14.00    5.00
   3  11   6    1.20    8.60
   3  11   6   -0.40    5.70
  -3  11  -6   -8.10    4.40
  -5 -11  -6   -0.10    6.80
   5  11   6    6.30    8.00
   5  11   6   13.80   11.70
  -5  11  -6   31.10   10.90
   5  11   6   24.90   10.70
  -7 -11  -6   56.69   15.00
   7  11   6   58.79   17.40
   7  11   6   97.19   19.50
   7  11   6   45.90   18.40
  -7  11  -6   43.00   13.60
  -9 -11  -6   25.10   10.00
   9  11   6   45.00   17.50
  -9  11  -6   51.89   14.10
   9  11   6   36.20   17.00
 -11 -11  -6   99.09   23.50
  11  11   6   75.69   21.50
 -11  11  -6  107.39   24.60
  11  11   6  129.79   37.90
 -13 -11  -6  118.29   26.80
 -13  11  -6  137.69   24.80
  13  11   6   82.69   20.80
  13  11   6   74.49   22.00
 -15 -11  -6   -2.60    5.80
  15  11   6   -1.70   10.60
 -15  11  -6   -8.20   11.20
  15  11   6   -0.80    5.60
 -17 -11  -6    9.60    8.50
  17  11   6   36.10   17.20
  17  11   6   35.00   10.40
 -19 -11  -6   18.40   10.10
  19  11   6   22.10   10.60
  19  11   6    6.40   12.40
  14 -12  -6    3.10    9.20
  14 -12  -6   -9.30    7.80
  14  12  -6   -1.50    9.90
  12 -12  -6  143.79   27.00
  12 -12  -6  120.39   23.40
  12  12  -6  153.38   25.70
  10 -12  -6   -5.00    7.80
  10 -12  -6   -5.90    6.30
   8 -12  -6   17.30   10.40
   8 -12  -6   46.20   14.70
   8  12  -6   28.70   11.30
   6 -12  -6   -4.60    6.50
   6 -12  -6   -3.80    7.40
   6  12  -6    0.50    5.10
   4 -12  -6  107.49   26.10
   4 -12  -6  146.99   25.10
   4  12  -6  141.19   23.00
   2 -12  -6    3.40    7.00
   2  12  -6    3.60    5.90
  -2  12   6   -3.30    7.10
   0 -12  -6   -3.10    5.80
   0  12   6    6.80   10.70
  -2 -12  -6   -5.20    5.20
   2  12   6    8.10    9.80
  -2  12  -6   -7.40    4.90
  -4 -12  -6    6.40    8.50
  -4  12  -6   -0.90    4.30
   4  12   6   -9.10    6.20
  -6 -12  -6  121.39   25.30
   6  12   6  155.48   36.70
  -8 -12  -6   65.09   17.00
   8  12   6  118.49   32.90
   8  12   6  126.89   32.60
 -10 -12  -6   -3.60    6.50
  10  12   6  -12.90   13.10
  10  12   6    5.30    8.30
 -12 -12  -6  117.99   27.40
  12  12   6  108.79   22.20
  12  12   6   52.39   17.90
 -14 -12  -6   -0.40    7.40
  14  12   6   -1.50   10.40
  14  12   6    3.50    8.00
   5 -13  -6   10.40    9.60
   5  13  -6    3.30    7.60
   3 -13  -6  107.09   25.90
   3  13  -6   41.50   11.80
  -3  13   6   40.60   16.20
   1 -13  -6   -1.70    7.60
   1  13  -6    6.30   10.00
  -1 -13  -6   60.49   15.40
   1  13   6   58.99   22.50
  -1  13  -6   55.09   12.70
  -3 -13  -6  -16.90    7.10
   3  13   6   11.60   11.60
  -3  13  -6   -8.10    5.70
  -5 -13  -6  206.48   35.20
   5  13   6  110.29   26.70
  34   0  -7   -6.30    6.30
  32   0  -7   -5.10    6.10
  30   0  -7   -3.80    5.20
  30   0  -7    2.00    7.20
  28   0  -7   -2.40    4.50
  28   0  -7    2.40    4.50
  26   0  -7   -1.50    3.30
  24   0  -7    0.40    3.90
  24   0  -7   -1.90    2.90
  22   0  -7    0.20    4.70
  20   0  -7   -5.40    3.90
  18   0  -7    2.50    3.40
  16   0  -7    0.20    3.00
  12   0  -7    2.00    4.10
  10   0  -7   -1.80    3.10
 -10   0   7    1.80    1.50
  -8   0   7    0.60    1.90
   8   0  -7    1.70    2.70
  -6   0   7    2.70    2.70
   6   0  -7   -0.20    2.70
   4   0  -7   -2.00    2.00
   4   0  -7    3.30    2.60
  -4   0   7   -1.40    2.40
  -2   0   7   -2.10    2.40
   2   0  -7    0.30    2.90
   2   0  -7   -0.90    1.80
   0   0   7   14.40    5.40
   0   0  -7   18.30    6.00
   0   0  -7   11.00    4.80
   2   0   7   -0.20    2.60
  -2   0  -7    0.60    2.30
  -2   0  -7    2.50    3.20
  -4   0  -7    1.60    2.60
  -4   0  -7    0.00    2.30
   4   0   7   -1.00    2.90
  -4   0  -7    1.30    2.60
  -6   0  -7    0.80    2.70
   6   0   7    3.70    3.50
  -6   0  -7    3.30    2.40
  -6   0  -7    1.60    3.00
  -8   0  -7   -1.50    2.00
  -8   0  -7    1.80    2.40
  -8   0  -7   -1.80    2.50
 -10   0  -7    0.20    1.80
 -10   0  -7    0.20    2.40
 -10   0  -7   -0.90    2.60
  10   0   7   -2.10    2.40
  12   0   7    0.10    2.30
 -12   0  -7   -0.60    1.60
 -12   0  -7   -2.70    2.70
  14   0   7   -1.30    1.70
 -14   0  -7    4.10    3.30
  16   0   7   -1.70    2.00
 -16   0  -7    0.60    2.80
 -16   0  -7   -7.50    3.10
  18   0   7   -1.50    1.70
 -18   0  -7    2.70    2.80
 -18   0  -7   -5.20    2.40
  20   0   7   -2.00    2.30
 -20   0  -7   -1.80    6.40
 -20   0  -7    1.00    3.60
 -22   0  -7    0.60    5.60
  22   0   7    3.10    4.20
 -22   0  -7    1.30    3.30
 -24   0  -7    0.10    4.20
 -26   0  -7    2.20    5.30
 -26   0  -7    2.20    4.10
  26   0   7    1.20    3.30
 -28   0  -7    1.60    4.80
  28   0   7    3.90    4.90
 -28   0  -7    5.00    9.30
 -30   0  -7  -15.40    7.60
 -30   0  -7    3.60    4.30
  30   0   7   -3.60    5.70
  32   0   7    1.00    5.30
  35  -1  -7  -13.90    8.50
  35   1  -7   -8.60    6.80
  33  -1  -7    9.40    8.70
  33   1  -7    2.50    7.10
  31  -1  -7    9.10    8.40
  31  -1  -7   11.20    8.20
  31   1  -7   12.70    8.40
  29  -1  -7    0.50    4.50
  29  -1  -7   -1.60    5.00
  29   1  -7    0.30    4.60
  29   1  -7    7.80    7.50
  27  -1  -7   36.40   10.90
  27  -1  -7   43.90   15.00
 -27   1   7   62.09   11.60
  27   1  -7   59.29   15.50
  27   1  -7   45.30   12.10
  25  -1  -7  187.98   24.90
 -25   1   7  171.28   14.90
  25   1  -7  212.38   26.90
  23  -1  -7   17.10    7.90
  23   1  -7   29.10   10.70
  21  -1  -7   12.00    6.30
  21   1  -7    9.80    6.30
  21   1  -7   15.40    6.20
  19  -1  -7    1.00    4.30
  19   1  -7   -0.60    3.90
  19   1  -7    5.20    4.30
  17  -1  -7   61.09   13.30
 -17   1   7   49.00    7.90
 -17   1   7   37.30   10.60
  17   1  -7   80.79   14.70
  15  -1  -7    1.00    2.90
 -15   1   7   -0.30    1.70
  15   1  -7    0.70    3.40
 -15   1   7   -0.90    4.10
  13  -1  -7   21.40    7.10
 -13   1   7   31.60    6.20
 -13   1   7   15.30    7.90
  13   1  -7   12.40    6.70
  11  -1  -7   10.40    4.90
 -11   1   7   18.50    8.30
  11   1  -7   13.60    6.10
 -11   1   7   14.60    4.80
   9  -1  -7   15.10    7.00
  -9   1   7   25.00    7.60
  -9   1   7   39.20    8.40
   9   1  -7   14.90    5.60
  -7   1   7  563.34   28.50
   7   1  -7  584.54   35.20
   7   1  -7  553.54   22.40
  -7   1   7  582.34   34.80
   5  -1  -7  205.68   19.70
  -5   1   7  180.18   19.20
   5   1  -7  200.28   15.50
  -5   1   7  208.38   18.60
   5   1  -7  211.38   20.80
   3  -1  -7    0.70    2.30
   3  -1  -7    2.20    3.50
  -3   1   7    2.20    3.70
  -3   1   7   -1.40    2.20
   3   1  -7    0.60    2.30
   3   1  -7   -1.80    3.40
   1  -1  -7  161.98   16.70
   1  -1  -7  162.08   17.10
   1   1  -7  153.28   16.80
  -1   1   7  171.58   17.50
  -1   1   7  168.18   18.30
   1   1  -7  154.98   16.50
  -1  -1  -7  551.74   33.70
  -1  -1  -7  559.54   30.30
  -1  -1  -7  560.64   31.40
   1   1   7  539.35   34.20
  -1   1  -7  603.14   34.10
  -1   1  -7  541.15   29.80
   1   1   7  557.64   29.70
  -3  -1  -7  605.94   28.90
  -3  -1  -7  634.54   37.70
  -3  -1  -7  671.53   33.60
  -3   1  -7  636.84   29.80
  -3   1  -7  644.54   37.80
   3   1   7  649.34   30.60
  -3   1  -7  629.44   32.50
   3   1   7  606.54   37.80
  -5  -1  -7  414.76   25.30
  -5  -1  -7  405.46   31.70
  -5  -1  -7  351.16   20.90
  -5   1  -7  377.16   22.90
  -5   1  -7  394.66   22.20
  -5   1  -7  365.16   30.10
   5   1   7  352.36   30.00
  -7  -1  -7  235.88   25.60
  -7  -1  -7  233.98   18.80
  -7  -1  -7  167.48   13.40
   7   1   7  196.78   24.40
  -7   1  -7  208.38   15.50
  -7   1  -7  163.18   21.50
  -7   1  -7  212.58   16.60
  -9  -1  -7  423.36   35.20
  -9  -1  -7  426.46   25.30
  -9  -1  -7  419.56   19.50
  -9   1  -7  400.16   21.80
   9   1   7  399.46   26.80
  -9   1  -7  396.06   34.10
   9   1   7  438.56   36.10
  -9   1  -7  376.86   20.30
 -11  -1  -7   80.69   18.20
 -11  -1  -7   60.29   10.30
 -11   1  -7   38.10   10.90
 -11   1  -7   73.59    9.20
 -11   1  -7   66.09    8.90
  11   1   7   64.39   16.20
  11   1   7   56.49   11.40
 -13  -1  -7    8.20    5.80
  13  -1   7    5.90    3.20
 -13  -1  -7   11.50    4.90
  13   1   7    9.80    5.00
 -13   1  -7    7.00    3.30
  13   1   7    7.00    5.20
 -13   1  -7    4.70    6.30
 -15  -1  -7  103.29   21.90
 -15  -1  -7   99.79   14.00
  15  -1   7  113.09   13.00
  15   1   7   85.89   13.20
 -15   1  -7  123.19   12.70
 -15   1  -7   92.29   20.20
 -17  -1  -7   87.29   13.20
 -17  -1  -7   83.79   19.80
  17  -1   7   79.09   11.60
 -17   1  -7   80.89   11.00
  17   1   7   89.79   14.40
  19  -1   7   23.70    6.20
 -19  -1  -7   21.90    7.10
 -19  -1  -7   40.20   14.10
 -19   1  -7   46.90   14.80
 -19   1  -7   44.40    9.70
  19   1   7   25.40    7.70
 -21  -1  -7  237.48   22.10
 -21  -1  -7  204.78   30.50
  21  -1   7  251.57   20.70
 -21   1  -7  200.88   30.90
 -21   1  -7  258.77   20.00
 -23  -1  -7   18.60    6.80
  23  -1   7   21.30    6.20
  23   1   7   21.80    8.50
 -23   1  -7   23.50    6.80
 -25  -1  -7  311.67   27.80
  25  -1   7  311.57   25.60
  25   1   7  299.57   28.70
 -25   1  -7  296.17   24.20
 -27  -1  -7    0.70    7.60
 -27  -1  -7   -1.40    3.20
  27  -1   7   -4.10    5.00
 -27   1  -7   -1.30    4.70
  27   1   7   -5.00    3.90
 -27   1  -7   -1.60    6.50
 -29  -1  -7   44.70   17.10
 -29  -1  -7   42.60   10.90
  29  -1   7   77.59   16.90
 -29   1  -7   41.50   14.20
  29   1   7   90.19   16.20
 -31  -1  -7   10.60    7.30
  31  -1   7   13.40    6.10
  31   1   7   -9.20    5.40
  33  -1   7    9.00    8.00
 -33  -1  -7   -1.10    6.50
  33   1   7   14.90    7.20
  34  -2  -7   -6.70    8.60
  34   2  -7   -8.90    7.00
 -34   2   7    9.00    8.60
  32  -2  -7   -0.80    6.70
 -32   2   7   -5.00    6.00
  32   2  -7    6.60    7.60
  30  -2  -7   20.90    8.60
  30  -2  -7   33.70   10.80
  30   2  -7   32.60   12.30
 -30   2   7   32.80    9.60
  28  -2  -7    1.30    5.70
  28  -2  -7    6.10    5.70
  28   2  -7   15.10    8.60
  28   2  -7   -0.90    6.30
 -28   2   7   15.00    6.50
  26  -2  -7   97.49   19.00
  26   2  -7  102.69   21.60
  24  -2  -7   -1.30    4.50
  24   2  -7    2.80    5.50
 -24   2   7    5.50    6.90
  22  -2  -7  255.47   27.60
 -22   2   7  282.37   32.30
  22   2  -7  241.58   27.80
  20  -2  -7   99.99   17.10
  20   2  -7  120.79   19.10
 -20   2   7  109.09   20.60
  20   2  -7   58.09   16.00
  18  -2  -7  368.76   30.90
 -18   2   7  380.26   34.00
  18   2  -7  340.27   31.30
  18   2  -7  341.97   30.10
  16  -2  -7   80.29   14.50
  16   2  -7   81.39   15.90
  16   2  -7   67.49   15.30
 -16   2   7   70.99   15.80
  14  -2  -7   30.50    9.10
 -14   2   7   32.20    9.90
  14   2  -7   22.20    8.20
  12  -2  -7   67.19   13.30
 -12   2   7   79.19   11.40
  12   2  -7   70.49   13.90
 -12   2   7   54.09   14.30
  10  -2  -7   78.09   13.50
  10   2  -7   96.59   15.90
 -10   2   7   81.99   11.90
 -10   2   7   69.89   14.20
   8  -2  -7  725.23   38.90
  -8   2   7  683.83   34.60
  -8   2   7  725.93   40.90
   8   2  -7  709.13   22.90
   8   2  -7  801.42   42.50
   6   2  -7  209.88   14.80
  -6   2   7  204.88   19.30
  -6   2   7  239.08   22.70
   6   2  -7  246.08   23.00
   4  -2  -7    3.10    3.00
  -4   2   7    5.90    4.50
  -4   2   7   11.20    5.50
   4   2  -7   14.20    4.70
   2  -2  -7  421.66   26.70
   2  -2  -7  515.75   32.10
  -2   2   7  486.15   30.30
   2   2  -7  430.56   26.10
  -2   2   7  418.66   29.70
   0  -2  -7 1271.67   50.29
   0  -2  -7 1199.48   51.49
   0  -2  -7 1234.38   45.10
   0   2   7 1251.27   48.00
   0   2   7 1245.98   54.19
   0   2  -7 1280.77   50.09
  -2  -2  -7   62.49    9.70
  -2  -2  -7   69.29   12.20
  -2  -2  -7   84.29   15.40
   2   2   7   53.49    9.60
   2   2   7   74.69   15.20
  -2   2  -7   85.89   14.10
  -4  -2  -7 1057.99   51.79
  -4  -2  -7 1058.29   44.30
  -4  -2  -7 1062.69   38.20
  -4   2  -7 1072.49   36.70
   4   2   7 1017.60   52.49
  -4   2  -7 1057.19   50.29
   4   2   7 1053.19   40.70
  -6  -2  -7 2279.27   82.39
  -6  -2  -7 2223.38   67.49
  -6  -2  -7 2325.67   57.79
  -6   2  -7 2423.16   82.59
   6   2   7 2306.97   71.69
   6   2   7 2381.06   61.59
   6   2   7 2196.88   83.09
  -6   2  -7 2389.06   56.19
  -8  -2  -7    0.30    3.20
  -8  -2  -7   -0.50    1.70
  -8  -2  -7    0.70    3.00
  -8   2  -7    4.80    2.40
  -8   2  -7    3.00    3.60
   8   2   7    1.80    2.50
   8   2   7    1.70    4.00
   8   2   7   -1.60    2.30
 -10  -2  -7  400.86   26.50
 -10  -2  -7  382.26   35.40
 -10  -2  -7  414.86   18.50
 -10   2  -7  367.06   33.70
  10   2   7  374.16   34.90
  10   2   7  402.66   20.20
  10   2   7  398.66   28.70
 -10   2  -7  406.56   18.70
 -12  -2  -7    1.20    3.50
 -12  -2  -7    0.70    3.20
  12   2   7    0.70    2.90
  12   2   7    0.60    3.10
 -12   2  -7    1.00    7.10
 -12   2  -7    0.80    1.80
 -14  -2  -7  196.98   19.60
 -14  -2  -7  204.48   27.90
  14   2   7  199.08   27.10
  14   2   7  187.48   20.80
 -14   2  -7  198.98   13.30
 -14   2  -7  181.88   27.10
 -16  -2  -7   46.00   13.80
 -16  -2  -7   89.49   14.40
  16  -2   7   63.79    9.40
  16   2   7   73.19   14.80
 -16   2  -7   76.19   18.30
 -16   2  -7   88.49    9.80
  16   2   7   86.49   20.00
 -18  -2  -7   18.00    6.50
 -18  -2  -7   11.10    9.00
  18  -2   7   11.10    4.20
  18   2   7   19.40    9.10
 -18   2  -7   17.20    8.20
  18   2   7   17.60    7.90
 -18   2  -7   20.50    5.00
 -20  -2  -7  566.54   50.09
 -20  -2  -7  518.05   34.50
  20  -2   7  522.65   27.00
  20   2   7  569.64   37.60
 -20   2  -7  556.94   49.90
 -20   2  -7  653.33   31.40
 -22  -2  -7  205.18   32.30
 -22  -2  -7  294.97   26.60
  22  -2   7  299.57   21.50
 -22   2  -7  239.08   35.10
  22   2   7  301.97   29.30
 -22   2  -7  328.37   21.70
  24  -2   7  540.45   29.80
 -24  -2  -7  601.34   39.10
  24   2   7  591.94   40.80
 -26  -2  -7  441.46   33.80
 -26  -2  -7  534.85   60.19
  26  -2   7  418.76   27.20
  26   2   7  431.86   35.70
 -26   2  -7  403.76   50.09
 -28  -2  -7   10.60   10.30
 -28  -2  -7   12.00    6.30
  28  -2   7   10.20    5.70
  28   2   7    0.90    4.20
  30  -2   7   -7.10    4.40
 -30  -2  -7   -9.70    4.50
 -30  -2  -7   10.30    9.80
  32  -2   7    4.90    6.20
 -32  -2  -7   11.70    8.40
  32   2   7   -2.00    7.80
 -34  -2  -7   -4.40    7.20
  34  -2   7    5.00    8.20
  34   2   7   -6.10    8.60
  33  -3  -7    1.40    6.70
 -33   3   7   -4.60    7.60
  33   3  -7  -10.20    7.10
  31  -3  -7   37.50   12.90
  31  -3  -7   18.20   12.00
  31   3  -7   59.99   16.90
  29  -3  -7    4.60    6.60
  29  -3  -7   -0.40    5.30
  29   3  -7  -13.40    5.90
 -29   3   7    8.30   12.60
  27  -3  -7  257.07   29.30
  27   3  -7  273.27   31.30
 -27   3   7  237.88   31.40
  25  -3  -7  110.79   20.10
  25   3  -7  135.79   22.40
 -25   3   7  116.59   24.90
  23  -3  -7   31.10   10.90
 -23   3   7   30.90   11.40
  23   3  -7   37.50   10.80
  21  -3  -7  285.87   28.40
 -21   3   7  227.28   29.00
  21   3  -7  276.57   30.70
  19  -3  -7  335.67   30.00
  19   3  -7  361.26   32.90
 -19   3   7  401.26   36.30
  19   3  -7  372.16   33.30
  17  -3  -7    2.30    3.60
  17   3  -7    2.30    4.40
  17   3  -7   -5.60    3.40
 -17   3   7    1.50    3.40
  15  -3  -7  801.62   45.20
 -15   3   7  880.31   50.49
  15   3  -7  834.02   48.40
  15   3  -7  864.41   46.60
  13  -3  -7   74.59   14.00
  13   3  -7   77.79   15.20
 -13   3   7   83.19   16.10
  11  -3  -7    7.80    4.60
 -11   3   7   19.00    9.80
  11   3  -7   14.80    6.50
   9  -3  -7   21.80    6.70
  -9   3   7   29.70    7.70
  -9   3   7   43.40   10.80
   7  -3  -7  120.49   16.20
  -7   3   7  120.19   16.50
  -7   3   7  131.39   17.70
   7   3  -7  143.79   12.20
   5  -3  -7  270.87   22.60
  -5   3   7  249.78   23.20
  -5   3   7  242.68   23.10
   5   3  -7  249.97   18.40
   3  -3  -7  327.67   24.10
   3  -3  -7  311.47   26.30
  -3   3   7  315.57   26.90
  -3   3   7  326.07   25.70
   1  -3  -7 1818.02   64.09
   1  -3  -7 1758.02   57.19
  -1   3   7 1816.52   60.99
  -1   3   7 1743.63   67.29
  -1  -3  -7 1559.64   51.29
  -1  -3  -7 1592.84   58.69
   1   3   7 1481.15   63.49
   1   3   7 1528.45   53.99
  -3  -3  -7   62.49   10.00
  -3  -3  -7   63.19   14.20
  -3  -3  -7   61.09   11.60
   3   3   7   74.19   15.80
   3   3   7   83.79   12.80
  -5  -3  -7  645.94   35.10
  -5  -3  -7  697.63   37.00
  -5  -3  -7  767.42   46.00
   5   3   7  745.93   33.50
   5   3   7  699.13   39.10
  -5   3  -7  710.13   26.70
   5   3   7  699.93   45.90
  -7  -3  -7  581.24   33.70
  -7  -3  -7  605.14   26.80
  -7  -3  -7  663.13   44.20
  -7   3  -7  638.74   22.50
   7   3   7  630.54   44.60
   7   3   7  589.34   28.80
   7   3   7  608.84   36.80
  -9  -3  -7  234.58   21.40
  -9  -3  -7  222.68   27.20
  -9  -3  -7  216.88   14.90
   9   3   7  201.58   15.80
   9   3   7  256.67   24.10
   9   3   7  221.58   28.10
  -9   3  -7  222.08   11.60
 -11  -3  -7   24.90    5.50
 -11  -3  -7   10.20    6.10
 -11  -3  -7   11.40    4.70
 -11   3  -7   16.40    4.00
  11   3   7    5.90    4.70
  11   3   7    6.20    4.00
  11   3   7    7.40    3.70
 -13  -3  -7  127.69   22.60
 -13  -3  -7  164.48   18.40
 -13   3  -7  136.99    8.70
  13   3   7  182.78   25.80
  13   3   7  178.08   20.10
 -13   3  -7  150.48   24.40
 -15  -3  -7  642.44   49.50
 -15  -3  -7  594.94   35.80
 -15   3  -7  653.53   20.60
 -15   3  -7  629.74   26.30
  15   3   7  603.24   48.80
  15   3   7  640.54   39.80
 -15   3  -7  615.74   48.40
 -17  -3  -7  186.58   20.70
 -17  -3  -7  136.19   25.30
  17   3   7  196.78   28.40
 -17   3  -7  154.38   12.00
 -17   3  -7  190.58   30.50
  17   3   7  186.48   21.90
 -17   3  -7  195.28   11.90
 -19  -3  -7  306.77   37.20
 -19  -3  -7  298.07   26.80
  19   3   7  335.87   39.10
  19   3   7  299.57   28.20
 -21  -3  -7   13.60    6.50
  21  -3   7   15.80    4.30
 -21  -3  -7    4.40    7.10
  21   3   7   16.90    8.30
  23  -3   7  380.36   21.60
 -23  -3  -7  351.26   30.90
  23   3   7  391.06   34.70
 -25  -3  -7  216.38   33.00
  25  -3   7  166.18   14.20
 -25   3  -7  145.69   33.00
 -27  -3  -7   29.20   14.00
  27  -3   7   26.90    6.60
 -27  -3  -7   30.60    9.70
 -27   3  -7   42.20   15.50
 -29  -3  -7  229.78   27.50
  29  -3   7  212.48   20.10
 -29  -3  -7  218.58   34.70
  29   3   7  198.78   32.00
  31  -3   7  187.88   20.00
 -31  -3  -7  226.08   29.10
  31   3   7  202.08   28.60
 -33  -3  -7   42.40   12.10
  33  -3   7   19.90    9.10
  32  -4  -7  161.38   25.50
  32   4  -7  111.79   26.50
  30  -4  -7   43.90   13.00
 -30   4   7   11.40   13.50
  30   4  -7   52.69   14.10
  28  -4  -7   79.79   17.20
 -28   4   7   84.69   19.90
  26  -4  -7  225.98   25.70
  26   4  -7  217.58   29.00
  26   4  -7  195.48   27.30
 -26   4   7  272.17   33.30
  24  -4  -7  202.88   25.30
 -24   4   7  252.67   31.90
  24   4  -7  264.27   30.30
  22  -4  -7  151.28   21.60
  22   4  -7  131.69   22.90
 -22   4   7  158.08   24.50
  20  -4  -7  224.28   24.40
 -20   4   7  211.08   26.90
  20   4  -7  171.68   25.50
  20   4  -7  196.38   24.40
  18  -4  -7  397.76   32.40
 -18   4   7  408.76   37.30
  18   4  -7  452.85   37.70
  18   4  -7  427.66   35.40
  16  -4  -7  641.44   40.60
  16   4  -7  651.93   44.40
  16   4  -7  624.44   40.30
 -16   4   7  586.44   42.40
  14  -4  -7   29.10    9.10
  14   4  -7   61.59   14.20
 -14   4   7   62.99   15.30
  12  -4  -7    7.60    6.20
  12   4  -7   14.60    7.10
 -12   4   7   -0.70    3.60
  10  -4  -7    1.40    2.90
  10   4  -7   -3.30    2.70
 -10   4   7    0.60    3.30
  -8   4   7  412.66   31.60
   8   4  -7  401.96   27.20
   6  -4  -7  157.58   17.90
   6  -4  -7  167.08   20.80
  -6   4   7  142.09   19.40
  -6   4   7  150.78   18.90
   6   4  -7  168.08   17.10
   4  -4  -7  154.98   19.20
   4  -4  -7  168.28   18.50
  -4   4   7  184.08   20.70
   4   4  -7  179.38   16.50
  -4   4   7  157.68   20.80
   2  -4  -7  799.22   38.50
   2  -4  -7  759.42   42.20
  -2   4   7  815.12   41.50
  -2   4   7  823.72   47.00
   2   4  -7  858.01   34.80
   0  -4  -7 1506.95   52.89
   0  -4  -7 1620.24   61.89
   0   4  -7 1535.75   46.10
   0   4   7 1584.04   57.49
   0   4   7 1587.74   68.09
  -2  -4  -7   14.00    5.20
  -2  -4  -7    7.00    3.90
   2   4   7   15.20    5.60
   2   4   7   18.20    7.10
  -2   4  -7   30.60    7.20
  -4  -4  -7  736.03   39.80
  -4  -4  -7  747.73   33.50
   4   4   7  726.63   35.60
   4   4   7  722.23   47.50
   4   4   7  691.13   41.20
  -6  -4  -7    6.30    3.80
  -6  -4  -7    2.90    3.10
  -6  -4  -7   -6.20    2.30
   6   4   7    0.30    2.40
   6   4   7    5.80    5.20
   6   4   7   -1.70    2.80
  -6   4  -7    1.60    1.90
  -8  -4  -7   72.69   13.30
  -8  -4  -7   79.99   18.20
  -8  -4  -7   85.19   10.50
   8   4   7   52.29    9.30
   8   4   7   69.49   14.80
   8   4   7   36.00   11.70
 -10  -4  -7    1.10    4.30
 -10  -4  -7    6.70    3.70
 -10  -4  -7    2.60    3.80
  10   4   7    1.00    4.00
  10   4   7    1.40    2.70
  10   4   7    0.80    3.40
 -12  -4  -7  372.56   28.90
 -12  -4  -7  350.76   36.10
 -12  -4  -7  315.57   18.50
  12   4   7  330.47   35.70
  12   4   7  318.97   29.10
  12   4   7  350.46   21.00
 -14  -4  -7  104.59   15.80
 -14  -4  -7   97.09   20.70
  14   4   7   94.79   17.60
  14   4   7   87.79   10.20
 -14   4  -7  101.29   12.30
  14   4   7  128.79   23.40
 -16  -4  -7    0.20    2.80
 -16  -4  -7   10.40    8.20
  16   4   7   -1.50    2.90
  16   4   7    4.60    5.10
 -16   4  -7    7.40    3.30
 -18  -4  -7  630.74   40.20
 -18  -4  -7  659.53   53.19
  18   4   7  783.82   47.40
  18   4   7  685.63   55.79
 -18   4  -7  646.54   28.70
 -20  -4  -7  437.56   34.40
  20   4   7  441.26   37.20
  20   4   7  427.76   52.49
  22   4   7  182.68   31.30
  22   4   7   83.79   18.00
 -24  -4  -7   40.50   14.00
 -24  -4  -7   43.80   12.30
  24   4   7   18.50   10.90
 -26  -4  -7   61.19   17.90
 -26  -4  -7   39.00   10.40
 -26   4  -7   25.70   13.50
  26   4   7   27.30    9.40
 -28  -4  -7   -1.70    7.50
 -28  -4  -7    2.90    6.70
  28   4   7    1.40    6.90
 -30  -4  -7  286.67   32.70
  30   4   7  265.37   33.20
 -32  -4  -7   56.79   15.90
  32  -4   7   31.40    7.00
  31  -5  -7  161.88   25.50
  31   5  -7  161.78   29.40
  29  -5  -7   -5.70    5.30
  29   5  -7   -7.10    8.00
 -29   5   7    2.50   10.50
  27  -5  -7  198.38   26.40
 -27   5   7  154.18   30.90
  27   5  -7  173.28   28.20
  25  -5  -7  165.78   23.90
  25   5  -7  130.69   25.10
  25   5  -7  166.48   25.80
 -25   5   7   79.79   30.90
  23  -5  -7   37.30   12.10
  23   5  -7   53.59   21.50
 -23   5   7   11.70    8.20
  23   5  -7   34.60   12.80
  21  -5  -7  252.17   27.10
  21   5  -7  273.77   32.60
 -21   5   7  242.88   30.80
  21   5  -7  299.87   30.90
  19  -5  -7  425.66   52.79
  19   5  -7  425.36   34.50
 -19   5   7  429.06   38.10
  19   5  -7  379.96   36.00
  17  -5  -7   80.09   15.90
 -17   5   7   73.09   16.30
  17   5  -7   44.30   12.70
  15  -5  -7   88.09   16.70
  15   5  -7   73.49   15.40
 -15   5   7   50.89   14.40
  13  -5  -7  105.19   17.10
 -13   5   7   78.89   15.00
  13   5  -7  103.59   17.10
  11  -5  -7  167.98   20.30
  11  -5  -7  156.78   20.70
 -11   5   7  150.48   20.80
  11   5  -7  154.58   19.30
   9  -5  -7  199.98   20.90
   9  -5  -7  197.88   23.40
   9   5  -7  185.48   19.70
[truncated: 279,652 more chars]
