# Supplementary material for: Synthesis and characterization of a tert-butyl ester-substituted titanocene dichloride: t-BuOOCCp2TiCl2
Source: Acta Crystallogr E Crystallogr Commun. 2020 Sep 4;76(Pt 10):1562–5. doi: 10.1107/S2056989020011834 (PMC7534228; doi:10.1107/S2056989020011834)
Supplement: Supplementary file 2 [file e-76-01562-Isup3.hkl]

data_I                                                                          
_shelx_title ' d8-3946_a.res in C2/c'                                           
_shelx_refln_list_code          4                                               
_shelx_F_calc_maximum      445.37                                               
_exptl_crystal_F_000      1872.00                                               
_reflns_d_resolution_high  0.8255                                               
                                                                                
loop_                                                                           
 _space_group_symop_operation_xyz                                               
 'x, y, z'                                                                      
 '-x, y, -z+1/2'                                                                
 'x+1/2, y+1/2, z'                                                              
 '-x+1/2, y+1/2, -z+1/2'                                                        
 '-x, -y, -z'                                                                   
 'x, -y, z-1/2'                                                                 
 '-x+1/2, -y+1/2, -z'                                                           
 'x+1/2, -y+1/2, z-1/2'                                                         
                                                                                
_cell_length_a    29.3802                                                       
_cell_length_b    10.8106                                                       
_cell_length_c    13.6002                                                       
_cell_angle_alpha  90.000                                                       
_cell_angle_beta   91.214                                                       
_cell_angle_gamma  90.000                                                       
                                                                                
_shelx_F_squared_multiplier     1.000                                           
                                                                                
loop_                                                                           
 _refln_index_h                                                                 
 _refln_index_k                                                                 
 _refln_index_l                                                                 
 _refln_F_squared_calc                                                          
 _refln_F_squared_meas                                                          
 _refln_F_squared_sigma                                                         
 _refln_observed_status                                                         
   4   0   0      47038.77      42488.20      1749.91 o                         
   6   0   0      89488.59      88494.50      2383.85 o                         
   8   0   0      19560.52      18939.65       254.98 o                         
  10   0   0       2165.89       2557.45       123.28 o                         
  12   0   0      35235.06      36533.05       488.64 o                         
  14   0   0      10704.34      10274.57       350.14 o                         
  16   0   0      11775.45      12234.13       319.26 o                         
  18   0   0      22355.55      23051.97       475.51 o                         
  20   0   0       8261.77       8843.08       297.65 o                         
  22   0   0       1150.98       1851.52       146.28 o                         
  24   0   0        993.10        943.83       195.78 o                         
  26   0   0         63.28         -3.28        68.51 o                         
  28   0   0       7276.98       7429.28       313.58 o                         
  30   0   0       2539.80       2873.13       206.67 o                         
  32   0   0        860.01        643.72       222.24 o                         
  34   0   0        977.91       1259.55       287.37 o                         
   1   1   0      45412.43      45781.89       839.13 o                         
   3   1   0      40218.65      38217.27       315.87 o                         
   5   1   0      16764.59      16148.47       180.39 o                         
   7   1   0       1684.93       1653.63        69.47 o                         
   9   1   0       6876.22       7343.67       130.20 o                         
  11   1   0       4284.41       3974.97       100.19 o                         
  13   1   0       1258.69       1214.34        63.82 o                         
  15   1   0      31202.31      31981.22       347.85 o                         
  17   1   0       1888.51       1683.79        82.55 o                         
  19   1   0      43197.99      43324.49       482.63 o                         
  21   1   0        453.48        467.01        48.39 o                         
  23   1   0       2021.58       1981.64       121.09 o                         
  25   1   0      25224.68      26216.92       416.07 o                         
  27   1   0       1724.64       1799.95       130.38 o                         
  29   1   0         58.04        -52.09        34.72 o                         
  31   1   0       5688.71       6079.68       374.37 o                         
  33   1   0       1025.93        764.91       158.75 o                         
  35   1   0          4.34        -48.82        92.93 o                         
   0   2   0      74979.71      70717.64       777.51 o                         
   2   2   0       2105.56       2049.11        74.64 o                         
   4   2   0       4486.94       4339.91       107.46 o                         
   6   2   0      28231.39      28297.64       296.13 o                         
   8   2   0       2164.64       2260.60        92.57 o                         
  10   2   0        130.09         50.44        20.55 o                         
  12   2   0       1224.76       1047.12        68.49 o                         
  14   2   0         23.71         -1.48        16.31 o                         
  16   2   0       4361.46       4696.28       125.15 o                         
  18   2   0         65.98         71.27        21.46 o                         
  20   2   0         22.14         14.05        22.93 o                         
  22   2   0         25.14         -0.48        19.92 o                         
  24   2   0       2516.24       2476.30       178.86 o                         
  26   2   0          8.51        -22.07        25.92 o                         
  28   2   0        452.72        233.02        57.50 o                         
  30   2   0        138.67         63.15        54.33 o                         
  32   2   0         25.64         -4.73        49.50 o                         
  34   2   0         33.56        -96.60       113.99 o                         
   1   3   0       2627.13       2837.07        81.42 o                         
   3   3   0      43272.09      42290.23       815.23 o                         
   5   3   0        710.26        755.80        64.26 o                         
   7   3   0       4589.36       4124.05       130.44 o                         
   9   3   0       4773.56       4567.26       143.21 o                         
  11   3   0       5348.00       5638.82       167.47 o                         
  13   3   0       1710.47       1803.70        95.51 o                         
  15   3   0       8316.28       8395.45       213.77 o                         
  17   3   0       4873.19       5177.62       152.56 o                         
  19   3   0        820.38        727.87        65.15 o                         
  21   3   0       4423.49       4411.11       148.23 o                         
  23   3   0         76.34         76.06        28.31 o                         
  25   3   0       4921.16       5078.90       169.99 o                         
  27   3   0        250.82        129.08        53.95 o                         
  29   3   0        124.61        110.18        43.00 o                         
  31   3   0         58.03         26.18        48.31 o                         
  33   3   0         29.59        -82.13        54.75 o                         
   0   4   0      70131.67      68827.70       802.59 o                         
   2   4   0       1589.57       1581.70        67.40 o                         
   4   4   0       2879.90       3064.67        99.09 o                         
   6   4   0        787.78        988.84        76.13 o                         
   8   4   0        165.47        137.04        25.84 o                         
  10   4   0        607.55        591.08        70.79 o                         
  12   4   0       1799.02       1752.61       107.15 o                         
  14   4   0       3458.09       3678.25       186.05 o                         
  16   4   0       3684.85       3509.68       157.77 o                         
  18   4   0        632.07        588.41        84.06 o                         
  20   4   0         47.74         17.78        22.10 o                         
  22   4   0        646.83        628.40        67.99 o                         
  24   4   0         87.42         51.36        29.97 o                         
  26   4   0        650.36        445.68        59.89 o                         
  28   4   0        615.96        477.42        67.46 o                         
  30   4   0         50.35        -27.50        46.24 o                         
  32   4   0        522.90        423.98        79.86 o                         
   1   5   0      10383.14      10646.13       243.93 o                         
   3   5   0       1583.65       1724.59        78.99 o                         
   5   5   0        434.40        220.30        32.48 o                         
   7   5   0       1108.50       1186.83        76.67 o                         
   9   5   0      11104.51      10651.98       225.44 o                         
  11   5   0       1093.93       1022.57        77.39 o                         
  13   5   0       1781.22       1630.72       113.78 o                         
  15   5   0       1222.30       1539.06       127.26 o                         
  17   5   0       3836.26       3973.23       182.56 o                         
  19   5   0       2069.78       2327.92       148.64 o                         
  21   5   0       6027.69       6522.99       214.76 o                         
  23   5   0         33.97        -27.67        28.72 o                         
  25   5   0      10505.12      10645.24       281.17 o                         
  27   5   0         42.24         92.13        53.55 o                         
  29   5   0         28.60        -51.73        37.06 o                         
  31   5   0         61.98          4.88        74.39 o                         
   0   6   0      25343.17      24017.80       614.28 o                         
   2   6   0         80.63         92.54        25.01 o                         
   4   6   0       5817.83       5601.98       159.50 o                         
   6   6   0      30948.22      30108.95       403.88 o                         
   8   6   0       1552.43       1556.61        92.63 o                         
  10   6   0       1772.59       1675.28        93.22 o                         
  12   6   0       1087.38        869.98        77.90 o                         
  14   6   0       1617.96       1590.57       122.81 o                         
  16   6   0        402.36        297.50        46.10 o                         
  18   6   0        373.03        330.67        80.54 o                         
  20   6   0        871.08        595.56        89.77 o                         
  22   6   0       2673.14       2824.06       166.51 o                         
  24   6   0       6533.21       6905.85       260.11 o                         
  26   6   0       1421.87       1592.09       139.58 o                         
  28   6   0        429.36        381.48        58.63 o                         
  30   6   0        181.58         63.94        53.95 o                         
   1   7   0       4806.56       4422.73       152.67 o                         
   3   7   0       1048.69       1224.04        86.35 o                         
   5   7   0       2980.65       3048.42       138.38 o                         
   7   7   0         82.42         52.47        28.49 o                         
   9   7   0        321.43        310.10        42.62 o                         
  11   7   0        191.64        115.71        30.84 o                         
  13   7   0         52.26         18.03        26.55 o                         
  15   7   0        892.81       1112.14        91.62 o                         
  17   7   0        508.43        365.42        54.10 o                         
  19   7   0       9650.81      10049.07       308.54 o                         
  21   7   0        500.14        360.84        59.18 o                         
  23   7   0        416.07        345.92        52.16 o                         
  25   7   0       5536.62       6254.47       219.21 o                         
  27   7   0          2.17        -65.66        45.45 o                         
  29   7   0          3.94        -61.85        41.23 o                         
   0   8   0      49013.32      49595.88      1488.17 o                         
   2   8   0        117.70         54.61        29.84 o                         
   4   8   0        903.87        851.60        80.08 o                         
   6   8   0        798.61        680.29        92.53 o                         
   8   8   0       1412.59       1574.08       167.09 o                         
  10   8   0        133.50         48.09        29.15 o                         
  12   8   0        728.93        603.05        69.49 o                         
  14   8   0       1005.68        752.40       106.21 o                         
  16   8   0       2866.89       2845.64       146.78 o                         
  18   8   0       5441.27       5764.05       201.56 o                         
  20   8   0       3037.15       3111.91       161.60 o                         
  22   8   0        503.16        447.24        74.10 o                         
  24   8   0       1224.10       1294.21       137.41 o                         
  26   8   0         24.82        -59.35        39.57 o                         
  28   8   0       2532.49       2670.95       167.95 o                         
   1   9   0       7964.00       8516.82       243.04 o                         
   3   9   0        202.55        137.66        37.57 o                         
   5   9   0      11509.55      11217.19       279.97 o                         
   7   9   0       2243.50       2157.14       144.19 o                         
   9   9   0       1903.91       2055.09       143.29 o                         
  11   9   0        922.03        849.45       108.46 o                         
  13   9   0       1464.40       1823.53       126.49 o                         
  15   9   0       1266.54       1142.52       126.65 o                         
  17   9   0        934.57       1048.95       167.17 o                         
  19   9   0       4880.49       5231.24       213.82 o                         
  21   9   0        970.87        888.85       139.18 o                         
  23   9   0       1771.69       2094.86       320.18 o                         
  25   9   0       1215.36       1280.75       172.31 o                         
   0  10   0       1125.83       1240.31       198.29 o                         
   2  10   0       1821.04       1844.88       149.65 o                         
   4  10   0        316.48        195.33        53.05 o                         
   6  10   0       1573.61       1414.03       137.74 o                         
   8  10   0         32.48          3.82        34.41 o                         
  10  10   0        153.31        191.36       100.81 o                         
  12  10   0       2100.58       2111.60       171.33 o                         
  14  10   0        197.67        101.78        42.88 o                         
  16  10   0       1212.28       1221.90       175.26 o                         
  18  10   0        997.07       1077.49       158.31 o                         
  20  10   0       1750.44       1682.61       167.78 o                         
  22  10   0        170.74         17.14        66.97 o                         
   1  11   0         18.80        -46.93        49.52 o                         
   3  11   0       8463.26       8861.73       302.99 o                         
   5  11   0        196.42         40.82        57.50 o                         
   7  11   0       3005.46       3216.48       201.35 o                         
   9  11   0        119.65         49.96        41.72 o                         
  11  11   0        257.00        244.25        98.96 o                         
  13  11   0         72.59        -48.60        41.36 o                         
  15  11   0       3648.87       4424.65       211.51 o                         
  17  11   0        263.21        197.72        65.22 o                         
  19  11   0        568.07        289.65        81.70 o                         
   0  12   0       6884.64       7390.28       375.59 o                         
   2  12   0        238.89         71.49        60.44 o                         
   4  12   0        357.44        183.72        62.05 o                         
   6  12   0         11.28        -64.07        48.45 o                         
   8  12   0        198.80         33.05        66.92 o                         
  10  12   0        580.11        394.91       103.81 o                         
  12  12   0        319.42        291.70        71.56 o                         
  14  12   0        511.37        590.86       270.92 o                         
   1  13   0         33.67        -84.87        56.58 o                         
   3  13   0        239.33        146.72        86.88 o                         
 -35   1   1        187.63         84.46        68.60 o                         
 -33   1   1       3338.71       3479.78       234.39 o                         
 -31   1   1          1.27        -18.39        37.10 o                         
 -29   1   1        801.96        727.80       112.61 o                         
 -27   1   1        186.83        151.62        39.74 o                         
 -25   1   1        260.62        137.09        37.94 o                         
 -23   1   1       1730.14       2020.63       118.18 o                         
 -21   1   1      12526.33      12880.80       285.42 o                         
 -19   1   1        203.26        156.50        31.66 o                         
 -17   1   1       8093.65       7691.85       187.45 o                         
 -15   1   1        411.92        254.76        34.79 o                         
 -13   1   1       1011.00       1363.11        76.65 o                         
 -11   1   1       1268.87       1399.16        80.00 o                         
  -9   1   1          4.73         -0.52        15.18 o                         
  -7   1   1       9053.18       8570.64       142.33 o                         
  -5   1   1       2772.18       2645.44        76.42 o                         
  -3   1   1      60495.03      57066.65       553.27 o                         
  -1   1   1       2745.68       2555.45       117.43 o                         
   1   1   1        202.50        320.62        33.28 o                         
   3   1   1      63599.54      61929.61       396.50 o                         
   5   1   1      13874.21      13521.94       142.59 o                         
   7   1   1       4872.62       5071.43        91.95 o                         
   9   1   1         78.77        138.87        19.40 o                         
  11   1   1       7397.68       7471.20       159.25 o                         
  13   1   1      25457.29      25579.57       300.99 o                         
  15   1   1       8257.76       8244.81       169.88 o                         
  17   1   1       2383.57       2114.88        93.38 o                         
  19   1   1         88.20         65.54        20.65 o                         
  21   1   1       3902.02       3879.29       148.93 o                         
  23   1   1        918.20       1036.81       102.62 o                         
  25   1   1       8398.05       8587.80       333.93 o                         
  27   1   1        268.01        141.58        76.38 o                         
  29   1   1       3962.41       4246.32       260.98 o                         
  31   1   1          0.37        -18.25        74.11 o                         
  33   1   1        604.44        248.02        89.42 o                         
  35   1   1        223.82        105.99       110.16 o                         
 -34   2   1        253.17         83.02        74.65 o                         
 -32   2   1         63.36          1.48        45.12 o                         
 -30   2   1       2031.31       2244.70       170.84 o                         
 -28   2   1       7036.10       7083.61       250.18 o                         
 -26   2   1          4.25        -37.91        27.63 o                         
 -24   2   1        966.76        601.62        65.61 o                         
 -22   2   1      14210.65      14711.58       296.70 o                         
 -20   2   1         16.10         26.94        25.01 o                         
 -18   2   1      12369.71      12966.63       256.33 o                         
 -16   2   1      12504.67      12373.88       261.60 o                         
 -14   2   1        956.97       1521.98        85.28 o                         
 -12   2   1      14949.01      15209.54       248.57 o                         
 -10   2   1       8883.31       9110.83       176.91 o                         
  -8   2   1        660.33        708.82        67.32 o                         
  -6   2   1        229.99        112.81        24.49 o                         
  -4   2   1      15143.74      14409.16       228.67 o                         
  -2   2   1        524.16        500.14        50.89 o                         
   0   2   1      15783.82      15478.13       187.50 o                         
   2   2   1       2327.33       2408.90        62.74 o                         
   4   2   1        196.90        147.48        20.20 o                         
   6   2   1        736.33       1017.55        73.94 o                         
   8   2   1       9134.15      10119.55       152.84 o                         
  10   2   1       5897.24       5396.46       126.27 o                         
  12   2   1       2824.38       3154.34       118.57 o                         
  14   2   1         12.79         42.29        17.52 o                         
  16   2   1       2188.07       2292.12        85.19 o                         
  18   2   1       7190.25       6816.37       156.60 o                         
  20   2   1       4616.95       4712.64       153.18 o                         
  22   2   1        191.77         97.89        28.51 o                         
  24   2   1         33.82        -30.68        22.81 o                         
  26   2   1         31.61         14.89        28.01 o                         
  28   2   1      16553.13      17497.51       505.02 o                         
  30   2   1       4768.54       4576.18       326.62 o                         
  32   2   1       7417.59       8241.60       434.84 o                         
  34   2   1        853.16        160.84       170.71 o                         
 -33   3   1         11.58        -51.11        41.34 o                         
 -31   3   1        834.93        860.89        85.22 o                         
 -29   3   1         79.36         61.16        52.31 o                         
 -27   3   1       6355.30       6718.63       238.66 o                         
 -25   3   1        109.22         64.06        36.04 o                         
 -23   3   1       7862.03       8658.02       235.59 o                         
 -21   3   1       6841.04       6785.85       190.37 o                         
 -19   3   1       1694.42       1463.20        87.59 o                         
 -17   3   1         10.09         -5.86        17.77 o                         
 -15   3   1       9264.47       8958.43       213.72 o                         
 -13   3   1        904.24       1301.18        99.79 o                         
 -11   3   1        138.97        160.40        33.86 o                         
  -9   3   1       5082.36       5461.26       175.68 o                         
  -7   3   1       2181.49       1958.87        93.15 o                         
  -5   3   1      76079.54      74617.84       651.32 o                         
  -3   3   1      16433.88      15117.14       225.36 o                         
  -1   3   1      37005.25      37062.45       344.71 o                         
   1   3   1       5999.61       6065.04       109.44 o                         
   3   3   1      45141.12      42141.89       363.19 o                         
   5   3   1         81.85         46.04        14.14 o                         
   7   3   1      54434.90      52427.67       484.27 o                         
   9   3   1      20481.14      19938.12       315.55 o                         
  11   3   1       2023.70       2128.13        98.19 o                         
  13   3   1      10554.94      11049.92       209.39 o                         
  15   3   1       5420.95       5113.05       142.14 o                         
  17   3   1        707.00        476.15        47.75 o                         
  19   3   1       1648.66       1713.43       111.24 o                         
  21   3   1       1467.44       1649.11        97.17 o                         
  23   3   1         98.32         17.58        27.41 o                         
  25   3   1        771.61        477.32        73.73 o                         
  27   3   1       9312.59       9570.06       278.23 o                         
  29   3   1       1493.20       1362.05       228.93 o                         
  31   3   1       1098.25        971.95       109.42 o                         
  33   3   1        793.63        437.89       139.65 o                         
 -32   4   1         20.43        -34.50        43.96 o                         
 -30   4   1       1844.94       1598.35       127.39 o                         
 -28   4   1       2507.97       2420.90       146.39 o                         
 -26   4   1        187.01        181.04        50.03 o                         
 -24   4   1       9899.15      11157.85       264.82 o                         
 -22   4   1      21180.10      22174.38       367.92 o                         
 -20   4   1        437.87        314.69        55.93 o                         
 -18   4   1       4123.24       4210.50       179.93 o                         
 -16   4   1      11460.34      11326.26       286.36 o                         
 -14   4   1      14665.78      15052.44       317.50 o                         
 -12   4   1      40474.78      40550.75       532.76 o                         
 -10   4   1      10239.90      10131.38       238.97 o                         
  -8   4   1      42273.10      42014.93       456.13 o                         
  -6   4   1       1465.87       1603.42        92.17 o                         
  -4   4   1      46802.00      45378.10       487.85 o                         
  -2   4   1        131.27        130.42        23.85 o                         
   0   4   1      10099.09      10188.66       177.49 o                         
   2   4   1      12362.60      11410.96       185.73 o                         
   4   4   1     101623.49      98662.01      1144.95 o                         
   6   4   1         59.93         32.68        16.92 o                         
   8   4   1       6603.08       5664.54       131.60 o                         
  10   4   1          7.43         13.58        16.96 o                         
  12   4   1       3208.37       3013.47       136.32 o                         
  14   4   1      16135.57      17888.60       319.80 o                         
  16   4   1         73.67         34.42        20.09 o                         
  18   4   1        111.74         80.67        24.47 o                         
  20   4   1         11.75          3.49        20.75 o                         
  22   4   1      19481.24      20419.30       347.80 o                         
  24   4   1      11959.19      13108.20       291.45 o                         
  26   4   1       2011.16       2157.43       144.95 o                         
  28   4   1       8625.72       9767.29       298.99 o                         
  30   4   1        844.18        562.11        72.21 o                         
  32   4   1       3093.44       3513.74       212.88 o                         
 -31   5   1         30.83        -15.64        97.89 o                         
 -29   5   1         74.58        -17.80        42.73 o                         
 -27   5   1       9202.83      10070.04       338.14 o                         
 -25   5   1        827.94        651.88        77.13 o                         
 -23   5   1      13766.24      14227.07       393.30 o                         
 -21   5   1       5198.45       5280.07       238.55 o                         
 -19   5   1       1209.16       1252.47       110.68 o                         
 -17   5   1       2804.10       2562.90       149.72 o                         
 -15   5   1       7341.13       7329.53       244.99 o                         
 -13   5   1        227.66        206.59        43.07 o                         
 -11   5   1        129.27         49.86        21.02 o                         
  -9   5   1       4722.30       4795.14       154.79 o                         
  -7   5   1      10806.83      10813.63       241.88 o                         
  -5   5   1      12394.66      12166.95       251.65 o                         
  -3   5   1      31333.80      31365.79       410.94 o                         
  -1   5   1       1193.40       1451.08        79.22 o                         
   1   5   1        300.13        145.81        26.42 o                         
   3   5   1      33753.67      33024.78       376.13 o                         
   5   5   1       7530.70       7575.94       163.62 o                         
   7   5   1      34123.17      33675.47       403.62 o                         
   9   5   1      52628.11      54991.18       521.04 o                         
  11   5   1        134.64        144.99        28.40 o                         
  13   5   1        239.87        167.89        29.91 o                         
  15   5   1         71.05         39.32        25.51 o                         
  17   5   1          4.22         -1.72        20.74 o                         
  19   5   1        801.54        605.29        74.49 o                         
  21   5   1        599.31        314.18        51.41 o                         
  23   5   1       4785.82       5338.75       195.35 o                         
  25   5   1          1.33        -10.50        31.84 o                         
  27   5   1      12306.83      12755.22       307.19 o                         
  29   5   1        578.90        456.48        74.27 o                         
  31   5   1         40.33          3.51        54.57 o                         
 -30   6   1        103.42        192.29        94.71 o                         
 -28   6   1        174.58         95.69        49.98 o                         
 -26   6   1        557.96        464.32        73.23 o                         
 -24   6   1         10.03        -34.92        30.65 o                         
 -22   6   1       2747.51       2807.30       224.50 o                         
 -20   6   1        346.34        175.51        55.84 o                         
 -18   6   1       4430.32       4539.37       209.73 o                         
 -16   6   1       6752.31       6848.12       219.09 o                         
 -14   6   1        484.73        417.55        65.26 o                         
 -12   6   1        241.06        187.69        44.50 o                         
 -10   6   1        396.86        293.05        48.42 o                         
  -8   6   1        671.52        449.45        91.69 o                         
  -6   6   1        792.13        722.05        71.23 o                         
  -4   6   1       1523.90       1506.17        91.84 o                         
  -2   6   1      12741.55      12366.59       227.83 o                         
   0   6   1       8594.98       8717.92       199.02 o                         
   2   6   1      23996.75      23478.33       334.36 o                         
   4   6   1          1.86          7.17        15.95 o                         
   6   6   1        146.56         71.60        27.55 o                         
   8   6   1       4729.68       5245.68       217.74 o                         
  10   6   1      13894.51      13825.31       268.85 o                         
  12   6   1          8.54         -8.26        21.19 o                         
  14   6   1         62.20         54.65        22.92 o                         
  16   6   1        156.81        153.03        31.83 o                         
  18   6   1        918.98        906.49        96.41 o                         
  20   6   1        478.90        411.34        56.12 o                         
  22   6   1         88.03        104.41        44.84 o                         
  24   6   1         60.01         39.18        37.87 o                         
  26   6   1       1126.09        992.37        99.63 o                         
  28   6   1       1025.68        838.42        84.84 o                         
  30   6   1        575.34        527.43        90.26 o                         
 -29   7   1        119.97          0.58        54.81 o                         
 -27   7   1        676.13        503.91        76.61 o                         
 -25   7   1        547.12        326.04        70.18 o                         
 -23   7   1        217.37        172.88        58.20 o                         
 -21   7   1        178.45        146.25        46.49 o                         
 -19   7   1        625.28        588.37        87.51 o                         
 -17   7   1       8157.74       8292.87       255.64 o                         
 -15   7   1       1227.78       1048.77       118.49 o                         
 -13   7   1        443.24        323.81        52.00 o                         
 -11   7   1       1505.64       1459.50       104.68 o                         
  -9   7   1      14036.01      15038.29       307.59 o                         
  -7   7   1       9432.34      10497.16       272.56 o                         
  -5   7   1       9930.81      10087.48       241.13 o                         
  -3   7   1       1440.15       1386.28        87.82 o                         
  -1   7   1        854.75        914.47        78.03 o                         
   1   7   1      16071.91      15724.42       299.52 o                         
   3   7   1          0.09         14.99        19.33 o                         
   5   7   1        763.11        843.72        75.68 o                         
   7   7   1       7663.74       7911.71       223.65 o                         
   9   7   1        399.64        294.99        48.46 o                         
  11   7   1       5493.15       5481.09       177.69 o                         
  13   7   1       1985.81       2237.80       120.02 o                         
  15   7   1         78.76         55.97        26.62 o                         
  17   7   1         23.83          1.48        25.29 o                         
  19   7   1       5472.53       5578.89       196.94 o                         
  21   7   1       1833.38       2099.06       111.89 o                         
  23   7   1        206.17        124.02        51.01 o                         
  25   7   1        184.30         40.74        40.29 o                         
  27   7   1         55.19         69.71        43.25 o                         
  29   7   1        225.82        115.53        55.70 o                         
 -28   8   1        203.83        155.96        60.20 o                         
 -26   8   1         15.11        -62.63        41.76 o                         
 -24   8   1        210.54        147.72        53.90 o                         
 -22   8   1        686.59        469.78        72.69 o                         
 -20   8   1        383.77        266.11        56.58 o                         
 -18   8   1        459.83        309.57        54.87 o                         
 -16   8   1         48.57         32.83        29.00 o                         
 -14   8   1          5.57        -17.84        29.43 o                         
 -12   8   1       7536.35       8057.28       229.04 o                         
 -10   8   1        189.76        118.97        38.14 o                         
  -8   8   1       4402.81       4980.97       185.07 o                         
  -6   8   1       1494.81       1576.36       110.73 o                         
  -4   8   1       1584.58       1526.12       106.52 o                         
  -2   8   1       3841.93       4071.17       173.15 o                         
   0   8   1       1199.38       1257.87        95.93 o                         
   2   8   1          3.32         25.68        23.70 o                         
   4   8   1       3425.03       3550.42       147.79 o                         
   6   8   1        383.39        235.33        47.25 o                         
   8   8   1        127.29         82.35        31.41 o                         
  10   8   1       3693.69       3702.46       158.29 o                         
  12   8   1       1150.55       1367.98       124.92 o                         
  14   8   1        195.12         73.44        27.87 o                         
  16   8   1       2338.20       2507.73       147.89 o                         
  18   8   1       2407.69       2845.68       182.45 o                         
  20   8   1          2.62        -37.32        31.83 o                         
  22   8   1       1493.25       1632.77       134.56 o                         
  24   8   1        837.21        661.54        77.58 o                         
  26   8   1        112.05         53.29        43.47 o                         
  28   8   1        125.80         54.42        51.72 o                         
 -25   9   1          6.53        -82.96        55.31 o                         
 -23   9   1        184.74         94.20        54.74 o                         
 -21   9   1       3658.88       4332.79       218.45 o                         
 -19   9   1        394.99        273.23        53.89 o                         
 -17   9   1       5518.75       6148.39       258.84 o                         
 -15   9   1        268.93        128.76        37.33 o                         
 -13   9   1       4460.43       4804.03       193.86 o                         
 -11   9   1       1082.37       1070.44        94.91 o                         
  -9   9   1       3160.53       2976.27       168.53 o                         
  -7   9   1       4906.68       5136.12       215.67 o                         
  -5   9   1       2590.19       2705.36       165.05 o                         
  -3   9   1       9323.93       9662.77       263.10 o                         
  -1   9   1       1004.77       1102.41        98.12 o                         
   1   9   1        797.65        752.68        99.09 o                         
   3   9   1       6605.02       6881.98       216.69 o                         
   5   9   1       1213.11       1171.28       126.72 o                         
   7   9   1       1455.43       1667.63       128.80 o                         
   9   9   1       2889.43       3418.62       164.31 o                         
  11   9   1         67.63        -12.47        40.27 o                         
  13   9   1      11029.32      12020.78       324.84 o                         
  15   9   1       1804.34       1821.18       128.22 o                         
  17   9   1        422.51        345.67        67.24 o                         
  19   9   1        956.60        754.98        82.06 o                         
  21   9   1        434.76        449.25        66.42 o                         
  23   9   1        622.45        327.64        53.52 o                         
  25   9   1       1348.13       1260.43       109.50 o                         
 -22  10   1       4429.65       4996.67       390.14 o                         
 -20  10   1        250.54        188.06        63.68 o                         
 -18  10   1       8544.26       9584.39       341.91 o                         
 -16  10   1       4473.38       4592.34       243.49 o                         
 -14  10   1       4044.59       4496.69       227.05 o                         
 -12  10   1       3608.70       3874.08       213.53 o                         
 -10  10   1          5.55        -51.33        34.22 o                         
  -8  10   1          3.73        -38.05        66.37 o                         
  -6  10   1       6206.59       6896.39       316.66 o                         
  -4  10   1       1944.71       2008.18       145.30 o                         
  -2  10   1      10565.48      10750.01       460.19 o                         
   0  10   1        223.84        144.83        51.75 o                         
   2  10   1      12434.26      13497.92       349.50 o                         
   4  10   1        163.13         53.26        37.92 o                         
   6  10   1          9.46        -19.16        35.55 o                         
   8  10   1       3141.49       3271.72       195.62 o                         
  10  10   1       8571.47       9003.44       339.85 o                         
  12  10   1        414.21        298.45        61.48 o                         
  14  10   1       4692.70       4950.08       223.42 o                         
  16  10   1        671.01        525.02       107.13 o                         
  18  10   1       2460.07       3132.00       217.24 o                         
  20  10   1         33.19        -22.13        46.07 o                         
  22  10   1         35.02         -9.12        60.59 o                         
 -19  11   1       1461.40       1468.14       296.13 o                         
 -17  11   1       4618.47       5620.33       272.75 o                         
 -15  11   1        290.42        279.17        89.33 o                         
 -13  11   1       1475.01       1409.66       157.81 o                         
 -11  11   1        451.28        309.00        61.44 o                         
  -9  11   1         35.31        -32.47        40.74 o                         
  -7  11   1        164.11         47.55        65.71 o                         
  -5  11   1         54.48        -38.00        49.50 o                         
  -3  11   1       6554.36       7311.73       281.99 o                         
  -1  11   1        423.02        202.96       105.38 o                         
   1  11   1       1227.43        847.01       100.76 o                         
   3  11   1       4264.81       4759.51       219.28 o                         
   5  11   1        977.79        881.96       183.00 o                         
   7  11   1         39.21        -11.10        38.68 o                         
   9  11   1       2210.08       2351.62       183.20 o                         
  11  11   1         52.80         42.72        43.33 o                         
  13  11   1       1109.36        964.49       118.47 o                         
  15  11   1         17.90        -69.19        46.12 o                         
  17  11   1          3.28        -92.34        61.56 o                         
  19  11   1          2.01        -70.58        47.05 o                         
 -14  12   1        991.02       1303.40       300.05 o                         
 -12  12   1        195.96        211.63        75.24 o                         
 -10  12   1        132.11         22.98        61.50 o                         
  -8  12   1         20.24         11.86        70.24 o                         
  -6  12   1       1340.16        900.56       113.56 o                         
  -4  12   1       1533.43       1149.96       210.56 o                         
  -2  12   1        102.88        -45.98        41.84 o                         
   0  12   1       3040.68       3201.57       204.97 o                         
   2  12   1       1271.96       1124.88       154.96 o                         
   4  12   1        881.68        580.04        86.23 o                         
   6  12   1        291.90        104.95       110.31 o                         
   8  12   1       3976.07       4605.12       287.74 o                         
  10  12   1        154.08          3.67        51.66 o                         
  12  12   1       1036.16        774.46       102.26 o                         
  14  12   1        118.35         55.92        63.87 o                         
  -3  13   1        129.13        100.90        81.84 o                         
  -1  13   1        456.34        182.14        82.86 o                         
   1  13   1        132.41         94.48        67.75 o                         
   3  13   1          4.37        -91.75        61.17 o                         
 -34   0   2       3937.81       3879.83       304.65 o                         
 -32   0   2       3042.50       3312.07       255.12 o                         
 -30   0   2       3701.86       4113.92       317.07 o                         
 -28   0   2        946.05        631.69       105.97 o                         
 -26   0   2         92.81         47.45        41.14 o                         
 -24   0   2       1532.61       1255.91       234.03 o                         
 -22   0   2       5618.78       5860.82       274.13 o                         
 -20   0   2      55088.62      56916.71       892.05 o                         
 -18   0   2      31061.13      33040.05       729.37 o                         
 -16   0   2      14778.78      14833.08       381.62 o                         
 -14   0   2      13928.05      13543.50       541.22 o                         
 -12   0   2       1123.74       1209.24       105.38 o                         
 -10   0   2        908.72       1195.59       149.43 o                         
  -8   0   2      33467.79      32053.55       597.42 o                         
  -6   0   2      38140.18      36124.30       630.31 o                         
  -4   0   2      27095.72      26089.10       470.76 o                         
  -2   0   2      12039.16      12144.01       171.69 o                         
   0   0   2     145814.30     140127.36      1496.98 o                         
   2   0   2        716.35        630.01        40.59 o                         
   4   0   2      35913.41      34814.41       384.81 o                         
   6   0   2       2170.75       2488.06       289.36 o                         
   8   0   2      61974.35      61774.21       719.21 o                         
  10   0   2      47868.54      47453.75       635.35 o                         
  12   0   2      36697.88      35672.37       646.29 o                         
  14   0   2        915.57        978.56       104.29 o                         
  16   0   2      36503.69      38530.56       674.28 o                         
  18   0   2          3.36         10.85        31.24 o                         
  20   0   2       2096.06       2328.23       263.06 o                         
  22   0   2       2596.23       2623.47       250.08 o                         
  24   0   2       9867.67       9611.54       487.62 o                         
  26   0   2        293.09        276.44        99.33 o                         
  28   0   2       6287.06       7182.68       620.63 o                         
  30   0   2        685.72        669.41       152.32 o                         
  32   0   2        663.89       -110.64        73.76 o                         
 -35   1   2       1406.13       1211.98       135.04 o                         
 -33   1   2       1008.71        677.18        83.69 o                         
 -31   1   2       1352.15        993.82       177.08 o                         
 -29   1   2        700.07        591.28        81.00 o                         
 -27   1   2        946.15        823.92        97.36 o                         
 -25   1   2       5808.72       6024.44       208.81 o                         
 -23   1   2         85.53         29.44        27.47 o                         
 -21   1   2       5557.94       5368.01       178.01 o                         
 -19   1   2      20602.17      21486.40       351.47 o                         
 -17   1   2        434.94        414.39        65.20 o                         
 -15   1   2      47798.82      48617.41       566.52 o                         
 -13   1   2        162.85        328.35        42.91 o                         
 -11   1   2      14182.87      14809.38       253.37 o                         
  -9   1   2       5982.47       5667.02       139.60 o                         
  -7   1   2       3697.09       3758.60       107.03 o                         
  -5   1   2       6608.99       6631.40       311.23 o                         
  -3   1   2     198356.14     190748.62      2055.46 o                         
  -1   1   2      64830.89      61812.02       658.85 o                         
   1   1   2      13140.53      12832.74       183.65 o                         
   3   1   2      35669.61      34353.28       278.42 o                         
   5   1   2      39393.41      38849.84       325.68 o                         
   7   1   2      13605.25      13662.61       159.31 o                         
   9   1   2       9233.31       9089.84       142.44 o                         
  11   1   2      23119.76      21702.74       284.52 o                         
  13   1   2      17424.51      18320.38       294.27 o                         
  15   1   2       4023.25       4326.76       143.21 o                         
  17   1   2        569.73        556.27        66.64 o                         
  19   1   2         73.43         86.44        34.76 o                         
  21   1   2        126.88         89.41        36.70 o                         
  23   1   2      13141.51      13379.36       402.02 o                         
  25   1   2        616.91        500.63        76.25 o                         
  27   1   2       1175.13        966.41       125.23 o                         
  29   1   2       6865.32       7330.55       341.66 o                         
  33   1   2        545.65         31.65        80.06 o                         
  35   1   2       3561.31       3922.78       346.99 o                         
 -34   2   2        388.41        188.75        60.72 o                         
 -32   2   2        805.69        584.32        83.93 o                         
 -30   2   2         44.08         10.47        39.53 o                         
 -28   2   2         68.93         19.47        31.98 o                         
 -26   2   2       2339.93       2578.45       141.65 o                         
 -24   2   2        574.87        466.50        77.11 o                         
 -22   2   2        305.39        272.74        47.14 o                         
 -20   2   2        399.30        228.80        40.31 o                         
 -18   2   2        419.23        224.90        41.22 o                         
 -16   2   2        770.72        844.74        91.78 o                         
 -14   2   2       8205.44       7601.60       205.77 o                         
 -12   2   2       7033.14       6779.95       171.80 o                         
 -10   2   2       8101.14       7876.05       202.07 o                         
  -8   2   2       1916.45       2307.64       105.35 o                         
  -6   2   2         32.28         34.86        23.78 o                         
  -4   2   2      31546.72      31271.48       390.33 o                         
  -2   2   2        791.73        984.77        58.26 o                         
   0   2   2        461.13        409.99        38.51 o                         
   2   2   2      26085.84      25021.91       261.06 o                         
   4   2   2      58633.87      57381.34       541.32 o                         
   6   2   2      35139.97      34640.98       348.17 o                         
   8   2   2       4957.79       5264.79       100.90 o                         
  10   2   2      30970.12      31871.67       347.36 o                         
  12   2   2       4118.41       4113.73       108.87 o                         
  14   2   2       1764.21       1818.22        78.61 o                         
  16   2   2       3513.23       3845.03       117.31 o                         
  18   2   2       3438.18       3690.48       125.38 o                         
  20   2   2       2661.83       2724.12       161.48 o                         
  22   2   2       5113.18       5241.51       203.62 o                         
  24   2   2      13605.06      14003.74       373.22 o                         
  26   2   2         44.34         37.28        41.45 o                         
  28   2   2        553.93        314.98        73.15 o                         
  30   2   2       2967.34       2791.18       538.35 o                         
  32   2   2       1388.08        985.28       169.27 o                         
  34   2   2        115.92        134.45        97.46 o                         
 -33   3   2        132.24         -5.28        60.60 o                         
 -31   3   2       1690.59       1920.67       180.04 o                         
 -29   3   2        299.85        107.40        63.97 o                         
 -27   3   2        235.72         49.41        44.27 o                         
 -25   3   2        127.73        135.64        41.43 o                         
 -23   3   2       9298.58       9809.17       257.21 o                         
 -21   3   2       4897.29       4828.10       177.43 o                         
 -19   3   2       1389.50       1442.55       107.50 o                         
 -17   3   2       4675.72       4562.71       169.83 o                         
 -15   3   2        641.09        549.57        62.67 o                         
 -13   3   2       5450.62       4821.97       165.95 o                         
 -11   3   2       2376.76       2525.66       128.85 o                         
  -9   3   2       2917.70       3139.76       182.57 o                         
  -7   3   2        238.54         94.70        25.51 o                         
  -5   3   2      24752.13      25364.92       372.71 o                         
  -3   3   2      34567.95      34054.31       400.18 o                         
  -1   3   2       1875.40       1659.44        69.28 o                         
   1   3   2       4723.41       4423.62        99.31 o                         
   3   3   2       3437.06       3230.88        74.09 o                         
   5   3   2      62574.72      62688.52       542.21 o                         
   7   3   2       7813.10       7205.96       161.88 o                         
   9   3   2        862.15        614.80        59.01 o                         
  11   3   2       1082.02       1222.42        60.04 o                         
  13   3   2         25.11         34.29        14.67 o                         
  15   3   2       4693.25       4810.75       133.31 o                         
  17   3   2        359.48        193.54        31.82 o                         
  19   3   2          1.97        -24.12        16.08 o                         
  21   3   2       1235.65       1168.81        88.52 o                         
  23   3   2         55.55         36.41        30.08 o                         
  25   3   2       3019.37       3294.57       187.18 o                         
  27   3   2          6.00        -46.03        30.69 o                         
  29   3   2         45.98         25.67        47.87 o                         
  31   3   2        523.94        274.18       110.16 o                         
  33   3   2       1079.25        651.18       138.24 o                         
 -32   4   2        422.67        383.53       113.88 o                         
 -30   4   2        208.14        142.05        54.85 o                         
 -28   4   2        263.78        174.68        56.25 o                         
 -26   4   2        519.56        338.38        79.09 o                         
 -24   4   2          7.09        -21.94        28.39 o                         
 -22   4   2         16.04         51.81        39.23 o                         
 -20   4   2        299.91        183.03        49.28 o                         
 -18   4   2         31.57         -6.82        24.53 o                         
 -16   4   2       7409.48       7280.94       230.59 o                         
 -14   4   2        397.27        367.28        58.95 o                         
 -12   4   2       3133.00       3437.62       147.86 o                         
 -10   4   2        221.36        133.89        32.48 o                         
  -8   4   2      10598.23      10638.30       306.59 o                         
  -6   4   2        348.62        275.53        39.19 o                         
  -4   4   2      17009.50      17560.86       315.28 o                         
  -2   4   2        167.98         79.31        20.77 o                         
   0   4   2       8459.24       8582.58       163.55 o                         
   2   4   2        826.46        977.16        56.30 o                         
   4   4   2       2956.24       3134.09        86.79 o                         
   6   4   2       2295.67       2354.52        91.10 o                         
   8   4   2        824.26        976.49       112.55 o                         
  10   4   2       6170.19       6475.72       205.86 o                         
  12   4   2        345.99        271.71        34.15 o                         
  14   4   2       1297.93       1486.97        76.57 o                         
  16   4   2        785.67        941.59        61.83 o                         
  18   4   2        356.28        372.69        43.54 o                         
  20   4   2        498.33        345.24        44.10 o                         
  22   4   2         11.71         16.20        27.55 o                         
  24   4   2        938.50        861.16        99.81 o                         
  26   4   2        504.83        337.68        65.30 o                         
  28   4   2         82.52         25.35        47.34 o                         
  30   4   2        169.58         15.43        62.83 o                         
  32   4   2        161.45          1.61        65.49 o                         
 -31   5   2        162.40          2.71        71.02 o                         
 -29   5   2       1379.98       1477.71       142.15 o                         
 -27   5   2          1.02        -27.16        39.52 o                         
 -25   5   2       6120.28       6378.63       275.49 o                         
 -23   5   2        245.92        399.98       179.62 o                         
 -21   5   2       2282.15       2318.57       158.82 o                         
 -19   5   2       4647.68       4922.85       212.08 o                         
 -17   5   2       1452.30       1583.39       123.08 o                         
 -15   5   2        553.09        396.63        58.68 o                         
 -13   5   2        673.48        403.01        65.97 o                         
 -11   5   2        686.61        503.89        82.26 o                         
  -9   5   2       9936.66       9214.63       274.86 o                         
  -7   5   2         76.25        121.68        39.95 o                         
  -5   5   2       4828.06       4854.36       165.97 o                         
  -3   5   2       5099.29       5345.44       149.03 o                         
  -1   5   2       2623.97       2979.71       129.58 o                         
   1   5   2       5240.49       4892.29       126.39 o                         
   3   5   2      17292.76      17024.62       235.93 o                         
   5   5   2       6823.69       6477.16       139.13 o                         
   7   5   2      10746.11      10858.17       228.08 o                         
   9   5   2      12020.42      11828.15       210.36 o                         
  11   5   2        443.09        340.73        57.88 o                         
  13   5   2       1124.35       1350.31        78.63 o                         
  15   5   2         29.60         47.01        17.80 o                         
  17   5   2       6169.12       6525.71       179.18 o                         
  19   5   2        217.89        149.11        34.79 o                         
  21   5   2      10387.20      10904.91       240.45 o                         
  23   5   2       1485.12       1160.91        91.02 o                         
  25   5   2       4721.33       4740.76       242.58 o                         
  27   5   2       1976.18       2068.28       147.76 o                         
  29   5   2         82.78        -45.28        45.31 o                         
  31   5   2         51.32        -28.72        63.67 o                         
 -30   6   2          7.29        -71.65        47.77 o                         
 -28   6   2        128.60        101.70        62.22 o                         
 -26   6   2       6835.71       7275.34       307.74 o                         
 -24   6   2       4647.39       4924.30       264.46 o                         
 -22   6   2         66.10          7.06        42.28 o                         
 -20   6   2          7.07         -3.30        27.89 o                         
 -18   6   2        664.08        679.95        83.13 o                         
 -16   6   2        528.47        368.04        59.64 o                         
 -14   6   2       3371.37       3400.76       153.88 o                         
 -12   6   2        524.98        272.30        44.44 o                         
 -10   6   2       7340.32       7597.94       232.06 o                         
  -8   6   2         99.83         88.67        28.19 o                         
  -6   6   2       4221.67       3981.86       157.57 o                         
  -4   6   2        851.35        924.94        83.52 o                         
  -2   6   2       1909.03       2142.04       103.00 o                         
   0   6   2       3362.14       3436.97       117.74 o                         
   2   6   2        282.06        168.30        27.87 o                         
   4   6   2       4282.15       3885.87       126.42 o                         
   6   6   2      52359.96      52919.05       569.42 o                         
   8   6   2         90.55         38.30        21.50 o                         
  10   6   2      11520.42      11534.34       226.88 o                         
  12   6   2       1136.89       1301.92        80.24 o                         
  14   6   2       1281.37       1394.95        86.47 o                         
  16   6   2       2370.65       2433.55        95.20 o                         
  18   6   2       3163.14       3565.60       181.65 o                         
  20   6   2       6825.47       7365.76       180.98 o                         
  22   6   2      11711.54      12563.45       300.22 o                         
  24   6   2       9692.79       9953.55       275.65 o                         
  26   6   2         52.13        -43.62        33.35 o                         
  28   6   2         66.98        -18.58        47.29 o                         
  30   6   2        554.31        397.72        94.06 o                         
 -29   7   2         14.18         -5.21        52.58 o                         
 -27   7   2          0.96        -31.34        51.48 o                         
 -25   7   2       1871.41       2190.00       268.23 o                         
 -23   7   2       1392.32       1086.65       197.38 o                         
 -21   7   2       2349.66       2029.98       159.80 o                         
 -19   7   2       4940.17       5289.59       225.56 o                         
 -17   7   2       1131.90        951.27        96.03 o                         
 -15   7   2       5160.43       5327.38       203.81 o                         
 -13   7   2       1291.32       1314.36       119.31 o                         
 -11   7   2       2375.11       2238.30       129.88 o                         
  -9   7   2        804.46        498.20        62.20 o                         
  -7   7   2        500.30        415.81        83.15 o                         
  -5   7   2       6195.60       6588.08       234.54 o                         
  -3   7   2       2669.02       2636.79       115.51 o                         
  -1   7   2       7448.99       7662.94       191.32 o                         
   1   7   2        396.80        244.72        39.62 o                         
   3   7   2        211.19        108.04        29.99 o                         
   5   7   2      17712.12      17414.92       295.86 o                         
   7   7   2       3124.36       3209.26       133.05 o                         
   9   7   2       3134.15       3389.83       143.33 o                         
  11   7   2       4453.51       4603.42       152.95 o                         
  13   7   2       1986.84       2097.12       106.16 o                         
  15   7   2       4989.41       4913.16       234.95 o                         
  17   7   2        814.23        749.35        59.65 o                         
  19   7   2        793.86        565.35        89.28 o                         
  21   7   2       2013.13       2057.41       103.86 o                         
  23   7   2       2426.34       2516.76       120.62 o                         
  25   7   2       1508.04       1644.52       106.43 o                         
  27   7   2        297.68        195.80        53.65 o                         
  29   7   2       2118.13       1914.73       272.09 o                         
 -26   8   2        121.58        113.68        74.46 o                         
 -24   8   2        577.47        393.39        72.57 o                         
 -22   8   2         53.12         -0.36        39.45 o                         
 -20   8   2       8056.48       8896.91       371.76 o                         
 -18   8   2       2131.49       2378.26       170.60 o                         
 -16   8   2       3286.66       3810.48       185.08 o                         
 -14   8   2       6696.85       7107.96       244.30 o                         
 -12   8   2        178.28        189.29        41.08 o                         
 -10   8   2         31.25          1.58        30.88 o                         
  -8   8   2       1501.17       1538.23       110.56 o                         
  -6   8   2       6338.96       6786.20       215.97 o                         
  -4   8   2         81.09         65.16        31.71 o                         
  -2   8   2        440.48        293.09        41.30 o                         
   0   8   2      10942.69      11573.54       289.19 o                         
   2   8   2        104.94         35.52        26.70 o                         
   4   8   2      14619.60      14825.19       306.59 o                         
   6   8   2        939.95       1065.28       122.37 o                         
   8   8   2       5925.38       5982.25       194.31 o                         
  10   8   2       1741.17       1735.81       111.37 o                         
  12   8   2      12821.97      13511.20       286.68 o                         
  14   8   2        641.95        538.67        61.50 o                         
  16   8   2       5225.80       5309.84       297.54 o                         
  18   8   2       2148.24       2213.94       181.92 o                         
  20   8   2         64.24          2.03        50.65 o                         
  22   8   2        690.54        431.68       133.36 o                         
  24   8   2       1663.48       1321.29       280.38 o                         
  26   8   2        999.79        732.21       115.85 o                         
 -25   9   2       1090.10        793.58       108.01 o                         
 -23   9   2        307.22        107.68        65.95 o                         
 -21   9   2        415.06        221.37        56.91 o                         
 -19   9   2       3837.79       4352.78       209.99 o                         
 -17   9   2        381.18        170.87        46.63 o                         
 -15   9   2       7052.70       7688.48       247.21 o                         
 -13   9   2       3242.76       3287.95       161.18 o                         
 -11   9   2       4303.71       4633.14       235.29 o                         
  -9   9   2        133.96        111.56        40.68 o                         
  -7   9   2         86.38         61.77        35.92 o                         
  -5   9   2       1105.85        878.56        96.22 o                         
  -3   9   2       2325.63       2426.51       151.37 o                         
  -1   9   2       3159.90       3144.79       152.10 o                         
   1   9   2        931.53        788.01        93.57 o                         
   3   9   2       1540.77       1579.31       113.20 o                         
   5   9   2       7858.97       7793.92       225.72 o                         
   7   9   2        243.27        193.98        53.28 o                         
   9   9   2         31.71         15.24        33.72 o                         
  11   9   2       7405.37       8243.75       238.73 o                         
  13   9   2       6331.20       6740.59       212.81 o                         
  15   9   2       3488.81       3600.38       151.62 o                         
  17   9   2         19.63         37.20        45.94 o                         
  19   9   2        623.34        540.90        90.56 o                         
  21   9   2       1215.11        989.78       169.06 o                         
  23   9   2        317.38        306.62        85.19 o                         
  25   9   2          1.10        -33.93        61.92 o                         
 -22  10   2       1020.30        946.58       290.80 o                         
 -20  10   2       2094.82       2371.08       186.39 o                         
 -18  10   2        390.93        221.25        57.38 o                         
 -16  10   2         60.62          1.86        41.56 o                         
 -14  10   2       6074.82       6565.45       263.69 o                         
 -12  10   2       1819.93       2196.29       154.49 o                         
 -10  10   2       1647.07       1403.04       137.67 o                         
  -8  10   2        245.16        104.86        62.20 o                         
  -6  10   2        643.00        458.02        87.88 o                         
  -4  10   2       2629.24       2542.89       266.05 o                         
  -2  10   2        477.67        280.23        51.01 o                         
   0  10   2        625.86        448.27        67.86 o                         
   2  10   2       2429.77       2436.19       165.20 o                         
   4  10   2       2024.34       2143.72       146.50 o                         
   6  10   2       1300.96       1191.07       127.42 o                         
   8  10   2        513.14        333.61        57.03 o                         
  10  10   2          7.03         22.81        40.25 o                         
  12  10   2        171.49         73.08        44.55 o                         
  14  10   2       1837.41       1905.37       182.51 o                         
  16  10   2        483.29        276.29        81.06 o                         
  18  10   2         97.09        -75.24        50.16 o                         
  20  10   2        305.50         15.03        71.90 o                         
  22  10   2        324.58        -76.46        73.28 o                         
 -17  11   2        340.21        225.97        71.07 o                         
 -15  11   2        141.56        102.99        55.10 o                         
 -13  11   2       1562.96       1819.50       169.58 o                         
 -11  11   2        161.23         32.37        41.83 o                         
  -9  11   2        114.23         62.14        44.68 o                         
  -7  11   2        558.29        338.12        73.95 o                         
  -5  11   2       2533.61       2788.59       208.88 o                         
  -1  11   2        525.34        398.02        71.70 o                         
   1  11   2        186.35        106.42        49.88 o                         
   3  11   2        151.44         16.30        50.32 o                         
   5  11   2       8414.13       9265.30       400.84 o                         
   7  11   2          0.19        -49.27        32.84 o                         
   9  11   2       2806.36       3000.86       191.73 o                         
  11  11   2          4.07        -40.36        58.40 o                         
  13  11   2        183.83        145.58        47.55 o                         
  15  11   2       2380.45       2255.18       148.43 o                         
  17  11   2         34.02        -83.06        66.92 o                         
 -12  12   2         57.35        -90.80        63.13 o                         
 -10  12   2        285.15        214.47        82.84 o                         
  -8  12   2        375.04        238.37        85.12 o                         
  -6  12   2        288.83        135.62        61.28 o                         
  -4  12   2       1214.34       1049.50       223.52 o                         
  -2  12   2         10.53         -8.72        60.07 o                         
   0  12   2       5159.07       5203.97       291.69 o                         
   2  12   2         29.75         19.00        45.79 o                         
   4  12   2          0.35        -58.13        42.72 o                         
   6  12   2        427.24        353.97        71.35 o                         
   8  12   2         25.69        -18.63        48.42 o                         
  10  12   2        224.60        158.91        62.13 o                         
  12  12   2        569.65        479.25       107.38 o                         
 -35   1   3          1.46       -103.25        69.14 o                         
 -33   1   3        998.11        733.49        86.01 o                         
 -31   1   3       1731.94       1713.59       227.13 o                         
 -29   1   3         65.45          3.86        37.88 o                         
 -27   1   3       1306.75       1272.58       111.01 o                         
 -25   1   3       4323.66       4128.68       175.82 o                         
 -23   1   3        841.73        553.40        61.99 o                         
 -21   1   3        369.33        479.43        59.50 o                         
 -19   1   3          6.64         -1.95        20.07 o                         
 -17   1   3       6316.00       5995.24       192.70 o                         
 -15   1   3       3380.37       4029.31       188.57 o                         
 -13   1   3       2146.22       2799.86       123.39 o                         
 -11   1   3       2634.53       3059.69       145.84 o                         
  -9   1   3      18263.15      18017.49       394.68 o                         
  -7   1   3        435.82        442.27        90.70 o                         
  -5   1   3      13007.37      12709.32       362.38 o                         
  -3   1   3        449.36        366.52        78.71 o                         
  -1   1   3       5002.89       5127.75       145.26 o                         
   1   1   3      20298.35      20342.83       269.08 o                         
   3   1   3        548.24        535.02        41.82 o                         
   5   1   3         41.86         22.53        10.39 o                         
   7   1   3      21281.22      22424.36       307.54 o                         
   9   1   3       2390.09       2187.56        81.73 o                         
  11   1   3        330.47        253.85        42.18 o                         
  13   1   3      22481.76      21337.60       298.41 o                         
  15   1   3        433.01        224.60        34.44 o                         
  17   1   3       2757.05       2783.03       124.54 o                         
  19   1   3       5912.77       5903.73       189.05 o                         
  21   1   3        751.91       1009.60       101.26 o                         
  23   1   3        629.64        457.49        78.88 o                         
  25   1   3       8146.21       8562.15       295.52 o                         
  27   1   3         14.91        -25.65        41.68 o                         
  29   1   3       3626.95       3926.76       473.77 o                         
  31   1   3        336.61         -5.72       132.30 o                         
  33   1   3        128.30        131.49        82.04 o                         
 -34   2   3          9.37         13.01        54.15 o                         
 -32   2   3        100.34         23.13        46.04 o                         
 -30   2   3        205.34         12.70        68.11 o                         
 -28   2   3        238.44        133.28        50.56 o                         
 -26   2   3         18.49        -40.94        27.29 o                         
 -24   2   3       2677.85       2636.05       141.43 o                         
 -22   2   3       3896.31       4087.13       168.36 o                         
 -20   2   3       1510.68       1570.56       114.59 o                         
 -18   2   3       3835.05       3370.55       149.46 o                         
 -16   2   3       1116.15        773.08        75.54 o                         
 -14   2   3       1538.35       1345.79       110.25 o                         
 -12   2   3      17282.19      16848.79       411.63 o                         
 -10   2   3       4060.00       3978.59       134.88 o                         
  -8   2   3       5921.21       6441.25       161.29 o                         
  -6   2   3      19731.88      19209.24       498.12 o                         
  -4   2   3        431.45        448.08        62.20 o                         
  -2   2   3         68.02         24.90        20.01 o                         
   0   2   3       1362.75       1394.16        77.23 o                         
   2   2   3       2476.91       2033.02        83.09 o                         
   4   2   3      81106.20      83055.65       657.29 o                         
   6   2   3      18689.09      18804.57       284.20 o                         
   8   2   3      12307.21      11765.58       152.23 o                         
  10   2   3      67273.77      69046.81       532.54 o                         
  12   2   3      24450.81      24938.75       317.87 o                         
  14   2   3      18518.21      18071.35       277.89 o                         
  16   2   3        103.89         25.10        18.48 o                         
  18   2   3        291.57        278.60        46.19 o                         
  20   2   3       2441.65       2556.74       149.11 o                         
  22   2   3       5707.00       6067.45       233.94 o                         
  24   2   3       1081.07       1047.52       158.81 o                         
  26   2   3         62.49         83.58        50.31 o                         
  28   2   3      11527.26      12136.45       616.15 o                         
  30   2   3        151.10         -7.47        48.39 o                         
  32   2   3       3472.60       3010.87       542.08 o                         
  34   2   3       1019.41        494.09       123.33 o                         
 -33   3   3         25.97         66.76        63.31 o                         
 -31   3   3       4282.46       4882.39       245.59 o                         
 -29   3   3        626.51        506.60        73.07 o                         
 -27   3   3        253.17        103.01       100.23 o                         
 -25   3   3        152.29         80.13        38.65 o                         
 -23   3   3        343.43        351.57        68.87 o                         
 -21   3   3       1483.05       1438.80       133.99 o                         
 -19   3   3        721.51        607.25        85.13 o                         
 -17   3   3       4418.05       3997.65       229.57 o                         
 -15   3   3       9599.48      10158.28       274.85 o                         
 -13   3   3      12693.40      13076.65       300.92 o                         
 -11   3   3      29124.60      28106.40       442.47 o                         
  -9   3   3       3125.70       3507.34       142.54 o                         
  -7   3   3       3251.02       2784.24       190.04 o                         
  -5   3   3       5678.98       5080.32       192.00 o                         
  -3   3   3       8997.96       9109.18       216.00 o                         
  -1   3   3        540.38        743.27        60.21 o                         
   1   3   3       8392.46       8329.18       169.90 o                         
   3   3   3      30597.69      29707.33       313.09 o                         
   5   3   3      15490.45      16030.24       251.15 o                         
   7   3   3      40369.77      40028.41       423.20 o                         
   9   3   3      34512.60      34151.57       401.28 o                         
  11   3   3       8878.35       9602.40       198.30 o                         
  13   3   3      35981.88      37035.60       480.47 o                         
  15   3   3       5186.13       5017.31       184.62 o                         
  17   3   3        728.16        831.81        68.91 o                         
  19   3   3       1532.68       1508.31        98.66 o                         
  21   3   3       1829.81       1926.50       112.84 o                         
  23   3   3        175.75        123.05        40.95 o                         
  25   3   3       3547.07       3200.31       188.64 o                         
  27   3   3       8471.21       8594.04       620.05 o                         
  29   3   3       1733.41       1556.24       185.61 o                         
  31   3   3        401.50        308.17       119.46 o                         
  33   3   3       4645.87       4898.30       306.19 o                         
 -32   4   3        184.77        219.68       171.47 o                         
 -30   4   3       4279.31       4751.58       262.81 o                         
 -28   4   3       3132.25       3311.04       199.56 o                         
 -26   4   3        309.12        263.84        83.23 o                         
 -24   4   3        230.53        176.21        48.41 o                         
 -22   4   3       5832.92       5896.57       264.02 o                         
 -20   4   3       1465.56       1640.67       280.67 o                         
 -18   4   3       3239.60       3164.13       175.99 o                         
 -16   4   3      19424.58      19649.91       564.94 o                         
 -14   4   3        383.94        234.96        46.35 o                         
 -12   4   3      59429.14      60049.83       690.88 o                         
 -10   4   3      13579.48      13036.05       278.01 o                         
  -8   4   3      20643.67      20605.14       546.89 o                         
  -6   4   3      26154.70      27513.98       401.04 o                         
  -4   4   3       1617.28       1378.49        86.24 o                         
  -2   4   3      26795.29      27556.38       415.48 o                         
   0   4   3       9083.42       8610.22       185.02 o                         
   2   4   3      58484.73      58028.67       552.11 o                         
   4   4   3      20975.81      19906.99       286.60 o                         
   6   4   3         18.16         21.22        24.99 o                         
   8   4   3      48308.77      46545.19       559.83 o                         
  10   4   3       5239.36       5028.05       156.98 o                         
  12   4   3       5847.68       6003.29       173.85 o                         
  14   4   3       8087.01       7883.69       202.77 o                         
  16   4   3       6366.22       6021.03       194.92 o                         
  18   4   3        795.20        794.33       120.53 o                         
  20   4   3       3784.76       4073.92       157.60 o                         
  22   4   3       1174.00       1168.61       124.51 o                         
  24   4   3       3011.88       3279.68       158.90 o                         
  26   4   3       3382.67       3643.51       199.57 o                         
  28   4   3        221.75        205.22        64.57 o                         
  30   4   3         30.96        -22.14        57.96 o                         
  32   4   3        296.48        283.78        73.04 o                         
 -31   5   3        546.98        285.02       126.10 o                         
 -29   5   3          9.83        -72.74        48.50 o                         
 -27   5   3        523.21        391.35        83.22 o                         
 -25   5   3         37.86        -73.43        48.96 o                         
 -23   5   3       6763.52       6948.52       416.25 o                         
 -21   5   3       1124.38       1068.76       166.97 o                         
 -19   5   3         13.14         -8.95        29.70 o                         
 -17   5   3       4076.35       4155.29       191.07 o                         
 -15   5   3       7196.38       7539.06       245.32 o                         
 -13   5   3       5097.88       5176.95       196.44 o                         
 -11   5   3      37792.21      38590.94       548.62 o                         
  -9   5   3       2745.15       2825.53       138.68 o                         
  -7   5   3       9224.35       8718.43       229.93 o                         
  -5   5   3       6280.43       6316.54       188.78 o                         
  -3   5   3       7728.12       8009.93       202.85 o                         
  -1   5   3       1508.20       1611.56        85.52 o                         
   1   5   3        710.51        689.61        71.38 o                         
   3   5   3      15879.69      15549.25       235.73 o                         
   5   5   3        232.55        261.55        34.03 o                         
   7   5   3      28248.77      28312.98       447.97 o                         
   9   5   3      10580.06      10378.54       261.23 o                         
  11   5   3       2080.02       2049.01       121.82 o                         
  13   5   3        994.73        888.45       114.18 o                         
  15   5   3       1952.61       1777.21       119.26 o                         
  17   5   3         13.90          7.97        25.43 o                         
  19   5   3       5848.40       5740.14       156.71 o                         
  21   5   3        603.38        441.14        60.16 o                         
  23   5   3        267.22        109.94        37.61 o                         
  25   5   3          0.10        -49.94        33.29 o                         
  27   5   3       1249.56       1249.10       190.38 o                         
  29   5   3         21.36        -77.98        51.99 o                         
  31   5   3         12.02        -61.46        54.41 o                         
 -30   6   3        502.61        192.68       126.10 o                         
 -28   6   3       1058.96       1086.01       220.45 o                         
 -26   6   3        398.52        444.10        97.43 o                         
 -24   6   3        153.90         85.58        63.37 o                         
 -22   6   3       2865.22       2732.18       222.57 o                         
 -20   6   3        101.92        128.75        45.79 o                         
 -18   6   3      14332.87      14549.64       376.61 o                         
 -16   6   3        350.77        233.88        76.24 o                         
 -14   6   3        620.85        511.68        62.44 o                         
 -12   6   3       1381.19       1477.68       104.88 o                         
 -10   6   3       5762.42       5953.69       235.40 o                         
  -8   6   3       1515.41       1760.09       117.44 o                         
  -6   6   3       6533.81       6160.48       201.69 o                         
  -4   6   3        479.48        372.18        49.05 o                         
  -2   6   3          8.21          7.55        18.13 o                         
   0   6   3       2309.33       2348.76       105.81 o                         
   2   6   3       3652.01       4043.94       132.38 o                         
   4   6   3        335.51        254.04        30.80 o                         
   6   6   3        233.02        131.22        25.13 o                         
   8   6   3       4750.79       5037.70       198.25 o                         
  10   6   3       6171.93       6187.00       241.95 o                         
  12   6   3       1115.38       1081.99       118.40 o                         
  14   6   3       3611.42       3775.34       179.33 o                         
  16   6   3        261.20        207.75        49.38 o                         
  18   6   3        257.21        113.91        42.67 o                         
  20   6   3         74.92         51.58        39.47 o                         
  22   6   3         16.75        -37.60        43.41 o                         
  24   6   3       1056.24        805.08        89.87 o                         
  26   6   3        269.47        154.87        45.70 o                         
  28   6   3        220.59         62.97        45.52 o                         
  30   6   3         42.66        177.41       120.84 o                         
 -29   7   3        146.55        -13.65        62.31 o                         
 -27   7   3       4020.43       4086.12       284.03 o                         
 -25   7   3        121.94        145.62        70.61 o                         
 -23   7   3         13.86          0.62        80.65 o                         
 -21   7   3         25.78          7.31        28.59 o                         
 -19   7   3       4873.24       4956.98       212.77 o                         
 -17   7   3       8263.18       8546.06       266.66 o                         
 -15   7   3        908.72        820.30       105.48 o                         
 -13   7   3       2185.54       2264.33       138.80 o                         
 -11   7   3         70.80         51.42        34.35 o                         
  -9   7   3      18983.17      19460.98       402.81 o                         
  -7   7   3        408.60        375.89        55.35 o                         
  -5   7   3      10815.95      10955.01       280.85 o                         
  -3   7   3         18.73          2.27        22.95 o                         
  -1   7   3       5880.23       6195.57       185.54 o                         
   1   7   3      12807.63      12977.53       254.67 o                         
   3   7   3       3369.41       3413.47       124.91 o                         
   5   7   3        234.63        133.57        31.91 o                         
   7   7   3        890.02        847.00        95.59 o                         
   9   7   3        135.26         96.19        39.97 o                         
  11   7   3        275.43        192.88        52.58 o                         
  13   7   3        587.63        485.37        67.23 o                         
  15   7   3       1026.66        899.66       182.04 o                         
  17   7   3          3.12        -27.12        39.35 o                         
  19   7   3       5405.94       6227.53       324.09 o                         
  21   7   3        672.78        433.91        83.51 o                         
  23   7   3       1502.58       1722.80       180.21 o                         
  25   7   3         82.69        -48.50        45.76 o                         
  27   7   3        545.06        207.16       101.93 o                         
  29   7   3       1005.62        881.11       177.83 o                         
 -26   8   3        304.96        349.12        89.17 o                         
 -24   8   3        261.94        203.02        71.88 o                         
 -22   8   3        390.49        314.87        62.23 o                         
 -20   8   3         61.11        107.17        45.07 o                         
 -18   8   3        249.37        125.08        44.43 o                         
 -16   8   3       2186.34       2267.46       167.34 o                         
 -14   8   3        199.06        154.26        45.64 o                         
 -12   8   3       9504.31      10244.83       289.96 o                         
 -10   8   3        129.74         86.07        41.75 o                         
  -8   8   3       6067.88       6120.79       239.13 o                         
  -6   8   3       3830.66       4066.14       184.95 o                         
  -4   8   3         55.22         57.44        27.92 o                         
  -2   8   3         91.00         27.02        25.18 o                         
   0   8   3       1396.37       1517.90       100.96 o                         
   2   8   3       5614.88       6029.34       225.42 o                         
   4   8   3       6322.48       6863.10       197.14 o                         
   6   8   3        366.32        289.44        40.89 o                         
   8   8   3        777.05        612.33        67.80 o                         
  10   8   3        133.53         93.13        29.46 o                         
  12   8   3       1908.36       2044.10       154.27 o                         
  14   8   3        513.60        291.97        65.14 o                         
  16   8   3        325.47        216.04        65.78 o                         
  18   8   3        705.44        424.95        85.45 o                         
  20   8   3        279.06         96.87        60.28 o                         
  22   8   3        104.33         88.63        43.73 o                         
  24   8   3       2704.30       2760.75       222.72 o                         
  26   8   3        405.53        264.64        90.16 o                         
 -25   9   3       2129.30       1867.23       198.90 o                         
 -23   9   3         47.97         38.27        55.18 o                         
 -21   9   3       2619.66       2754.58       200.76 o                         
 -19   9   3        340.44        232.08        62.07 o                         
 -17   9   3       2583.86       2464.40       164.06 o                         
 -15   9   3        975.94        782.03       132.20 o                         
 -13   9   3       1282.16       1229.05       112.59 o                         
 -11   9   3        730.44        532.71        74.30 o                         
  -9   9   3        491.33        240.91        54.63 o                         
  -7   9   3       7740.97       8215.93       277.36 o                         
  -5   9   3        389.52        349.64        58.54 o                         
  -3   9   3       2872.33       3338.09       161.30 o                         
  -1   9   3       4545.82       4984.17       193.57 o                         
   1   9   3       2865.45       2779.88       158.55 o                         
   3   9   3       3952.30       4293.01       171.75 o                         
   5   9   3        391.76        284.82        48.76 o                         
   7   9   3         30.13         13.67        30.03 o                         
   9   9   3       3366.23       3795.26       161.11 o                         
  11   9   3          0.65        -12.15        35.20 o                         
  13   9   3       7133.55       7887.55       329.06 o                         
  15   9   3         76.17         30.14        39.99 o                         
  17   9   3       2027.70       2431.83       188.57 o                         
  19   9   3          2.52        -28.21        40.64 o                         
  21   9   3         52.65        -47.56        47.15 o                         
  23   9   3         93.20        -45.18        61.47 o                         
 -22  10   3       7748.57       8774.28       348.40 o                         
 -20  10   3       3672.23       3691.45       208.84 o                         
 -18  10   3       3749.44       4498.70       215.32 o                         
 -16  10   3       1737.63       2032.85       149.52 o                         
 -14  10   3        172.87         98.54        38.37 o                         
 -12  10   3       2195.32       2371.64       173.15 o                         
 -10  10   3       4691.86       4816.22       254.85 o                         
  -8  10   3        251.17        214.43        60.34 o                         
  -6  10   3      15872.28      16300.47       482.13 o                         
  -4  10   3        121.77        126.18        56.18 o                         
  -2  10   3       6607.73       7053.11       285.86 o                         
   0  10   3       2531.57       2548.09       176.67 o                         
   2  10   3        175.94        101.96        43.49 o                         
   4  10   3        328.03        167.91        43.80 o                         
   6  10   3          2.18        -11.91        41.81 o                         
   8  10   3        490.82        385.89        58.86 o                         
  10  10   3       6383.68       6566.85       220.24 o                         
  12  10   3       1785.19       2151.67       185.87 o                         
  14  10   3        807.07        622.52        93.67 o                         
  16  10   3        204.38         72.94        50.75 o                         
  18  10   3        546.39        292.25        84.17 o                         
  20  10   3       1384.74        869.32       148.65 o                         
 -17  11   3       4141.85       4461.74       234.42 o                         
 -15  11   3       1291.07        924.14       106.60 o                         
 -13  11   3          5.94        -46.86        41.63 o                         
 -11  11   3       1458.24       1633.74       140.04 o                         
  -9  11   3       1872.73       1549.91       286.36 o                         
  -7  11   3       1456.21       1530.71       197.97 o                         
  -5  11   3        556.11        511.19       101.54 o                         
  -3  11   3       2925.13       3212.70       238.93 o                         
  -1  11   3        684.58        430.59        71.80 o                         
   1  11   3        827.62        911.58       168.85 o                         
   3  11   3       3414.26       3192.36       206.60 o                         
   5  11   3       1600.99       1377.56       109.56 o                         
   7  11   3        465.42        391.46        62.09 o                         
   9  11   3       1944.64       1833.58       175.22 o                         
  11  11   3          0.40        -53.86        35.91 o                         
  13  11   3       1561.74       1265.83       199.75 o                         
  15  11   3       1104.25       1170.93       221.63 o                         
  17  11   3         76.28        -80.07        60.36 o                         
 -12  12   3       1599.71       1521.43       228.84 o                         
 -10  12   3       1320.02        958.68       314.10 o                         
  -8  12   3         77.30        -26.06        63.04 o                         
  -6  12   3        232.63        237.18        78.65 o                         
  -4  12   3          5.82        -75.53        50.36 o                         
  -2  12   3       1048.51       1263.80       184.00 o                         
   0  12   3          8.13        -62.51        55.10 o                         
   2  12   3        880.42        676.43        89.53 o                         
   4  12   3        323.22        245.88        58.86 o                         
   6  12   3       1091.94        713.30        97.26 o                         
   8  12   3       5123.55       6085.73       272.91 o                         
  10  12   3         85.56        -29.66        67.26 o                         
  12  12   3        507.42        215.92       103.13 o                         
 -34   0   4       6571.02       6948.58       371.37 o                         
 -32   0   4        581.25        329.51       163.46 o                         
 -30   0   4        905.66        821.63       138.33 o                         
 -28   0   4      18334.19      18044.39       643.60 o                         
 -26   0   4       4075.33       4546.02       259.33 o                         
 -24   0   4       2646.50       2951.65       205.46 o                         
 -22   0   4       1377.35       1487.16       184.53 o                         
 -20   0   4      10986.13      11472.40       368.68 o                         
 -18   0   4       5329.02       5995.89       252.06 o                         
 -16   0   4      23799.12      24135.09       956.00 o                         
 -14   0   4        222.57        180.09        88.13 o                         
 -12   0   4      21098.74      21762.27       960.69 o                         
 -10   0   4      24944.11      25769.29       904.27 o                         
  -8   0   4      10176.77       9676.19       230.32 o                         
  -6   0   4      13798.32      13962.61       291.44 o                         
  -4   0   4      31767.86      30495.08       393.01 o                         
  -2   0   4      10464.88      11032.77       249.27 o                         
   0   0   4      13961.45      14019.99       310.20 o                         
   2   0   4       7945.73       7936.44       198.62 o                         
   4   0   4       5583.11       5377.47       142.73 o                         
   6   0   4       9539.86       9346.51       187.31 o                         
   8   0   4       1431.65       1759.20       114.03 o                         
  10   0   4       5267.09       4282.51       180.96 o                         
  12   0   4      45611.48      43932.67       670.49 o                         
  14   0   4      10853.09      10109.76       305.74 o                         
  16   0   4      14023.70      13831.39       382.94 o                         
  18   0   4       3266.38       3571.38       316.85 o                         
  20   0   4       2476.44       2807.48       197.64 o                         
  22   0   4        571.28        672.30       120.08 o                         
  24   0   4        159.02        154.90        57.10 o                         
  26   0   4       4183.35       4371.37       280.18 o                         
  28   0   4       1682.41       1396.45       306.53 o                         
  30   0   4       2529.43       2706.88       406.16 o                         
  32   0   4          3.39         66.80       170.51 o                         
  34   0   4       5345.89       5641.55       833.39 o                         
 -33   1   4       1334.13       1272.67       163.05 o                         
 -31   1   4        620.06        382.45        63.75 o                         
 -29   1   4       1202.90       1058.28       126.09 o                         
 -27   1   4       5349.21       5454.19       224.64 o                         
 -25   1   4         45.37         22.00        32.55 o                         
 -23   1   4        542.48        639.21        77.20 o                         
 -21   1   4       1137.74        705.23        73.05 o                         
 -19   1   4       2749.18       2875.72       142.67 o                         
 -17   1   4       2351.49       2237.21       114.41 o                         
 -15   1   4      31868.43      32272.88       563.07 o                         
 -13   1   4      16583.13      16815.12       381.43 o                         
 -11   1   4       3137.49       2769.75       172.92 o                         
  -9   1   4      51398.33      53154.90      1511.15 o                         
  -7   1   4      35508.13      35250.61       599.23 o                         
  -5   1   4      10498.81       9394.84       179.70 o                         
  -3   1   4      11209.12      11173.88       259.61 o                         
  -1   1   4        334.91        155.25        27.49 o                         
   1   1   4        383.82        275.32        55.12 o                         
   3   1   4       1275.97       1325.13        64.94 o                         
   5   1   4       2009.60       1776.13        72.52 o                         
   7   1   4        147.69         31.66        15.15 o                         
   9   1   4      28108.82      28529.91       323.79 o                         
  11   1   4       2154.22       1745.64        79.99 o                         
  13   1   4      28230.49      30592.77       369.23 o                         
  15   1   4       9190.51       9129.31       209.38 o                         
  17   1   4       6573.97       6534.96       265.15 o                         
  19   1   4        783.66        834.75       124.19 o                         
  21   1   4       3864.81       3725.79       160.95 o                         
  23   1   4        177.84        115.81        49.39 o                         
  25   1   4        761.94        539.19        80.37 o                         
  27   1   4       1621.78       1361.62       154.26 o                         
  29   1   4       2326.55       2315.47       217.77 o                         
  31   1   4       3722.14       3998.41       343.21 o                         
  33   1   4       1120.84        662.00       136.58 o                         
 -34   2   4       1375.67       1099.48       123.30 o                         
 -32   2   4       3366.23       3572.02       263.66 o                         
 -30   2   4        396.72        413.26        68.00 o                         
 -28   2   4       1380.42       1672.85       154.43 o                         
 -26   2   4       2229.92       2346.60       153.07 o                         
 -24   2   4        133.97        112.62        37.80 o                         
 -22   2   4        571.02        300.74        57.53 o                         
 -20   2   4        126.64         36.76        40.52 o                         
 -18   2   4         78.60        101.47        39.78 o                         
 -16   2   4       7111.32       7951.72       317.91 o                         
 -14   2   4      12247.35      11947.46       328.21 o                         
 -12   2   4       1850.82       2020.97       136.45 o                         
 -10   2   4      36526.66      37675.20      1128.74 o                         
  -8   2   4       5378.36       5321.74       227.10 o                         
  -6   2   4       2135.32       2164.62       173.40 o                         
  -4   2   4       2937.12       3481.62       205.86 o                         
  -2   2   4      15484.35      15331.04       304.56 o                         
   0   2   4      11776.62      11851.18       259.43 o                         
   2   2   4       9823.05       9054.27       185.65 o                         
   4   2   4       6822.47       6608.22       131.41 o                         
   6   2   4      11309.50      11419.87       167.18 o                         
   8   2   4      10905.52      11255.74       180.32 o                         
  10   2   4      18575.34      18855.91       231.07 o                         
  12   2   4       9963.63      10157.98       170.76 o                         
  14   2   4       2124.76       2323.91       100.40 o                         
  16   2   4       7446.51       7945.17       196.77 o                         
  18   2   4      14140.93      14806.81       377.80 o                         
  20   2   4       2699.44       2580.35       157.82 o                         
  22   2   4       2380.02       2297.80       150.12 o                         
  24   2   4       1332.08       1273.10       120.37 o                         
  26   2   4        104.16        151.78        48.70 o                         
  28   2   4       1683.24       1485.85       167.99 o                         
  30   2   4        250.49         47.61        79.72 o                         
  32   2   4       3945.61       4270.88       315.92 o                         
 -33   3   4        934.78        934.98       186.05 o                         
 -31   3   4          7.83        -69.35        46.24 o                         
 -29   3   4       1858.51       1501.39       165.36 o                         
 -27   3   4        535.39        297.69        78.26 o                         
 -25   3   4         10.20         22.08        38.14 o                         
 -23   3   4       3223.41       3244.63       206.42 o                         
 -21   3   4       1624.25       1715.35       171.47 o                         
 -19   3   4       1934.10       1881.19       154.11 o                         
 -17   3   4       2172.37       2097.62       153.58 o                         
 -15   3   4        348.26        373.44        77.50 o                         
 -13   3   4       4883.74       4773.34       346.84 o                         
 -11   3   4       5003.35       5061.46       169.39 o                         
  -9   3   4       1987.97       1769.33       169.32 o                         
  -7   3   4        303.07        359.69        63.35 o                         
  -5   3   4       8239.25       8255.28       262.99 o                         
  -3   3   4       1296.24       1405.26       110.51 o                         
  -1   3   4       1098.45        983.20        73.01 o                         
   1   3   4        190.18         96.03        20.18 o                         
   3   3   4       1781.54       1849.25        83.96 o                         
   5   3   4      19540.81      19420.15       294.12 o                         
   7   3   4       8012.68       8364.11       201.00 o                         
   9   3   4        242.88        162.79        26.16 o                         
  11   3   4       6019.59       6144.84       161.78 o                         
  13   3   4         63.97         36.66        27.37 o                         
  15   3   4          2.86         16.29        18.52 o                         
  17   3   4      13841.70      13794.32       262.20 o                         
  19   3   4       9630.90       9777.21       256.45 o                         
  21   3   4       5540.25       5590.59       217.97 o                         
  23   3   4        328.65        167.42        45.41 o                         
  25   3   4         90.64         13.14        34.78 o                         
  27   3   4        124.65         74.11        49.13 o                         
  29   3   4        692.60        377.21        94.58 o                         
  31   3   4       2031.52       2245.59       243.63 o                         
  33   3   4        920.67        691.04       119.97 o                         
 -32   4   4         10.65          8.74        61.27 o                         
 -30   4   4         11.21        -15.95        52.67 o                         
 -28   4   4       3419.71       3997.21       281.74 o                         
 -26   4   4        645.36        637.10       118.87 o                         
 -24   4   4        484.64        433.36       111.18 o                         
 -22   4   4        122.14        114.31        59.58 o                         
 -20   4   4       1309.26       1435.68       140.41 o                         
 -18   4   4        250.69        236.76        46.59 o                         
 -16   4   4        345.60        189.20        42.72 o                         
 -14   4   4         14.92          9.93        25.44 o                         
 -12   4   4        638.88        656.25        86.25 o                         
 -10   4   4        294.50        264.49        67.31 o                         
  -8   4   4         32.24        -21.93        21.42 o                         
  -6   4   4        170.66         63.29        26.68 o                         
  -4   4   4       1633.44       1580.75       122.89 o                         
  -2   4   4       4256.45       4654.53       168.19 o                         
   0   4   4       3810.65       4113.36       142.13 o                         
   2   4   4       1401.45       1735.06        83.61 o                         
   4   4   4      12748.67      13424.89       212.77 o                         
   6   4   4       8272.08       8092.46       212.39 o                         
   8   4   4        358.57        292.66        46.98 o                         
  10   4   4        798.34        980.38        94.20 o                         
  12   4   4       5848.00       6257.97       181.38 o                         
  14   4   4       1707.92       1911.71       104.94 o                         
  16   4   4       2129.27       2281.02       144.25 o                         
  18   4   4          4.93         -1.87        27.20 o                         
  20   4   4        328.59        202.33        38.07 o                         
  22   4   4        670.27        434.10        61.34 o                         
  24   4   4        882.98        629.50        71.53 o                         
  26   4   4        365.53        353.36        74.30 o                         
  28   4   4       1443.34       1545.75       172.28 o                         
  30   4   4        828.57        510.12       138.11 o                         
  32   4   4         29.14        -84.91        56.61 o                         
 -31   5   4         40.79        -13.75        79.87 o                         
 -29   5   4       3650.81       4022.31       312.20 o                         
 -27   5   4        784.71        726.05       127.72 o                         
 -25   5   4       3374.92       3652.95       269.22 o                         
 -23   5   4        326.14        220.60        81.24 o                         
 -21   5   4        873.48        596.25       104.14 o                         
 -19   5   4       2423.36       2619.32       169.83 o                         
 -17   5   4         15.73         45.32        35.95 o                         
 -15   5   4      12055.79      12225.84       341.08 o                         
 -13   5   4      18258.49      19053.19       438.09 o                         
 -11   5   4       1860.17       2149.73       172.33 o                         
  -9   5   4      26203.06      26917.62       577.17 o                         
  -7   5   4       1758.73       2006.52       131.12 o                         
  -5   5   4       3659.09       3764.08       172.45 o                         
  -3   5   4      13471.78      13875.87       340.10 o                         
  -1   5   4       6227.75       6655.87       192.52 o                         
   1   5   4       1253.36       1122.62        80.80 o                         
   3   5   4      20866.25      21688.33       317.65 o                         
   5   5   4      11867.47      10755.89       201.34 o                         
   7   5   4       2049.17       2244.76       113.82 o                         
   9   5   4        805.93        863.28        85.87 o                         
  11   5   4      10693.16      11647.79       287.30 o                         
  13   5   4       3506.20       3755.01       163.14 o                         
  15   5   4        212.73        198.45        57.98 o                         
  17   5   4       5938.83       6230.13       202.18 o                         
  19   5   4         36.21        -26.34        39.23 o                         
  21   5   4       8013.11       8675.77       300.90 o                         
  23   5   4       3695.03       3666.16       237.68 o                         
  25   5   4         52.26          5.97        39.83 o                         
  27   5   4         61.06        -35.88        34.15 o                         
  29   5   4         34.43        -61.62        41.08 o                         
  31   5   4        178.38         53.97       143.52 o                         
 -30   6   4        463.35        304.28       111.41 o                         
 -28   6   4       5012.93       5317.32       351.79 o                         
 -26   6   4       3002.57       3302.98       230.14 o                         
 -24   6   4       3920.04       4793.95       368.76 o                         
 -22   6   4       3403.55       3904.73       412.86 o                         
 -20   6   4        806.85        505.14       103.97 o                         
 -18   6   4       2591.06       3031.99       196.40 o                         
 -16   6   4        389.30        234.57        77.15 o                         
 -14   6   4       1118.14       1315.79       125.94 o                         
 -12   6   4        295.72        130.78        39.19 o                         
 -10   6   4      13118.75      13694.50       333.18 o                         
  -8   6   4          6.89          6.62        26.24 o                         
  -6   6   4         71.37         14.56        24.20 o                         
  -4   6   4        309.31        226.98        41.69 o                         
  -2   6   4       3277.65       2838.41       131.01 o                         
   0   6   4        445.58        392.56        68.54 o                         
   2   6   4      15468.14      15457.26       289.73 o                         
   4   6   4        882.30        754.84        94.52 o                         
   6   6   4       7282.97       7055.11       212.67 o                         
   8   6   4       5119.68       5053.13       223.67 o                         
  10   6   4       4490.68       4338.82       188.74 o                         
  12   6   4       6690.72       6804.51       235.73 o                         
  14   6   4       5779.45       6247.87       230.58 o                         
  16   6   4      10026.16      10634.69       302.05 o                         
  18   6   4      17526.02      17890.57       400.58 o                         
  20   6   4       4420.67       4762.61       241.51 o                         
  22   6   4       6002.92       5547.71       245.11 o                         
  24   6   4        102.03         87.32        57.50 o                         
  26   6   4        370.03        168.69        96.21 o                         
  28   6   4          1.46        -38.06        64.98 o                         
  30   6   4          0.92       -122.05        81.37 o                         
 -27   7   4        372.46        295.43       160.40 o                         
 -25   7   4          8.03         -3.66        39.49 o                         
 -23   7   4        207.37        213.27        63.44 o                         
 -21   7   4        572.10        356.10        72.89 o                         
 -19   7   4        950.91       1014.10       136.55 o                         
 -17   7   4        818.67        708.19       126.49 o                         
 -15   7   4      14188.18      15855.43       363.50 o                         
 -13   7   4       4726.47       4967.94       200.09 o                         
 -11   7   4       1826.41       1964.78       141.35 o                         
  -9   7   4      12330.84      12566.46       328.33 o                         
  -7   7   4       5775.69       5786.87       216.62 o                         
  -5   7   4         13.00          6.83        23.80 o                         
  -3   7   4       4050.51       3931.08       167.96 o                         
  -1   7   4        408.54        306.01        43.50 o                         
   1   7   4        358.75        224.43        37.50 o                         
   3   7   4        331.72        336.90        39.99 o                         
   5   7   4       2385.24       2338.91       116.38 o                         
   7   7   4       5598.92       5807.13       336.29 o                         
   9   7   4       1156.91       1180.51       114.32 o                         
  11   7   4        560.15        487.44        71.12 o                         
  13   7   4       2233.19       2179.99       151.43 o                         
  15   7   4       6066.55       5985.92       264.91 o                         
  17   7   4       5556.03       5893.62       270.97 o                         
  19   7   4        920.10        687.14        93.74 o                         
  21   7   4       7563.51       7693.42       338.13 o                         
  23   7   4        592.03        346.43        69.79 o                         
  25   7   4        203.35         11.27        60.37 o                         
  27   7   4       1819.21       2051.44       290.42 o                         
 -26   8   4       1099.45       1192.32       226.85 o                         
 -24   8   4        116.50        -11.59        56.04 o                         
 -22   8   4         66.34        -43.18        59.39 o                         
 -20   8   4       1320.11       1049.40       146.69 o                         
 -18   8   4        449.32        181.76        53.54 o                         
 -16   8   4       6891.06       7456.44       282.13 o                         
 -14   8   4        106.82          3.05        47.05 o                         
 -12   8   4        381.67        236.33        51.41 o                         
 -10   8   4       1860.84       1786.40       144.22 o                         
  -8   8   4       1749.97       1655.22       134.71 o                         
  -6   8   4       1395.69       1001.28       161.52 o                         
  -4   8   4       5983.62       6019.59       221.14 o                         
  -2   8   4         22.93          5.68        25.16 o                         
   0   8   4          2.03          9.49        22.47 o                         
   2   8   4       3732.98       4139.41       154.65 o                         
   4   8   4        933.18        918.58       123.37 o                         
   6   8   4       1761.74       1776.89       117.83 o                         
   8   8   4        360.41        153.11        48.39 o                         
  10   8   4      10111.79      10951.37       339.14 o                         
  12   8   4      17561.43      18219.08       444.28 o                         
  14   8   4       8779.45       9254.96       349.35 o                         
  16   8   4       5767.25       6588.00       326.75 o                         
  18   8   4       3042.43       2859.61       340.52 o                         
  20   8   4         16.74        -65.20        60.98 o                         
  22   8   4       1637.46       1431.08       145.41 o                         
  24   8   4        536.43        330.81        83.12 o                         
  26   8   4       3491.06       3636.95       242.36 o                         
 -23   9   4       1062.13       1104.15       216.19 o                         
 -21   9   4         70.61         58.31        48.96 o                         
 -19   9   4        218.57        147.85        56.23 o                         
 -17   9   4        153.21        125.11        47.08 o                         
 -15   9   4       1205.01        904.11       130.46 o                         
 -13   9   4        542.17        394.23        65.47 o                         
 -11   9   4         70.68         27.28        49.79 o                         
  -9   9   4       1934.51       1932.91       225.09 o                         
  -7   9   4       2411.85       2553.98       197.80 o                         
  -5   9   4       3119.07       3384.09       169.04 o                         
  -3   9   4       2556.56       2688.60       161.87 o                         
  -1   9   4          4.20         -8.02        26.21 o                         
   1   9   4        329.61        268.72        43.98 o                         
   3   9   4        420.71        281.60        45.03 o                         
   5   9   4       3346.07       3283.06       161.77 o                         
   7   9   4          9.69         16.07        29.07 o                         
   9   9   4       4720.12       4483.04       245.97 o                         
  11   9   4       6544.14       7263.46       330.19 o                         
  13   9   4        118.00         81.04        52.27 o                         
  15   9   4       3205.73       3083.56       230.11 o                         
  17   9   4          2.20        -22.03        49.98 o                         
  19   9   4        974.26        929.91       188.53 o                         
  21   9   4         63.50        -70.50        51.04 o                         
  23   9   4       3360.55       3293.99       250.14 o                         
 -20  10   4         63.09        -92.28        61.52 o                         
 -18  10   4         22.42        -30.31        44.77 o                         
 -16  10   4        444.13        293.74        63.87 o                         
 -14  10   4       3647.33       3666.83       202.75 o                         
 -12  10   4        379.42        379.05        69.13 o                         
 -10  10   4       3789.61       3837.47       211.67 o                         
  -8  10   4        651.75        393.24        82.48 o                         
  -6  10   4          1.00        -18.80        39.97 o                         
  -4  10   4        122.06         65.79        45.29 o                         
  -2  10   4       2395.02       2262.43       177.42 o                         
   0  10   4       1329.34       1430.42       140.45 o                         
   2  10   4        771.17        427.33        84.89 o                         
   4  10   4         50.83         29.52        30.46 o                         
   6  10   4         35.95         18.21        36.70 o                         
   8  10   4        156.05        149.34        44.59 o                         
  10  10   4       2354.29       2342.66       187.08 o                         
  12  10   4          0.82         -4.15        51.19 o                         
  14  10   4        912.82        791.17       115.68 o                         
  16  10   4         27.14         -9.96        50.16 o                         
  18  10   4        433.78        413.12       108.12 o                         
  20  10   4         14.71         61.73        73.98 o                         
 -17  11   4        395.14         53.32        77.15 o                         
 -15  11   4        327.87        240.32        74.93 o                         
 -13  11   4       3872.89       3689.98       237.10 o                         
 -11  11   4       2630.30       2906.34       237.14 o                         
  -9  11   4       1724.86       1626.56       158.06 o                         
  -7  11   4        224.77        102.64        56.17 o                         
  -5  11   4       1080.43        615.50        96.61 o                         
  -3  11   4        803.72        484.28       111.25 o                         
  -1  11   4       3830.93       3971.94       230.11 o                         
   1  11   4        197.06         83.02        72.45 o                         
   3  11   4        571.73        413.96        63.41 o                         
   5  11   4       2838.95       2781.14       150.88 o                         
   7  11   4        452.78        304.55        78.45 o                         
   9  11   4       4281.80       4722.37       267.03 o                         
  11  11   4        409.53        369.92        74.29 o                         
  13  11   4        132.58        -13.51        86.22 o                         
  15  11   4        636.21        459.33        99.14 o                         
  17  11   4        726.12        700.40       120.93 o                         
 -10  12   4        286.75        129.28       100.01 o                         
  -8  12   4         26.93         52.46        65.77 o                         
  -6  12   4        485.87        529.39       105.82 o                         
  -4  12   4       5156.38       5475.20       327.84 o                         
  -2  12   4        753.11        335.10        93.09 o                         
   0  12   4       2230.41       2407.58       207.00 o                         
   2  12   4         53.53        -72.45        70.54 o                         
   4  12   4         12.14        -66.20        44.13 o                         
   6  12   4        471.58        329.16        89.24 o                         
   8  12   4        780.11        732.56       128.85 o                         
  10  12   4         38.35        -87.68        76.01 o                         
 -33   1   5       1034.29        774.35        92.50 o                         
 -31   1   5         18.32         25.46        38.93 o                         
 -29   1   5        145.09         92.11        49.13 o                         
 -27   1   5        298.31        101.27        47.10 o                         
 -25   1   5       6028.88       6444.42       204.52 o                         
 -23   1   5       2563.57       2624.40       224.51 o                         
 -21   1   5        273.51        153.15        53.75 o                         
 -19   1   5       2597.88       2426.35       182.51 o                         
 -17   1   5         12.38        -41.35        34.80 o                         
 -15   1   5         57.99        111.90        50.13 o                         
 -13   1   5       1517.65       1815.67       160.04 o                         
 -11   1   5       5224.97       6454.64       275.39 o                         
  -9   1   5       8136.98       7660.37       357.63 o                         
  -7   1   5       7705.72       7561.72       225.59 o                         
  -5   1   5       6343.90       6007.33       197.90 o                         
  -3   1   5        929.90        668.20        61.73 o                         
  -1   1   5       5125.47       5709.47       167.97 o                         
   1   1   5       5452.96       5516.51       151.97 o                         
   3   1   5       2744.00       2776.26        97.35 o                         
   5   1   5        639.22        570.76        44.26 o                         
   7   1   5       2155.30       2265.78        82.22 o                         
   9   1   5      31301.36      32421.82       373.20 o                         
  11   1   5        485.84        293.22        43.58 o                         
  13   1   5       5529.92       5108.46       148.45 o                         
  15   1   5        477.06        524.68        57.22 o                         
  17   1   5       4725.92       4723.19       168.38 o                         
  19   1   5        448.84        229.32        42.70 o                         
  21   1   5       2260.48       2321.99       133.19 o                         
  23   1   5        914.22        792.60        96.01 o                         
  25   1   5      12602.00      13337.60       376.70 o                         
  27   1   5          0.54        -16.88        42.36 o                         
  29   1   5       1056.35        619.52        93.15 o                         
  31   1   5         87.93         -6.13        79.25 o                         
  33   1   5        108.61       -142.11        94.74 o                         
 -32   2   5       1777.87       2032.84       230.73 o                         
 -30   2   5         13.27          6.77        64.46 o                         
 -28   2   5       4819.87       4837.81       262.90 o                         
 -26   2   5       1121.31        639.70        97.80 o                         
 -24   2   5         30.14        -20.15        61.39 o                         
 -22   2   5       1089.22       1129.57       141.28 o                         
 -20   2   5         27.35         35.75        37.70 o                         
 -18   2   5       2676.59       2436.23       170.53 o                         
 -16   2   5       2053.42       2227.53       161.51 o                         
 -14   2   5       4082.19       4275.56       208.37 o                         
 -12   2   5        238.53         44.03        30.49 o                         
 -10   2   5       9077.06       8763.50       321.29 o                         
  -8   2   5       4088.09       4465.05       271.65 o                         
  -6   2   5      45993.88      44862.47       638.34 o                         
  -4   2   5        369.67        272.03        68.58 o                         
  -2   2   5      34637.96      33673.27       586.20 o                         
   0   2   5      37709.06      37495.80       485.43 o                         
   2   2   5       3918.91       4087.40       147.46 o                         
   4   2   5         49.45         19.37        16.60 o                         
   6   2   5      14591.60      14992.46       222.90 o                         
   8   2   5      19845.33      20649.17       255.93 o                         
  10   2   5      24465.48      24529.24       372.17 o                         
  12   2   5      22213.94      22540.57       280.62 o                         
  14   2   5      11052.11      11075.63       215.00 o                         
  16   2   5          0.72         24.00        16.63 o                         
  18   2   5         97.05         48.33        26.51 o                         
  20   2   5       1991.51       2467.46       221.24 o                         
  22   2   5       1699.92       1382.99       120.33 o                         
  24   2   5       7873.93       7887.37       282.86 o                         
  26   2   5        562.10        536.07        86.67 o                         
  28   2   5        559.52        376.26       114.21 o                         
  30   2   5        534.69        374.36        97.18 o                         
  32   2   5       1120.35       1148.49       241.83 o                         
 -33   3   5       1831.82       1616.25       285.10 o                         
 -31   3   5       6436.26       7230.77       382.67 o                         
 -29   3   5         31.66        -29.15        53.74 o                         
 -27   3   5         21.99         -9.52        46.90 o                         
 -25   3   5       7351.66       8195.32       388.20 o                         
 -23   3   5        122.86         27.54        51.58 o                         
 -21   3   5        212.34        146.08        73.97 o                         
 -19   3   5         77.03         69.87        40.84 o                         
 -17   3   5       1211.13       1289.70       151.98 o                         
 -15   3   5       6482.20       6709.23       268.62 o                         
 -13   3   5      14767.17      15595.44       455.01 o                         
 -11   3   5      10469.84      10473.94       358.07 o                         
  -9   3   5      14665.75      15694.79       794.02 o                         
  -7   3   5      10237.91       8925.01       354.91 o                         
  -5   3   5       4008.51       3556.25       186.91 o                         
  -3   3   5      10410.21      11609.32       289.24 o                         
  -1   3   5       6057.68       5453.49       257.34 o                         
   1   3   5       2727.91       3339.06       177.27 o                         
   3   3   5        664.53        367.77        62.05 o                         
   5   3   5       5253.15       4974.49       125.79 o                         
   7   3   5      11771.67      12340.06       246.66 o                         
   9   3   5      26829.68      28057.83       378.22 o                         
  11   3   5       1671.67       1668.32        91.97 o                         
  13   3   5      11263.21      12051.60       294.90 o                         
  15   3   5      11834.75      12328.72       257.23 o                         
  17   3   5       2446.94       2305.02       109.25 o                         
  19   3   5      18309.84      19187.30       390.14 o                         
  21   3   5       2950.61       3141.06       167.62 o                         
  23   3   5       6200.56       6677.66       293.62 o                         
  25   3   5       5508.80       5903.17       260.76 o                         
  27   3   5        102.20         44.65        46.74 o                         
  29   3   5        788.61        749.39       166.44 o                         
  31   3   5        791.99        537.61        93.49 o                         
 -32   4   5       5415.14       6187.96       362.02 o                         
 -30   4   5       2871.70       3677.23       289.85 o                         
 -28   4   5       1023.38        599.19       110.73 o                         
 -26   4   5       3259.28       3569.30       278.63 o                         
 -24   4   5       1355.06       1195.84       163.15 o                         
 -22   4   5       3020.81       3418.51       319.05 o                         
 -20   4   5          2.54         40.56        37.80 o                         
 -18   4   5        269.95        145.00        77.81 o                         
 -16   4   5       3385.01       3521.37       232.66 o                         
 -14   4   5         86.52         69.14        53.79 o                         
 -12   4   5      23077.15      23080.23       423.51 o                         
 -10   4   5       1633.42       1761.47       154.80 o                         
  -8   4   5       2993.81       2768.07       252.36 o                         
  -6   4   5      27213.41      27014.64       487.42 o                         
  -4   4   5      22137.11      22186.62       419.83 o                         
  -2   4   5        861.87       1092.53        87.12 o                         
   0   4   5      69488.73      69801.09       726.75 o                         
   2   4   5          1.88        -12.54        15.64 o                         
   4   4   5      17963.07      17431.39       289.66 o                         
   6   4   5          0.18        -10.94        18.45 o                         
   8   4   5         20.84          7.55        23.58 o                         
  10   4   5        147.39        112.96        27.09 o                         
  12   4   5       5146.14       5287.64       172.65 o                         
  14   4   5       1310.23       1407.01        99.49 o                         
  16   4   5       4311.02       4126.95       229.63 o                         
  18   4   5      15407.92      16665.24       389.37 o                         
  20   4   5       3594.68       4013.69       196.99 o                         
  22   4   5         47.75          2.09        25.15 o                         
  24   4   5        245.87        204.21        52.70 o                         
  26   4   5       2586.92       2199.45       177.59 o                         
  28   4   5       1995.51       1665.44       203.56 o                         
  30   4   5        762.11        328.21        76.61 o                         
 -31   5   5       4752.60       5521.50       312.27 o                         
 -29   5   5         60.98       -102.45        68.30 o                         
 -27   5   5       1523.73       1357.74       298.35 o                         
 -25   5   5       6491.72       6657.01       362.08 o                         
 -23   5   5         44.85        -24.08        50.38 o                         
 -21   5   5       1351.16       1119.80       171.82 o                         
 -19   5   5       5473.84       5825.33       237.24 o                         
 -17   5   5        190.13        127.10        37.35 o                         
 -15   5   5       1887.09       1998.61       139.34 o                         
 -13   5   5      21191.37      21603.04       522.99 o                         
 -11   5   5       7234.38       7034.82       473.12 o                         
  -9   5   5        401.06        350.83        58.78 o                         
  -7   5   5      10302.46      10031.04       300.29 o                         
  -5   5   5       7796.19       7063.92       279.76 o                         
  -3   5   5       9210.07       9684.15       308.76 o                         
  -1   5   5      30067.91      30576.68       460.14 o                         
   1   5   5       5590.58       5500.83       176.78 o                         
   3   5   5       2173.67       2347.96       103.12 o                         
   5   5   5         24.72         20.08        16.04 o                         
   7   5   5          9.61         23.49        23.55 o                         
   9   5   5       5202.98       5727.23       180.94 o                         
  11   5   5       3845.32       3864.14       169.14 o                         
  13   5   5       2766.47       2941.61       142.16 o                         
  15   5   5       7062.94       7641.61       225.01 o                         
  17   5   5       3676.96       4188.02       168.48 o                         
  19   5   5      11687.33      12289.28       382.40 o                         
  21   5   5        487.69        291.68        59.22 o                         
  23   5   5        101.03         -2.66        47.30 o                         
  25   5   5          7.67        -23.83        39.51 o                         
  27   5   5        384.35        210.50        84.89 o                         
  29   5   5        272.72        134.17        46.31 o                         
 -28   6   5         27.35        -74.72        76.91 o                         
 -26   6   5       2271.15       1747.34       224.62 o                         
 -24   6   5        266.15        285.52        91.84 o                         
 -22   6   5        176.87         37.30        45.59 o                         
 -20   6   5        742.52        538.40        77.23 o                         
 -18   6   5       1427.21       1591.01       145.10 o                         
 -16   6   5        456.75        360.28        77.55 o                         
 -14   6   5       1550.44       1681.65       165.64 o                         
 -12   6   5        564.50        362.17        64.96 o                         
 -10   6   5       2227.82       2320.68       164.15 o                         
  -8   6   5          0.83         -1.28        30.44 o                         
  -6   6   5      10331.07      10518.34       326.71 o                         
  -4   6   5       4565.03       4624.42       263.47 o                         
  -2   6   5       1865.41       1921.45       131.15 o                         
   0   6   5       1921.42       1920.72       110.25 o                         
   2   6   5         21.14         23.59        21.36 o                         
   4   6   5       2187.32       2223.34       106.11 o                         
   6   6   5       2991.88       3432.63       170.49 o                         
   8   6   5          0.78         22.71        26.84 o                         
  10   6   5         45.58         16.86        31.86 o                         
  12   6   5      11443.20      11910.67       322.31 o                         
  14   6   5      11435.13      11869.46       322.81 o                         
  16   6   5       1691.08       1882.30       148.19 o                         
  18   6   5       3795.97       4193.24       194.71 o                         
  20   6   5        255.38        136.77        65.13 o                         
  22   6   5       1250.32       1446.77       184.72 o                         
  24   6   5         82.01        -76.13        50.75 o                         
  26   6   5        694.29        717.52       108.41 o                         
  28   6   5          0.39        -35.90        84.56 o                         
 -27   7   5        941.72        676.41       142.44 o                         
 -25   7   5        257.37        159.99        85.89 o                         
 -23   7   5        816.07        594.84        91.52 o                         
 -21   7   5        147.16        136.45        63.07 o                         
 -19   7   5       7732.25       8744.93       316.35 o                         
 -17   7   5        862.03        716.28        91.99 o                         
 -15   7   5       4386.41       4635.59       216.02 o                         
 -13   7   5       1619.71       1692.63       150.90 o                         
 -11   7   5        792.76        671.78       136.94 o                         
  -9   7   5        283.18        217.18        49.85 o                         
  -7   7   5       8546.45       8803.24       306.36 o                         
  -5   7   5      11636.17      11378.27       367.38 o                         
  -3   7   5       1577.45       1728.77       137.55 o                         
  -1   7   5         31.69         52.47        42.31 o                         
   1   7   5       1118.20       1300.95       105.23 o                         
   3   7   5       6253.37       6605.92       205.45 o                         
   5   7   5       1206.57       1068.91       120.31 o                         
   7   7   5       2874.08       2981.52       156.29 o                         
   9   7   5          0.86         -9.57        22.53 o                         
  11   7   5       1675.62       1724.18       137.04 o                         
  13   7   5       2418.35       2908.96       190.88 o                         
  15   7   5         18.13        -24.77        34.33 o                         
  17   7   5        308.04        239.72        64.09 o                         
  19   7   5        511.10        397.25        72.79 o                         
  21   7   5         16.32        -57.45        38.30 o                         
  23   7   5       3131.86       3464.72       250.74 o                         
  25   7   5       1153.68        753.97       121.11 o                         
  27   7   5        184.03         60.31        92.43 o                         
 -26   8   5          4.60        -80.28        53.52 o                         
 -24   8   5         69.39         32.35        59.26 o                         
 -22   8   5        253.17        173.38        57.77 o                         
 -20   8   5        736.94        642.15        97.43 o                         
 -18   8   5        347.76        290.86        74.30 o                         
 -16   8   5       6324.25       6809.36       276.76 o                         
 -14   8   5         16.53        -26.09        34.32 o                         
 -12   8   5       6625.87       6597.24       372.25 o                         
 -10   8   5        884.55        760.25       278.04 o                         
  -8   8   5       2720.32       2441.20       175.24 o                         
  -6   8   5       1139.32       1118.78       129.60 o                         
  -4   8   5          6.15          9.51        30.46 o                         
  -2   8   5        671.95        376.48        62.77 o                         
   0   8   5       2998.65       3167.97       164.98 o                         
   2   8   5       2528.77       2546.97       131.68 o                         
   4   8   5      11791.10      12278.54       271.33 o                         
   6   8   5       3563.24       3445.57       147.41 o                         
   8   8   5       1718.20       1807.53       151.38 o                         
  10   8   5       1732.50       1766.97       151.22 o                         
  12   8   5        276.08        208.87        61.07 o                         
  14   8   5        304.75        174.61        60.73 o                         
  16   8   5        810.17        729.69       108.44 o                         
  18   8   5          5.25         -7.91        43.24 o                         
  20   8   5          0.81        -42.17        48.28 o                         
  22   8   5        709.59        612.88        88.35 o                         
  24   8   5        101.98        -71.43        59.73 o                         
 -23   9   5        260.71         50.96        75.76 o                         
 -21   9   5       2867.49       3273.70       219.98 o                         
 -19   9   5          0.91        -52.67        35.11 o                         
 -17   9   5        312.11        269.02        65.15 o                         
 -15   9   5       2794.12       2634.94       199.26 o                         
 -13   9   5          0.34        -68.49        45.66 o                         
 -11   9   5       1372.67       1490.02       178.85 o                         
  -9   9   5       5369.18       6339.25       328.78 o                         
  -7   9   5       1461.31       1330.99       144.34 o                         
  -5   9   5       1921.26       2030.97       149.78 o                         
  -3   9   5         67.43         69.54        43.41 o                         
  -1   9   5        294.14        262.44        58.53 o                         
   1   9   5        932.17        707.72        78.15 o                         
   3   9   5       2267.44       2461.63       136.34 o                         
   5   9   5        153.58        139.46        56.63 o                         
   7   9   5         65.40         11.00        43.92 o                         
   9   9   5      13152.03      13261.60       404.27 o                         
  11   9   5        886.95        501.56        80.26 o                         
  13   9   5       5423.90       5468.50       289.93 o                         
  15   9   5         96.08         17.21        50.77 o                         
  17   9   5       3875.19       4258.45       240.27 o                         
  19   9   5        102.22        100.38        61.15 o                         
  21   9   5        342.04        385.82       119.18 o                         
  23   9   5       1057.62        940.56       148.71 o                         
 -20  10   5       1241.90        890.59       284.38 o                         
 -18  10   5         23.06        -38.05        86.20 o                         
 -16  10   5         49.80        -57.61        77.58 o                         
 -14  10   5         51.07         36.31        56.17 o                         
 -12  10   5          2.95        -69.14        71.76 o                         
 -10  10   5       2091.82       1869.34       210.06 o                         
  -8  10   5        783.43        518.63        80.54 o                         
  -6  10   5      10962.09      11689.54       394.08 o                         
  -4  10   5        395.86        197.14        63.32 o                         
  -2  10   5       8414.10       8962.65       366.72 o                         
   0  10   5       6241.31       7400.77       310.16 o                         
   2  10   5       1016.61        942.62       121.29 o                         
   4  10   5        132.34         17.86        31.46 o                         
   6  10   5       2624.91       3258.64       344.55 o                         
   8  10   5        156.80         28.43        72.00 o                         
  10  10   5       2876.07       3063.20       340.95 o                         
  12  10   5       4106.24       4190.94       281.35 o                         
  14  10   5       4123.21       4526.16       255.07 o                         
  16  10   5        392.10        217.34        97.84 o                         
  18  10   5        287.18        281.85        87.66 o                         
  20  10   5          5.61        -36.96        63.59 o                         
 -15  11   5        359.21        267.59        84.50 o                         
 -13  11   5        417.25        434.39       113.78 o                         
 -11  11   5        134.34         87.33        63.38 o                         
  -9  11   5        690.09        530.61        95.07 o                         
  -7  11   5       3728.38       4070.13       210.73 o                         
  -5  11   5       4733.84       5269.36       251.33 o                         
  -3  11   5        386.79        357.44        61.76 o                         
  -1  11   5       3029.04       3830.73       292.71 o                         
   1  11   5        230.59         -8.40        54.87 o                         
   3  11   5          7.58        -18.77        42.02 o                         
   5  11   5        163.83         74.56        69.85 o                         
   7  11   5         19.02          4.51        55.39 o                         
   9  11   5       1173.05        950.23       126.70 o                         
  11  11   5         26.30        -72.25        78.11 o                         
  13  11   5       1660.86       1531.86       285.20 o                         
  15  11   5       1713.41       1090.68       150.59 o                         
  -8  12   5         41.67          7.93        78.51 o                         
  -6  12   5       1826.14       1957.19       273.90 o                         
  -4  12   5       2103.38       2362.93       298.43 o                         
  -2  12   5          8.15       -140.81        93.88 o                         
   0  12   5       4904.23       5930.72       543.72 o                         
   2  12   5          1.61        -90.81        68.82 o                         
   4  12   5        760.34        476.91        87.64 o                         
   6  12   5       1310.77       1421.77       262.91 o                         
   8  12   5         51.10       -104.62        74.68 o                         
 -32   0   6        561.47        444.34       144.13 o                         
 -30   0   6        671.35        540.40       144.65 o                         
 -28   0   6       9858.67       9663.84       362.38 o                         
 -26   0   6       1420.25       1454.51       161.57 o                         
 -24   0   6       3494.68       3676.80       575.71 o                         
 -22   0   6      11631.92      12060.46       570.47 o                         
 -20   0   6        823.43       1076.51       260.55 o                         
 -18   0   6       3008.44       4406.03       459.80 o                         
 -16   0   6        368.67         51.73        72.80 o                         
 -14   0   6        198.13        178.17        93.88 o                         
 -12   0   6      13005.27      14081.95       758.67 o                         
 -10   0   6          4.21        -15.55        25.86 o                         
  -8   0   6      37379.82      36505.75       698.20 o                         
  -6   0   6       4310.80       4475.29       236.98 o                         
  -4   0   6      93056.48      94492.44      1107.91 o                         
  -2   0   6      15761.74      15328.40       383.45 o                         
   0   0   6          1.42        727.75       125.90 o                         
   2   0   6        727.82        944.43        91.54 o                         
   4   0   6       6800.11       6381.91       237.83 o                         
   6   0   6         80.36         33.03        22.80 o                         
   8   0   6       1178.37        893.84        86.41 o                         
  10   0   6        290.01        426.81       121.37 o                         
  12   0   6       1646.55       1489.89       129.81 o                         
  14   0   6      53335.56      55082.81       861.91 o                         
  16   0   6       1912.79       2064.62       163.09 o                         
  18   0   6        454.51        624.58        95.48 o                         
  20   0   6        926.75        970.98       167.97 o                         
  22   0   6      18377.61      18506.44       622.74 o                         
  24   0   6       6496.58       6985.49       339.81 o                         
  26   0   6       8209.59       7948.46       413.66 o                         
  28   0   6       5161.17       5115.16       320.99 o                         
  30   0   6        478.43        678.06       177.20 o                         
  32   0   6       1165.46        588.51       158.05 o                         
 -33   1   6        868.05        837.33       280.40 o                         
 -31   1   6        471.15        234.28        66.54 o                         
 -29   1   6       3338.74       3765.60       370.24 o                         
 -27   1   6       5783.91       6481.62       285.46 o                         
 -25   1   6        970.81       1128.50       137.25 o                         
 -23   1   6       8226.54       8848.46       398.90 o                         
 -21   1   6       1993.40       2101.20       199.76 o                         
 -19   1   6       5456.44       5415.17       260.81 o                         
 -17   1   6        156.15        132.28        72.71 o                         
 -15   1   6        570.21        417.48       149.88 o                         
 -13   1   6       1186.13       1172.00       144.43 o                         
 -11   1   6       8729.41       9084.04       270.37 o                         
  -9   1   6      13320.14      12956.32       373.84 o                         
  -7   1   6       9815.38      10242.36       222.05 o                         
  -5   1   6      32045.32      32113.14       443.68 o                         
  -3   1   6      46132.29      45878.24       507.62 o                         
  -1   1   6       3242.67       3735.76       136.11 o                         
   1   1   6        647.26        368.44        41.90 o                         
   3   1   6      26454.51      25550.12       324.49 o                         
   5   1   6       1317.72       1268.33        74.72 o                         
   7   1   6       2814.12       2293.29       105.62 o                         
   9   1   6       1881.26       1919.88        89.92 o                         
  11   1   6      10877.57      10133.93       212.89 o                         
  13   1   6         18.06         24.64        20.57 o                         
  15   1   6       3423.09       3334.17       145.92 o                         
  17   1   6       2652.02       2624.98       148.93 o                         
  19   1   6        448.62        298.15        46.80 o                         
  21   1   6       4364.46       4367.80       179.81 o                         
  23   1   6       9255.06       9676.27       274.91 o                         
  25   1   6         21.90        -14.04        31.84 o                         
  27   1   6       5278.27       5357.15       281.10 o                         
  29   1   6          3.96        -58.06        38.71 o                         
  31   1   6         10.61        -64.86        43.24 o                         
 -32   2   6        797.70        461.99       107.96 o                         
 -30   2   6        371.06        314.00        69.21 o                         
 -28   2   6       3389.31       3538.15       217.81 o                         
 -26   2   6         88.22        -23.71        54.82 o                         
 -24   2   6        155.85         46.78        47.56 o                         
 -22   2   6       2068.49       2182.31       180.14 o                         
 -20   2   6        445.80        243.67        65.44 o                         
 -18   2   6       2521.63       2788.71       192.75 o                         
 -16   2   6        570.67        344.21        77.91 o                         
 -14   2   6       1010.33        956.17       139.79 o                         
 -12   2   6       1729.53       1854.17       180.14 o                         
 -10   2   6       8386.51       7864.19       324.31 o                         
  -8   2   6       4695.46       5329.13       247.68 o                         
  -6   2   6        178.16        103.69        36.60 o                         
  -4   2   6       9655.16       9501.81       261.45 o                         
  -2   2   6       6863.58       5949.97       191.46 o                         
   0   2   6       3300.24       3418.81       136.05 o                         
   2   2   6      39917.33      39655.98       489.60 o                         
   4   2   6       2593.52       2494.15        95.67 o                         
   6   2   6        282.59        278.54        37.02 o                         
   8   2   6       6983.08       7423.81       158.33 o                         
  10   2   6        394.19        214.97        43.41 o                         
  12   2   6       1862.49       1961.62       108.18 o                         
  14   2   6        637.95        630.08        70.80 o                         
  16   2   6       1823.14       1931.34       100.93 o                         
  18   2   6       8230.26       8648.61       218.05 o                         
  20   2   6       2501.06       2513.87       133.83 o                         
  22   2   6       2371.85       2534.97       162.71 o                         
  24   2   6        650.95        438.08        77.55 o                         
  26   2   6          7.59        -42.05        38.81 o                         
  28   2   6        719.74        354.49        84.29 o                         
  30   2   6        171.10         59.13        77.71 o                         
  32   2   6       1461.19       1052.81       323.97 o                         
 -31   3   6        514.82        322.62       118.13 o                         
 -29   3   6       2108.09       1980.83       202.82 o                         
 -27   3   6        327.88        355.86        86.98 o                         
 -25   3   6          2.24        -31.52        62.90 o                         
 -23   3   6        225.92        119.44        73.65 o                         
 -21   3   6       3455.80       3479.97       257.88 o                         
 -19   3   6       5834.36       5914.95       278.05 o                         
 -17   3   6        338.52        240.62        63.32 o                         
 -15   3   6       1232.59       1228.85       133.26 o                         
 -13   3   6       2116.02       2414.02       192.63 o                         
 -11   3   6       1419.98       1320.72       142.42 o                         
  -9   3   6          6.53        673.89       195.41 o                         
  -7   3   6       1473.12       1413.23       137.44 o                         
  -5   3   6       4410.64       5001.65       245.52 o                         
  -3   3   6        306.80        252.11        48.07 o                         
  -1   3   6      24985.60      25943.79       585.08 o                         
   1   3   6       1945.25       2646.65       148.79 o                         
   3   3   6        444.58        305.97        42.54 o                         
   5   3   6        134.95         22.25        16.47 o                         
   7   3   6        707.32        722.01        70.01 o                         
   9   3   6        443.30        487.53        70.78 o                         
  11   3   6      10912.92      11088.46       233.04 o                         
  13   3   6        435.58        463.19        55.43 o                         
  15   3   6         66.05         76.99        20.16 o                         
  17   3   6      10822.97      11238.60       270.61 o                         
  19   3   6        150.86         95.12        38.23 o                         
  21   3   6       2800.98       3088.31       160.75 o                         
  23   3   6        336.51        182.83        77.70 o                         
  25   3   6        300.39        197.66        73.68 o                         
  27   3   6        163.11        188.08        56.31 o                         
  29   3   6       2875.00       3237.58       246.72 o                         
  31   3   6        131.84         19.13        73.83 o                         
 -30   4   6        100.29        173.75        82.89 o                         
 -28   4   6        228.93        162.13        77.24 o                         
 -26   4   6        250.96        439.51       138.02 o                         
 -24   4   6       1151.10       1039.93       208.62 o                         
 -22   4   6         63.38        136.42        63.21 o                         
 -20   4   6       6240.31       6384.01       299.03 o                         
 -18   4   6       8764.02       8941.65       390.40 o                         
 -16   4   6        412.21        216.47        67.88 o                         
 -14   4   6       6114.78       6295.99       309.96 o                         
 -12   4   6       9889.15      10737.91       592.11 o                         
 -10   4   6       2067.16       2354.97       180.66 o                         
  -8   4   6        807.99       1043.85       121.74 o                         
  -6   4   6       7138.55       7650.63       380.57 o                         
  -4   4   6        317.25        198.80        39.92 o                         
  -2   4   6        142.70         74.47        31.10 o                         
   0   4   6         62.21         48.52        26.13 o                         
   2   4   6       4210.12       4644.53       152.11 o                         
   4   4   6       3172.80       3419.17       123.79 o                         
   6   4   6        160.65        100.32        31.89 o                         
   8   4   6        858.81        687.46        67.03 o                         
  10   4   6        228.06        168.82        44.38 o                         
  12   4   6        788.89        903.57        97.02 o                         
  14   4   6       1494.46       1064.23       120.35 o                         
  16   4   6        108.92         34.95        38.17 o                         
  18   4   6       1425.50       1561.94       144.89 o                         
  20   4   6       1670.98       1531.91       191.89 o                         
  22   4   6        147.56         37.81        60.68 o                         
  24   4   6         80.67        -54.48        54.88 o                         
  26   4   6       3187.07       3316.71       197.22 o                         
  28   4   6        460.49        274.79        60.37 o                         
  30   4   6        327.81         40.79        59.45 o                         
 -29   5   6       2309.25       2599.94       274.23 o                         
 -27   5   6        581.08        477.61       167.30 o                         
 -25   5   6        606.45        662.47       214.35 o                         
 -23   5   6        377.58        164.45        78.19 o                         
 -21   5   6       5886.02       6543.44       322.32 o                         
 -19   5   6         46.61        -11.58        45.81 o                         
 -17   5   6        511.37        253.75        62.02 o                         
 -15   5   6        796.22        639.78       230.23 o                         
 -13   5   6       1159.18       1341.95       112.50 o                         
 -11   5   6       1812.00       1803.18       173.15 o                         
  -9   5   6          2.64         29.07        34.28 o                         
  -7   5   6          1.16          8.96        30.14 o                         
  -5   5   6       1682.25       1896.49       137.84 o                         
  -3   5   6       8296.02       8557.54       250.07 o                         
  -1   5   6        129.30         15.09        22.49 o                         
   1   5   6      15909.68      16369.23       305.53 o                         
   3   5   6        412.24        304.26        49.50 o                         
   5   5   6       6691.31       6897.32       167.99 o                         
   7   5   6       1816.60       1976.15       139.25 o                         
   9   5   6       3119.59       3212.88       157.72 o                         
  11   5   6       3506.42       3644.75       162.69 o                         
  13   5   6       5623.51       6104.40       207.06 o                         
  15   5   6        177.12         98.14        37.62 o                         
  17   5   6       1752.67       1592.75       147.63 o                         
  19   5   6          7.25          1.58        34.91 o                         
  21   5   6        771.97        808.58       141.32 o                         
  23   5   6        464.78        258.35        78.23 o                         
  25   5   6         60.83         76.63        57.06 o                         
  27   5   6         38.30        -74.82        49.88 o                         
  29   5   6        585.75        511.60       113.93 o                         
 -28   6   6       3063.53       2732.86       294.12 o                         
 -26   6   6        230.69         41.17        68.49 o                         
 -24   6   6        254.62        153.44        74.33 o                         
 -22   6   6       4918.03       5504.75       334.83 o                         
 -20   6   6        153.14         96.50        61.51 o                         
 -18   6   6      11279.36      12533.36       570.70 o                         
 -16   6   6       2365.13       2342.93       165.94 o                         
 -14   6   6        728.60        645.02        87.42 o                         
 -12   6   6       4949.18       5445.61       272.38 o                         
 -10   6   6       1927.34       1823.11       152.86 o                         
  -8   6   6        405.84        300.64        59.01 o                         
  -6   6   6       5238.60       5514.91       237.91 o                         
  -4   6   6       2041.44       1972.86       143.93 o                         
  -2   6   6       4334.85       4532.00       190.11 o                         
   0   6   6         92.49         33.91        29.06 o                         
   2   6   6      20043.55      19691.66       346.37 o                         
   4   6   6       3910.42       4245.31       147.12 o                         
   6   6   6       2985.86       3357.73       172.18 o                         
   8   6   6      16434.78      16799.43       349.85 o                         
  10   6   6       1624.67       1713.64       116.25 o                         
  12   6   6         55.32        121.61        41.79 o                         
  14   6   6       3840.20       3446.47       181.18 o                         
  16   6   6       7089.49       7008.26       253.02 o                         
  18   6   6       5864.37       5798.69       289.44 o                         
  20   6   6       9616.19       9099.42       409.27 o                         
  22   6   6       3053.17       3461.03       235.60 o                         
  24   6   6        354.88        234.95        94.38 o                         
  26   6   6         94.97         37.62        79.39 o                         
  28   6   6       1111.10       1192.29       154.68 o                         
 -27   7   6       2714.95       2765.29       393.91 o                         
 -25   7   6          0.57         -2.04        82.09 o                         
 -23   7   6       2656.32       3380.84       364.87 o                         
 -21   7   6       2199.62       2404.97       196.76 o                         
 -19   7   6         12.95        -51.10        34.07 o                         
 -17   7   6        858.42        621.90       108.73 o                         
 -15   7   6         74.37         11.71        37.97 o                         
 -13   7   6       1764.99       1643.50       180.99 o                         
 -11   7   6       3986.31       4471.88       249.65 o                         
  -9   7   6      10201.65      10753.40       372.25 o                         
  -7   7   6       2632.11       2701.88       227.00 o                         
  -5   7   6       8608.08       8675.38       303.60 o                         
  -3   7   6      13184.44      13987.61       375.88 o                         
  -1   7   6         61.36         57.38        30.52 o                         
   1   7   6       3761.90       3949.54       163.71 o                         
   3   7   6       9580.22       9010.18       238.97 o                         
   5   7   6       1630.34       1671.02       108.36 o                         
   7   7   6       8424.71       8758.83       266.85 o                         
   9   7   6       1627.22       1696.51       128.67 o                         
  11   7   6       3887.72       4501.44       240.59 o                         
  13   7   6       4016.18       4059.10       282.56 o                         
  15   7   6         59.18         -3.13        47.18 o                         
  17   7   6       7886.30       8565.60       325.60 o                         
  19   7   6       1504.08       1438.87       138.23 o                         
  21   7   6       1770.36       1717.75       212.51 o                         
  23   7   6       3409.76       3702.88       259.78 o                         
  25   7   6          6.88        -76.01        70.14 o                         
 -24   8   6       1552.23       1651.17       298.92 o                         
 -22   8   6       1324.79       1245.81       330.29 o                         
 -20   8   6        166.11         24.29        48.17 o                         
 -18   8   6         61.83         76.64        48.97 o                         
 -16   8   6        172.76        174.30        54.46 o                         
 -14   8   6         17.34        -10.12        44.95 o                         
 -12   8   6       3184.05       3199.97       247.63 o                         
 -10   8   6       1840.22       2038.01       197.32 o                         
  -8   8   6      14712.95      15289.66       627.67 o                         
  -6   8   6       2618.73       2963.07       192.32 o                         
  -4   8   6      15575.52      16532.30       473.08 o                         
  -2   8   6       2296.81       2219.65       214.58 o                         
   0   8   6         84.99         78.09        37.39 o                         
   2   8   6       1188.79       1472.30       107.70 o                         
   4   8   6       4066.65       4303.11       172.03 o                         
   6   8   6       3402.50       3124.91       173.64 o                         
   8   8   6       2304.01       2424.42       183.72 o                         
  10   8   6       1976.17       2106.14       182.60 o                         
  12   8   6       3491.15       3811.09       236.11 o                         
  14   8   6       4628.74       4828.80       262.19 o                         
  16   8   6        973.00       1096.73       204.57 o                         
  18   8   6       1782.72       1513.59       280.65 o                         
  20   8   6        541.56        291.17        63.78 o                         
  22   8   6       6869.43       8189.74       453.85 o                         
  24   8   6       3061.86       3003.55       297.22 o                         
 -21   9   6         10.96          0.29        87.28 o                         
 -19   9   6          3.61        -39.21        49.35 o                         
 -17   9   6          2.44         60.93        55.44 o                         
 -15   9   6       2477.80       2761.04       196.53 o                         
 -13   9   6        203.89        162.36        76.27 o                         
 -11   9   6       2874.41       2691.33       232.98 o                         
  -9   9   6       7049.89       7597.85       422.31 o                         
  -7   9   6        292.49        180.27        75.82 o                         
  -5   9   6       6782.92       6587.38       354.81 o                         
  -3   9   6       3982.54       4189.63       258.69 o                         
  -1   9   6        533.13        415.82        66.74 o                         
   1   9   6       1033.93        986.70        87.83 o                         
   3   9   6       6295.33       6335.46       212.13 o                         
   5   9   6       5218.44       5660.89       195.74 o                         
   7   9   6         99.32        -26.26        43.99 o                         
   9   9   6       1054.81        789.91       100.24 o                         
  11   9   6       4679.35       5069.82       285.18 o                         
  13   9   6       1661.50       1617.27       179.68 o                         
  15   9   6       1199.63       1244.43       221.88 o                         
  17   9   6        343.93        139.57        73.29 o                         
  19   9   6         51.05        -36.38        64.70 o                         
  21   9   6       1240.05       1175.71       266.52 o                         
 -18  10   6        702.84        684.86       116.37 o                         
 -16  10   6        595.10        475.47        95.93 o                         
 -14  10   6         92.82         64.31        71.54 o                         
 -12  10   6        620.50        406.78        78.92 o                         
 -10  10   6       4022.00       4300.88       354.38 o                         
  -8  10   6        397.11        129.14        88.49 o                         
  -6  10   6       1955.55       2038.70       187.99 o                         
  -4  10   6       1181.28       1626.13       180.78 o                         
  -2  10   6       3164.71       3842.95       235.97 o                         
   0  10   6        499.80        259.93        65.38 o                         
   2  10   6        827.95        641.37       107.30 o                         
   4  10   6        303.82        209.25        54.56 o                         
   6  10   6         57.95        115.63       106.41 o                         
   8  10   6        423.49        255.76        78.27 o                         
  10  10   6        181.42         39.43        51.33 o                         
  12  10   6        674.98        381.47       113.54 o                         
  14  10   6        955.65        428.62       207.37 o                         
  16  10   6        191.30         28.47        63.06 o                         
  18  10   6         28.47          6.29        86.12 o                         
 -13  11   6        378.86         82.32        95.75 o                         
 -11  11   6        906.84        582.95       118.18 o                         
  -9  11   6        191.79        180.05        91.68 o                         
  -7  11   6       1887.48       1701.90       323.81 o                         
  -5  11   6       1223.00       1143.00       183.83 o                         
  -3  11   6          0.63        -64.53        43.02 o                         
  -1  11   6       3579.80       4036.63       213.56 o                         
   1  11   6        125.82         93.37        60.30 o                         
   3  11   6          1.22        -67.72        45.15 o                         
   5  11   6        378.27        251.78        96.67 o                         
   7  11   6       1109.97       1187.66       150.94 o                         
   9  11   6        674.86        741.46       129.89 o                         
  11  11   6       2488.36       1911.42       240.94 o                         
  13  11   6       1957.50       2025.92       273.21 o                         
  -6  12   6         10.63        -44.36        67.58 o                         
  -4  12   6       2229.01       2589.54       272.43 o                         
  -2  12   6         61.91         26.68        72.95 o                         
   0  12   6          0.73          7.28        97.69 o                         
   2  12   6         17.32        -64.72        78.22 o                         
   4  12   6         65.98        -34.61        74.09 o                         
 -31   1   7        423.97        210.77        92.16 o                         
 -29   1   7          5.72         22.22        48.75 o                         
 -27   1   7       1189.26        970.87       108.31 o                         
 -25   1   7       3648.14       3521.25       221.23 o                         
 -23   1   7        650.54        425.25       121.76 o                         
 -21   1   7        420.75        237.87        69.31 o                         
 -19   1   7         80.80         34.20        45.94 o                         
 -17   1   7       1101.70       1065.80       153.69 o                         
 -15   1   7          7.94          2.02        24.51 o                         
 -13   1   7        720.27        428.82        75.40 o                         
 -11   1   7        389.65        264.62        53.88 o                         
  -9   1   7        387.64        461.64        94.57 o                         
  -7   1   7      10518.17      10850.67       274.90 o                         
  -5   1   7       3914.23       3858.77       158.27 o                         
  -3   1   7         18.86          5.49        21.08 o                         
  -1   1   7       3057.46       3102.33       133.90 o                         
   1   1   7      10092.24      10708.67       229.66 o                         
   3   1   7      11334.45      12168.07       223.81 o                         
   5   1   7       6929.70       7291.68       182.69 o                         
   7   1   7       3404.23       3867.45       180.46 o                         
   9   1   7       7701.01       7804.17       171.02 o                         
  11   1   7       1185.66       1229.21        80.38 o                         
  13   1   7        168.25        146.23        31.80 o                         
  15   1   7       1810.13       2038.21       115.54 o                         
  17   1   7       1374.22       1602.49       112.87 o                         
  19   1   7        719.55        600.61        86.39 o                         
  21   1   7       4488.09       4613.38       206.92 o                         
  23   1   7        673.47        409.14        66.46 o                         
  25   1   7       5420.40       5836.42       252.84 o                         
  27   1   7          0.47        -44.91        35.60 o                         
  29   1   7       1371.18       1182.20       192.90 o                         
  31   1   7        124.92         76.66       131.85 o                         
 -32   2   7        128.03         -3.61        73.81 o                         
 -30   2   7        802.19        567.40        96.33 o                         
 -28   2   7        233.73        128.23        58.04 o                         
 -26   2   7       1742.19       1912.48       273.32 o                         
 -24   2   7         37.84         35.50        59.57 o                         
 -22   2   7       5088.04       4955.67       320.86 o                         
 -20   2   7       1930.42       1910.98       199.89 o                         
 -18   2   7       6608.95       6848.96       301.53 o                         
 -16   2   7       1479.40       1448.46       146.98 o                         
 -14   2   7        799.62        539.65        99.40 o                         
 -12   2   7       1277.35       1347.04       125.20 o                         
 -10   2   7       1718.28       1567.63       130.77 o                         
  -8   2   7      13057.53      13828.14       283.88 o                         
  -6   2   7       4884.75       4238.19       194.67 o                         
  -4   2   7        179.32        149.45        45.35 o                         
  -2   2   7       9133.84       8678.32       352.51 o                         
   0   2   7      23819.00      23905.38       388.06 o                         
   2   2   7       1227.35       1331.30        93.74 o                         
   4   2   7      19402.87      20253.66       316.15 o                         
   6   2   7      44298.80      44567.75       464.96 o                         
   8   2   7         24.06         21.08        17.37 o                         
  10   2   7       7369.59       7678.05       165.69 o                         
  12   2   7          7.95         15.45        22.41 o                         
  14   2   7       3788.38       3753.21       158.69 o                         
  16   2   7       1364.27       1472.39        93.65 o                         
  18   2   7        352.89        315.80        45.71 o                         
  20   2   7      10171.93      10882.98       278.46 o                         
  22   2   7       5525.56       5652.89       272.29 o                         
  24   2   7      10555.17      10950.52       392.63 o                         
  26   2   7       8280.43       8357.27       315.55 o                         
  28   2   7        297.48        141.33        54.83 o                         
  30   2   7          3.98        -94.42       100.12 o                         
 -31   3   7        946.45        715.64       189.37 o                         
 -29   3   7         16.96        -32.23        80.92 o                         
 -27   3   7       4354.20       4922.43       338.68 o                         
 -25   3   7       2277.34       2327.92       245.68 o                         
 -23   3   7       1073.58        640.49       121.94 o                         
 -21   3   7       5438.91       5089.44       324.30 o                         
 -19   3   7       6672.02       7010.68       315.14 o                         
 -17   3   7         74.19         -0.78        34.87 o                         
 -15   3   7      15462.45      16175.81       455.49 o                         
 -13   3   7       1366.82       1499.83       166.20 o                         
 -11   3   7        248.15        239.29        67.17 o                         
  -9   3   7        755.87        586.78       101.73 o                         
  -7   3   7       2808.83       2534.23       145.26 o                         
  -5   3   7       5364.32       4856.27       206.07 o                         
  -3   3   7       5472.58       6145.94       246.04 o                         
  -1   3   7      34847.67      34193.22       594.39 o                         
   1   3   7      29291.64      29586.46       539.38 o                         
   3   3   7       1268.34       1318.67       106.27 o                         
   5   3   7      13619.20      13585.62       259.82 o                         
   7   3   7      11624.89      11802.38       225.68 o                         
   9   3   7       3865.05       4255.05       127.82 o                         
  11   3   7        313.10        236.88        41.67 o                         
  13   3   7       2859.81       2870.53       159.18 o                         
  15   3   7      11605.53      12147.93       238.20 o                         
  17   3   7       3396.03       3428.69       143.28 o                         
  19   3   7       4836.33       5878.29       301.92 o                         
  21   3   7        288.57        253.12        57.22 o                         
  23   3   7       7156.23       7195.20       302.12 o                         
  25   3   7       2926.62       3303.54       347.45 o                         
  27   3   7        551.52        581.43        92.55 o                         
  29   3   7       4106.06       4129.64       255.91 o                         
 -30   4   7        660.68        715.57       216.03 o                         
 -28   4   7       1195.25       1570.16       249.31 o                         
 -26   4   7       4653.72       4349.52       272.40 o                         
 -24   4   7       4112.70       4561.32       343.08 o                         
 -22   4   7       2979.00       2826.81       253.40 o                         
 -20   4   7       3769.15       3887.94       241.77 o                         
 -18   4   7       8186.02       8065.93       340.12 o                         
 -16   4   7      11211.15      12007.56       400.71 o                         
 -14   4   7        790.21        951.53       206.88 o                         
 -12   4   7        157.51        102.01        79.37 o                         
 -10   4   7         15.62        -10.49        32.48 o                         
  -8   4   7       8066.08       7789.44       394.95 o                         
  -6   4   7       2579.67       3027.35       160.16 o                         
  -4   4   7       3024.51       3261.60       162.19 o                         
  -2   4   7      15741.37      15625.97       344.36 o                         
   0   4   7      30926.35      29890.05       477.86 o                         
   2   4   7        434.61        313.43        55.48 o                         
   4   4   7      13422.77      13941.21       331.32 o                         
   6   4   7         83.23         10.47        26.43 o                         
   8   4   7       1449.43       1307.65       117.89 o                         
  10   4   7         78.37         42.81        27.58 o                         
  12   4   7       6422.13       6468.96       200.62 o                         
  14   4   7       2108.40       1894.56       115.29 o                         
  16   4   7        116.91         57.44        39.66 o                         
  18   4   7      12650.37      12903.63       394.98 o                         
  20   4   7       8310.69       8375.16       436.02 o                         
  22   4   7       2402.57       2399.01       947.28 o                         
  24   4   7       1128.59        650.50       143.81 o                         
  26   4   7       1052.48        704.19       130.49 o                         
  28   4   7          7.81         18.33        77.53 o                         
  30   4   7       4634.44       5299.04       446.33 o                         
 -29   5   7          7.04        -80.81        78.02 o                         
 -27   5   7       3125.20       3436.90       313.29 o                         
 -25   5   7       2669.07       2825.66       336.75 o                         
 -23   5   7        920.67        565.78       151.33 o                         
 -21   5   7       4463.33       5128.36       288.69 o                         
 -19   5   7       7464.62       7936.99       371.50 o                         
 -17   5   7       1142.63       1274.49       191.27 o                         
 -15   5   7       1382.05       1387.38       172.83 o                         
 -13   5   7       1703.94       1839.12       180.35 o                         
 -11   5   7       3157.03       3021.86       193.96 o                         
  -9   5   7       3549.96       3597.17       204.04 o                         
  -7   5   7         86.16         72.69        37.41 o                         
  -5   5   7       1709.57       1917.94       135.00 o                         
  -3   5   7          0.91        -16.30        23.88 o                         
  -1   5   7      18430.04      19118.25       386.53 o                         
   1   5   7       7783.83       8187.09       237.86 o                         
   3   5   7       1998.90       1863.10       105.85 o                         
   5   5   7        243.52        140.60        35.99 o                         
   7   5   7       4594.47       4410.68       192.19 o                         
   9   5   7        462.61        339.26        98.52 o                         
  11   5   7       6216.77       6038.75       207.95 o                         
  13   5   7        191.93        220.40        44.89 o                         
  15   5   7       7520.09       7685.01       241.50 o                         
  17   5   7       6202.81       6364.81       262.97 o                         
  19   5   7       5089.89       5258.40       295.07 o                         
  21   5   7        663.78        389.54        86.74 o                         
  23   5   7       5302.87       5418.05       505.16 o                         
  25   5   7         90.90         11.03        52.38 o                         
  27   5   7        362.08        247.97        88.64 o                         
 -28   6   7        421.20        277.36       133.79 o                         
 -26   6   7       1130.73        688.95       136.29 o                         
 -24   6   7       2702.20       2532.88       267.75 o                         
 -22   6   7        887.05        671.00       121.49 o                         
 -20   6   7       3475.33       3781.81       289.89 o                         
 -18   6   7         75.73         26.50        53.92 o                         
 -16   6   7        981.41        898.22       144.28 o                         
 -14   6   7        246.45        157.44        43.22 o                         
 -12   6   7        250.57        190.42       100.99 o                         
 -10   6   7       4107.99       4470.27       237.19 o                         
  -8   6   7        684.67        470.90        80.99 o                         
  -6   6   7       9025.34       9365.46       442.11 o                         
  -4   6   7        183.61        172.89        43.87 o                         
  -2   6   7       4782.41       5273.26       209.62 o                         
   0   6   7       1437.80       1363.07       110.79 o                         
   2   6   7        788.66        681.70       131.20 o                         
   4   6   7        499.01        302.26        47.03 o                         
   6   6   7       3039.25       2772.50       166.05 o                         
   8   6   7       2166.84       2028.39       155.00 o                         
  10   6   7         43.85         11.83        35.86 o                         
  12   6   7          9.58         16.25        36.00 o                         
  14   6   7        155.43         70.54        37.16 o                         
  16   6   7        774.48        658.26       116.58 o                         
  18   6   7          0.45        -17.44        46.18 o                         
  20   6   7         34.25         55.36        41.02 o                         
  22   6   7        126.56        124.30        55.80 o                         
  24   6   7       3848.32       3810.36       233.86 o                         
  26   6   7        144.46        116.04        63.51 o                         
 -25   7   7       2378.66       2722.95       848.62 o                         
 -23   7   7        377.56        240.06        98.06 o                         
 -21   7   7       1082.50        690.20       107.42 o                         
 -19   7   7        646.41        287.43        96.36 o                         
 -17   7   7        216.34        179.96        55.33 o                         
 -15   7   7       3113.75       3193.07       223.68 o                         
 -13   7   7       1833.17       1683.15       193.55 o                         
 -11   7   7        625.23        527.71       104.27 o                         
  -9   7   7        197.80        162.15        52.54 o                         
  -7   7   7        590.88        558.29        90.57 o                         
  -5   7   7        511.99        418.88        68.01 o                         
  -3   7   7       3913.69       4122.13       194.97 o                         
  -1   7   7        290.75        167.86        45.18 o                         
   1   7   7        431.99        360.49        66.32 o                         
   3   7   7        586.85        496.24        65.41 o                         
   5   7   7       1440.46       1406.47       127.12 o                         
   7   7   7        122.46        160.04        51.35 o                         
   9   7   7       6903.60       6796.11       262.24 o                         
  11   7   7       1915.13       1394.41       187.35 o                         
  13   7   7          1.49        -23.56        42.09 o                         
  15   7   7       1910.76       2047.37       178.85 o                         
  17   7   7         17.78         37.43        41.28 o                         
  19   7   7        255.76        178.68        57.05 o                         
  21   7   7        929.31        849.85       192.43 o                         
  23   7   7          3.29        -35.04        68.27 o                         
  25   7   7        638.44        589.66       150.72 o                         
 -24   8   7        119.92         58.43       109.76 o                         
 -22   8   7         98.98        -54.93       132.16 o                         
 -20   8   7         42.41        -34.11        50.16 o                         
 -18   8   7          0.07        -50.50        46.92 o                         
 -16   8   7       4452.24       4844.17       275.78 o                         
 -14   8   7        255.67        190.22        61.15 o                         
 -12   8   7       1459.42       1433.84       182.83 o                         
 -10   8   7        436.72        217.66        66.24 o                         
  -8   8   7        610.26        462.63        90.91 o                         
  -6   8   7       1819.39       1944.52       268.72 o                         
  -4   8   7         38.58         52.98        43.42 o                         
  -2   8   7         58.83        -17.91        35.83 o                         
   0   8   7        720.73        571.11        98.70 o                         
   2   8   7       2579.51       2660.85       152.92 o                         
   4   8   7       2312.51       2169.52       162.93 o                         
   6   8   7        645.20        518.96        80.55 o                         
   8   8   7       6032.39       6801.28       274.16 o                         
  10   8   7       2803.51       2739.84       212.16 o                         
  12   8   7        252.06        139.72        76.60 o                         
  14   8   7       3126.07       3047.62       218.86 o                         
  16   8   7       1923.87       2236.45       197.72 o                         
  18   8   7        364.05        321.24        71.36 o                         
  20   8   7       1589.52       1673.00       182.84 o                         
  22   8   7        168.18         17.39        67.27 o                         
 -21   9   7       2129.49       2462.94       281.13 o                         
 -19   9   7        496.47        380.10        86.32 o                         
 -17   9   7       2158.53       1890.49       179.11 o                         
 -15   9   7       2997.36       3531.77       217.38 o                         
 -13   9   7         12.19         33.38        56.10 o                         
 -11   9   7       3921.95       3649.37       270.59 o                         
  -9   9   7       3795.99       4058.17       280.18 o                         
  -7   9   7       1799.32       1537.32       183.89 o                         
  -5   9   7       3135.21       3072.71       273.58 o                         
  -3   9   7        175.06        159.22        59.16 o                         
  -1   9   7        530.75        353.17        69.90 o                         
   1   9   7        373.32        136.22        75.12 o                         
   3   9   7       1624.99       1556.66       111.34 o                         
   5   9   7       2264.47       2465.88       150.22 o                         
   7   9   7        446.74        221.87        58.94 o                         
   9   9   7       4841.32       4803.35       288.19 o                         
  11   9   7         93.36        -59.21        46.21 o                         
  13   9   7        392.16        342.27        73.50 o                         
  15   9   7          9.37        -73.00        48.67 o                         
  17   9   7         86.78         16.51        54.04 o                         
  19   9   7         35.99         25.91        64.90 o                         
 -16  10   7        175.55        143.13        72.52 o                         
 -14  10   7         14.00        -10.62        64.73 o                         
 -12  10   7        611.90        376.95       105.28 o                         
 -10  10   7       1891.86       2170.23       229.61 o                         
  -8  10   7         81.31         23.40        57.45 o                         
  -6  10   7       3210.13       3327.54       232.86 o                         
  -4  10   7         24.87         50.11        46.06 o                         
  -2  10   7       1133.81        788.86       103.86 o                         
   0  10   7        219.01         62.03        36.77 o                         
   2  10   7        106.21         49.66        47.59 o                         
   4  10   7        692.93        778.19        99.36 o                         
   6  10   7       8329.95       9214.50       420.21 o                         
   8  10   7       1064.42        711.94       110.56 o                         
  10  10   7       1894.77       2286.70       224.89 o                         
  12  10   7       1259.47       1205.90       284.64 o                         
  14  10   7       1271.66       1014.28       333.40 o                         
  16  10   7          0.63        -94.99        63.32 o                         
 -11  11   7         30.65        115.54       252.11 o                         
  -9  11   7        338.72        102.50       135.24 o                         
  -7  11   7       1610.20       1965.78       221.65 o                         
  -5  11   7       3395.17       4039.66       260.96 o                         
  -3  11   7        299.59        257.46        68.00 o                         
  -1  11   7       1414.33       1431.91       211.97 o                         
   1  11   7       1506.24       1320.38       234.13 o                         
   3  11   7         26.07        -21.65        45.24 o                         
   5  11   7        830.71        593.39       113.93 o                         
   7  11   7        472.36        255.65        90.77 o                         
   9  11   7       2708.46       2556.97       458.63 o                         
  11  11   7        766.73        352.68       131.61 o                         
 -30   0   8          8.20       -145.60       109.20 o                         
 -28   0   8       4498.54       4801.86       415.64 o                         
 -26   0   8        495.33        363.43       163.80 o                         
 -24   0   8      17431.80      18411.15      1099.50 o                         
 -22   0   8      31116.50      34920.27      1501.82 o                         
 -20   0   8        537.26        616.90       189.67 o                         
 -18   0   8        231.26        126.44       128.36 o                         
 -16   0   8       5314.06       6080.28       578.58 o                         
 -14   0   8       5935.92       5285.21       515.36 o                         
 -12   0   8      15979.15      16167.53       440.15 o                         
 -10   0   8       2076.47       2338.98       315.15 o                         
  -8   0   8      16268.61      17442.71       535.01 o                         
  -6   0   8       2153.65       1767.53       183.66 o                         
  -4   0   8      29257.28      30772.48       617.92 o                         
  -2   0   8       2106.46       2335.62       174.96 o                         
   0   0   8       4727.99       5544.10       268.40 o                         
   2   0   8       4692.86       4255.16       203.63 o                         
   4   0   8       4650.78       4041.34       196.41 o                         
   6   0   8       3852.93       3712.13       208.15 o                         
   8   0   8      21287.55      21178.27       789.94 o                         
  10   0   8         31.24         28.13        28.09 o                         
  12   0   8        121.41          9.84        33.45 o                         
  14   0   8       4563.08       4479.22       244.48 o                         
  16   0   8        685.38        860.58       204.60 o                         
  18   0   8        539.49        359.77        80.45 o                         
  20   0   8       1759.96       1447.55       278.72 o                         
  22   0   8      12238.91      12856.90       504.64 o                         
  24   0   8       1310.17       1517.83       225.11 o                         
  26   0   8       7423.28       8281.28       399.50 o                         
  28   0   8        136.97        118.42        79.26 o                         
  30   0   8        518.80        171.84       103.89 o                         
 -31   1   8        135.22        -34.48        92.12 o                         
 -29   1   8         16.83        -73.44        68.29 o                         
 -27   1   8        633.66        441.68       121.95 o                         
 -25   1   8        425.25        420.31       132.57 o                         
 -23   1   8      12113.86      12778.69      1085.22 o                         
 -21   1   8          2.31        -14.47        55.58 o                         
 -19   1   8       4342.39       4483.25       442.46 o                         
 -17   1   8       2854.78       3367.30       245.07 o                         
 -15   1   8      21306.68      22536.28       483.69 o                         
 -13   1   8         14.50         30.24        32.03 o                         
 -11   1   8       4284.62       4960.00       224.52 o                         
  -9   1   8        343.63        360.10        65.24 o                         
  -7   1   8       3492.70       3978.43       165.23 o                         
  -5   1   8      13973.92      14910.79       332.08 o                         
  -3   1   8      13699.60      15024.31       315.76 o                         
  -1   1   8         94.85        125.05        37.74 o                         
   1   1   8       9070.54       9377.46       227.34 o                         
   3   1   8      33349.52      33418.38       444.25 o                         
   5   1   8        451.02        264.09        46.69 o                         
   7   1   8      13909.62      13423.83       351.78 o                         
   9   1   8       6524.43       6900.38       182.70 o                         
  11   1   8       3253.22       3220.40       138.03 o                         
  13   1   8        301.08        187.15        43.56 o                         
  15   1   8         77.53         55.93        28.21 o                         
  17   1   8        314.59        178.40        47.98 o                         
  19   1   8         43.75         21.33        31.51 o                         
  21   1   8       1707.41       1725.42       138.28 o                         
  23   1   8        895.69        925.85       107.21 o                         
  25   1   8          1.28         47.72        38.59 o                         
  27   1   8       3187.83       3308.25       260.71 o                         
  29   1   8         28.75        -71.74        55.22 o                         
 -30   2   8        548.48        306.02        93.13 o                         
 -28   2   8        533.94        395.65        74.80 o                         
 -26   2   8         66.37        -63.84        44.08 o                         
 -24   2   8       1119.91       1161.60       287.28 o                         
 -22   2   8       3569.11       4432.10       441.72 o                         
 -20   2   8        122.45         26.10        49.84 o                         
 -18   2   8      11573.28      12109.98       343.97 o                         
 -16   2   8       5144.46       4905.75       241.50 o                         
 -14   2   8        101.71         28.57        38.69 o                         
 -12   2   8       2787.94       2877.75       184.38 o                         
 -10   2   8       2031.48       2047.14       189.70 o                         
  -8   2   8          0.47          3.61        21.76 o                         
  -6   2   8        601.81        524.92        66.36 o                         
  -4   2   8        811.33        575.94        72.01 o                         
  -2   2   8        229.28        111.79        34.37 o                         
   0   2   8       5214.28       5199.40       187.33 o                         
   2   2   8      19036.83      18584.26       358.54 o                         
   4   2   8        897.15        846.62       113.03 o                         
   6   2   8        445.30        303.82        47.84 o                         
   8   2   8       4893.19       5003.95       148.05 o                         
  10   2   8       8055.22       7867.75       206.01 o                         
  12   2   8       2154.02       1991.60       123.07 o                         
  14   2   8       1935.50       2087.88       129.79 o                         
  16   2   8       1816.32       1910.68       131.30 o                         
  18   2   8        109.55         85.09        55.86 o                         
  20   2   8       1428.31       1446.39       158.79 o                         
  22   2   8       1135.24       1146.23       115.12 o                         
  24   2   8         67.08        -37.63        33.14 o                         
  26   2   8        727.78        333.10        73.64 o                         
  28   2   8       5430.41       5935.09       341.79 o                         
  30   2   8        246.10         51.29        67.00 o                         
 -29   3   8         54.42         67.99        97.82 o                         
 -27   3   8       1407.96       1207.50       198.79 o                         
 -25   3   8         37.94         43.93        80.41 o                         
 -23   3   8        248.39         41.52        61.70 o                         
 -21   3   8       1026.25        783.72       140.70 o                         
 -19   3   8       1055.42       1407.06       182.93 o                         
 -17   3   8        124.69          2.53        47.76 o                         
 -15   3   8       1651.29       1679.75       139.83 o                         
 -13   3   8       1017.10       1085.21       127.20 o                         
 -11   3   8       2038.20       2386.92       177.20 o                         
  -9   3   8       5635.03       5956.20       267.01 o                         
  -7   3   8       1425.82       1577.90       160.66 o                         
  -5   3   8          5.63         13.80        25.54 o                         
  -3   3   8       9574.54       9359.49       279.99 o                         
  -1   3   8        747.19        590.84        74.43 o                         
   1   3   8      12533.23      12599.35       325.38 o                         
   3   3   8       1246.07       1395.64       104.97 o                         
   5   3   8       1056.62       1083.94        80.36 o                         
   7   3   8          3.28         12.05        18.97 o                         
   9   3   8       4483.61       4749.06       147.66 o                         
  11   3   8        155.13        113.41        26.94 o                         
  13   3   8       3681.13       3910.39       155.04 o                         
  15   3   8       1270.35       1122.51        79.63 o                         
  17   3   8        488.68        459.72        88.39 o                         
  19   3   8       2730.00       2953.89       169.12 o                         
  21   3   8         77.73         13.84        55.47 o                         
  23   3   8       1659.08       1852.38       326.65 o                         
  25   3   8         79.49         17.43        57.49 o                         
  27   3   8        891.06        838.92       143.19 o                         
  29   3   8       1545.68       1260.49       270.91 o                         
 -28   4   8         15.21         25.01       164.80 o                         
 -26   4   8        195.99        144.74        78.81 o                         
 -24   4   8        557.22        390.13        97.71 o                         
 -22   4   8       1523.12       1757.67       187.86 o                         
 -20   4   8       1150.48       1323.02       225.34 o                         
 -18   4   8        100.80        -22.74        46.05 o                         
 -16   4   8         29.38        -41.83        61.39 o                         
 -14   4   8         16.77        -21.50        36.18 o                         
 -12   4   8       3030.33       3651.60       216.81 o                         
 -10   4   8        114.62         91.86        35.91 o                         
  -8   4   8       5481.67       5922.78       201.65 o                         
  -6   4   8        486.64        370.63        61.37 o                         
  -4   4   8       1216.28       1580.46       124.75 o                         
  -2   4   8        737.11        597.06       101.01 o                         
   0   4   8       1251.40       1363.57       130.00 o                         
   2   4   8        175.97        235.45        54.90 o                         
   4   4   8         54.02         28.92        26.48 o                         
   6   4   8       2230.51       2219.86       110.75 o                         
   8   4   8        335.70        198.53        31.71 o                         
  10   4   8         58.74         48.17        29.34 o                         
  12   4   8         26.46         -2.91        24.75 o                         
  14   4   8          0.63        -21.21        30.45 o                         
  16   4   8        858.38        579.96        77.54 o                         
  18   4   8          5.19          7.67        33.46 o                         
  20   4   8        147.46        108.08        95.02 o                         
  22   4   8        121.09         10.18        51.27 o                         
  24   4   8        133.47        -47.06        80.19 o                         
  26   4   8         11.16         -3.01        90.57 o                         
  28   4   8        590.41        294.11       123.68 o                         
 -27   5   8         17.76        -90.41        76.76 o                         
 -25   5   8        172.46         48.01       110.89 o                         
 -23   5   8       2161.88       2469.91       223.94 o                         
 -21   5   8       3083.33       3162.81       237.83 o                         
 -19   5   8        721.96        486.10       105.78 o                         
 -17   5   8          7.50        -27.82        45.49 o                         
 -15   5   8       1676.67       1159.87       330.39 o                         
 -13   5   8        631.68        590.23       112.92 o                         
 -11   5   8          3.91        -33.90        28.38 o                         
  -9   5   8       1467.03       1433.12       140.38 o                         
  -7   5   8        158.74        113.04        47.67 o                         
  -5   5   8       1715.80       1641.20       136.74 o                         
  -3   5   8       3713.75       3542.88       177.44 o                         
  -1   5   8        474.36        286.32        58.68 o                         
   1   5   8       2942.64       3395.43       165.22 o                         
   3   5   8        498.64        468.67        65.26 o                         
   5   5   8       6393.93       6429.23       199.22 o                         
   7   5   8       1693.13       1738.51       130.60 o                         
   9   5   8          4.47         12.18        29.44 o                         
  11   5   8       3995.10       4029.09       178.99 o                         
  13   5   8       2143.49       2302.12       141.45 o                         
  15   5   8        718.33        520.26        91.71 o                         
  17   5   8      14747.02      15902.17       529.55 o                         
  19   5   8        699.38        392.04       224.26 o                         
  21   5   8       2337.03       2229.90       282.86 o                         
  23   5   8         26.43        -69.22        60.56 o                         
  25   5   8        119.50          3.74        58.20 o                         
  27   5   8        408.43         75.72       111.56 o                         
 -26   6   8        508.61        156.14       133.15 o                         
 -24   6   8         34.01          7.41        68.26 o                         
 -22   6   8       1652.10       1672.94       279.26 o                         
 -20   6   8        186.60         28.50        63.95 o                         
 -18   6   8       2330.40       2805.86       248.05 o                         
 -16   6   8       1167.06        711.46       123.47 o                         
 -14   6   8          2.79         53.25        51.02 o                         
 -12   6   8        264.97        188.05        75.06 o                         
 -10   6   8         24.15         43.25        41.15 o                         
  -8   6   8       1689.79       1987.90       172.39 o                         
  -6   6   8       1111.03       1042.32       175.23 o                         
  -4   6   8       3470.57       3740.57       190.65 o                         
  -2   6   8       8143.16       8161.78       271.33 o                         
   0   6   8       3266.28       3474.84       173.42 o                         
   2   6   8      25420.45      26907.36       472.07 o                         
   4   6   8       2299.28       2375.46       131.62 o                         
   6   6   8         61.08         61.36        31.31 o                         
   8   6   8        447.06        283.86        59.69 o                         
  10   6   8       5438.14       5919.59       240.53 o                         
  12   6   8       3012.08       2988.63       170.39 o                         
  14   6   8        715.16        367.49        94.03 o                         
  16   6   8       5671.92       6305.96       281.87 o                         
  18   6   8       1323.54        935.36       192.71 o                         
  20   6   8       2118.47       2283.88       186.53 o                         
  22   6   8        286.01        161.30       113.76 o                         
  24   6   8         14.09        -48.43        57.24 o                         
  26   6   8         22.07         87.65       137.94 o                         
 -23   7   8       4122.77       4254.90       661.82 o                         
 -21   7   8        886.59        888.94       133.64 o                         
 -19   7   8       1129.74        891.03       135.21 o                         
 -17   7   8       2292.67       2150.66       211.03 o                         
 -15   7   8       4878.99       5401.39       249.39 o                         
 -13   7   8       3294.85       3566.60       284.87 o                         
 -11   7   8       4217.53       4266.79       292.44 o                         
  -9   7   8        410.46        167.98        55.51 o                         
  -7   7   8       2091.78       2258.07       191.42 o                         
  -5   7   8        520.19        327.30        81.39 o                         
  -3   7   8       7186.57       7485.60       272.11 o                         
  -1   7   8        514.60        702.40       160.25 o                         
   1   7   8       5989.21       6163.68       231.95 o                         
   3   7   8      12153.77      12315.92       310.46 o                         
   5   7   8         22.85        -25.15        38.04 o                         
   7   7   8       6692.16       7054.33       537.30 o                         
   9   7   8       8331.94       8588.02       297.76 o                         
  11   7   8       4238.05       3697.69       209.90 o                         
  13   7   8       4468.74       4562.67       278.96 o                         
  15   7   8        313.15        201.01        55.94 o                         
  17   7   8       1541.62       1665.85       150.61 o                         
  19   7   8        467.32        212.66        60.79 o                         
  21   7   8        183.07        192.70        76.09 o                         
  23   7   8        930.25        757.39       222.88 o                         
 -22   8   8       2357.45       1490.60       465.55 o                         
 -20   8   8        207.63        237.29        87.36 o                         
 -18   8   8        902.79        887.54       153.14 o                         
 -16   8   8       1989.36       2202.78       180.29 o                         
 -14   8   8        185.99         14.80        71.67 o                         
 -12   8   8       8295.74       8805.30       412.41 o                         
 -10   8   8        585.77        537.58        96.91 o                         
  -8   8   8       3736.03       3935.30       313.14 o                         
  -6   8   8        127.46          0.48        61.94 o                         
  -4   8   8       3860.53       3866.33       234.38 o                         
  -2   8   8          6.38        -23.70        30.81 o                         
   0   8   8         87.60         55.39        37.82 o                         
   2   8   8       6263.23       6656.13       244.84 o                         
   4   8   8       6160.35       6524.46       221.41 o                         
   6   8   8       2314.93       2443.48       198.08 o                         
   8   8   8      22200.53      23674.78       527.28 o                         
  10   8   8       2064.97       2096.93       169.17 o                         
  12   8   8       1192.72       1125.21       241.63 o                         
  14   8   8        271.51         46.86        86.12 o                         
  16   8   8       3658.33       3685.27       220.15 o                         
  18   8   8        490.51        257.13        82.96 o                         
  20   8   8        284.35        129.44       109.19 o                         
 -19   9   8        372.85        187.74       115.60 o                         
 -17   9   8       2818.00       3363.21       236.92 o                         
 -15   9   8       4292.79       4455.77       267.68 o                         
 -13   9   8          5.43        -52.22        50.63 o                         
 -11   9   8        359.18        151.95        63.19 o                         
  -9   9   8         21.48        -63.68        43.66 o                         
  -7   9   8          2.12         22.98        41.13 o                         
  -5   9   8        961.01        638.91        86.95 o                         
  -3   9   8        359.25        129.13        62.52 o                         
  -1   9   8        944.20        579.17       105.08 o                         
   1   9   8       1358.63       1319.32       217.94 o                         
   3   9   8       5187.82       4687.35       307.66 o                         
   5   9   8       1094.61        878.75       160.47 o                         
   7   9   8       7254.81       7942.73       339.90 o                         
   9   9   8       1538.19       1227.13       232.06 o                         
  11   9   8        324.97        183.82        70.70 o                         
  13   9   8       1847.47       1757.30       175.77 o                         
  15   9   8        100.87         72.23        70.35 o                         
  17   9   8       1437.94        934.75       168.93 o                         
 -14  10   8          4.22         13.39        66.79 o                         
 -12  10   8        640.27        540.02       121.62 o                         
 -10  10   8        331.99         93.74        69.17 o                         
  -8  10   8        424.51        242.31        75.40 o                         
  -6  10   8       1445.68        910.17       110.38 o                         
  -4  10   8        489.79        217.57        59.77 o                         
  -2  10   8         86.85         92.90        54.24 o                         
   0  10   8        704.72        399.01       173.99 o                         
   2  10   8        104.20         81.57        47.86 o                         
   4  10   8         21.85        -71.32        47.55 o                         
   6  10   8        145.37         89.19        69.18 o                         
   8  10   8        532.74        249.70       125.38 o                         
  10  10   8        383.19        275.22       185.30 o                         
  12  10   8        286.55        114.28        86.15 o                         
  14  10   8         13.57        -79.36        60.35 o                         
  -7  11   8       1657.18       2050.49       218.43 o                         
  -5  11   8        180.43        182.08        70.63 o                         
  -3  11   8          1.94       -126.51        84.34 o                         
  -1  11   8        503.72        249.44        84.34 o                         
   1  11   8        770.29        636.48        96.79 o                         
   3  11   8        268.19        117.44        57.23 o                         
   5  11   8         85.44        -27.25        86.40 o                         
   7  11   8          8.61         28.08        85.18 o                         
 -29   1   9         10.18        -22.96        98.87 o                         
 -27   1   9        441.14        205.61        81.20 o                         
 -25   1   9        683.25        384.57       143.56 o                         
 -23   1   9        156.19        236.12       114.95 o                         
 -21   1   9         39.71        -30.74        59.39 o                         
 -19   1   9       2965.20       3047.84       384.99 o                         
 -17   1   9        719.54        434.81       124.28 o                         
 -15   1   9         58.11         38.08        39.28 o                         
 -13   1   9         62.04         21.18        46.94 o                         
 -11   1   9       4067.50       4530.31       255.21 o                         
  -9   1   9       3596.43       3423.73       200.83 o                         
  -7   1   9        714.38        579.62        71.38 o                         
  -5   1   9        423.66        280.41        62.72 o                         
  -3   1   9         48.38         29.63        24.29 o                         
  -1   1   9         72.46         69.16        28.96 o                         
   1   1   9       1367.70       1375.89       108.79 o                         
   3   1   9       5640.84       6480.06       199.25 o                         
   5   1   9       3143.48       2957.93       135.03 o                         
   7   1   9          3.57        -19.75        20.80 o                         
   9   1   9       8891.82       9225.60       227.34 o                         
  11   1   9        117.39         76.19        33.37 o                         
  13   1   9        382.22        259.86        42.75 o                         
  15   1   9       1151.08       1066.92       136.94 o                         
  17   1   9       1066.75        828.29       144.16 o                         
  19   1   9         54.30         11.08        42.15 o                         
  21   1   9       6434.23       6537.85       330.39 o                         
  23   1   9        189.96          3.39        56.55 o                         
  25   1   9        895.86        670.83        80.07 o                         
  27   1   9       1425.18       1106.23       243.27 o                         
  29   1   9        220.10        128.13        69.41 o                         
 -28   2   9         36.12         47.24        71.23 o                         
 -26   2   9       1159.23        782.17       148.97 o                         
 -24   2   9        209.17        114.58        57.00 o                         
 -22   2   9         93.48         21.95        45.65 o                         
 -20   2   9       4626.57       4810.04       248.90 o                         
 -18   2   9       5579.12       5562.04       240.99 o                         
 -16   2   9       3472.87       3478.71       250.53 o                         
 -14   2   9       3423.76       3417.90       212.87 o                         
 -12   2   9       1857.86       1662.84       150.81 o                         
 -10   2   9       1848.56       2098.37       178.22 o                         
  -8   2   9          9.95        -31.03        20.69 o                         
  -6   2   9       1939.86       1889.13       134.33 o                         
  -4   2   9        980.50       1113.73       103.14 o                         
  -2   2   9        300.04        236.84        46.35 o                         
   0   2   9          3.65         -1.39        21.95 o                         
   2   2   9        762.39        606.87        91.53 o                         
   4   2   9       8057.30       8347.63       209.97 o                         
   6   2   9      35310.78      36160.06       502.92 o                         
   8   2   9       2204.52       2071.67       113.29 o                         
  10   2   9       2779.52       2611.98       122.04 o                         
  12   2   9       2637.38       2817.49       146.09 o                         
  14   2   9          0.58        -10.19        23.28 o                         
  16   2   9        744.69        666.69        84.15 o                         
  18   2   9       7179.75       7127.83       315.14 o                         
  20   2   9       4976.36       4647.65       242.39 o                         
  22   2   9       1634.18       1440.73       156.26 o                         
  24   2   9       4127.41       4067.73       203.34 o                         
  26   2   9        276.14         34.33        49.41 o                         
  28   2   9       1002.04        803.82       146.75 o                         
 -29   3   9        153.28       -122.13        81.42 o                         
 -27   3   9        461.57        328.45       109.88 o                         
 -25   3   9         83.82         11.51        62.31 o                         
 -23   3   9        390.11        250.32        63.28 o                         
 -21   3   9       2323.03       2158.58       170.98 o                         
 -19   3   9      19231.99      19649.14       480.20 o                         
 -17   3   9       5698.36       5645.51       268.37 o                         
 -15   3   9      19380.06      19958.29       478.52 o                         
 -13   3   9       8072.23       7947.42       293.72 o                         
 -11   3   9       3168.80       3241.25       212.26 o                         
  -9   3   9       3687.99       3473.96       165.51 o                         
  -7   3   9       4886.00       5047.26       211.39 o                         
  -5   3   9       3907.51       3591.69       182.81 o                         
  -3   3   9        859.99        590.43        77.36 o                         
  -1   3   9       7280.47       7725.07       267.50 o                         
   1   3   9       2012.61       2268.40       149.59 o                         
   3   3   9        542.52        420.51        60.45 o                         
   5   3   9      17080.91      17378.30       327.08 o                         
   7   3   9       4170.56       4547.37       169.19 o                         
   9   3   9       2251.47       2318.20       110.35 o                         
  11   3   9       6041.24       6552.38       195.00 o                         
  13   3   9       3476.93       3430.24       245.58 o                         
  15   3   9        750.51        981.54       100.32 o                         
  17   3   9       5658.58       5450.61       271.69 o                         
  19   3   9         10.77          6.61        35.47 o                         
  21   3   9        468.79        492.57       169.84 o                         
  23   3   9          0.64          9.70        52.09 o                         
  25   3   9       1253.86        630.78       145.17 o                         
  27   3   9          0.82       -134.07        96.68 o                         
 -28   4   9        947.65        934.42       218.25 o                         
 -26   4   9        379.14        340.39       114.41 o                         
 -24   4   9        960.48        713.65       129.87 o                         
 -22   4   9          5.13        -48.86        50.78 o                         
 -20   4   9       8059.39       9159.39       442.14 o                         
 -18   4   9       4008.93       3763.32       221.84 o                         
 -16   4   9      14112.03      14648.70       481.60 o                         
 -14   4   9        122.14         82.57        48.68 o                         
 -12   4   9        225.97        209.32        55.91 o                         
 -10   4   9        196.50        105.58        36.12 o                         
  -8   4   9        743.76        719.12        81.87 o                         
  -6   4   9        140.36         97.95        52.98 o                         
  -4   4   9         68.67         39.98        31.76 o                         
  -2   4   9       3428.55       3547.24       189.27 o                         
   0   4   9      13692.94      12761.77       479.24 o                         
   2   4   9       5055.21       5001.45       218.95 o                         
   4   4   9       3894.45       4162.96       196.52 o                         
   6   4   9       3584.28       3647.74       149.12 o                         
   8   4   9       6837.73       6962.27       185.70 o                         
  10   4   9       6019.09       6209.57       165.81 o                         
  12   4   9      29278.56      31037.56       475.51 o                         
  14   4   9       5595.01       5435.43       360.54 o                         
  16   4   9       3309.39       4069.58       231.19 o                         
  18   4   9          0.79        -18.20        39.14 o                         
  20   4   9        399.16        198.26       103.31 o                         
  22   4   9        731.70        546.60       115.32 o                         
  24   4   9       1430.60        617.89       190.78 o                         
  26   4   9       1073.94        540.04       145.30 o                         
 -25   5   9         83.61         38.76        88.61 o                         
 -23   5   9        554.96        330.50        83.86 o                         
 -21   5   9       1350.40       1070.72       165.68 o                         
 -19   5   9       4068.69       4057.91       276.01 o                         
 -17   5   9       4125.95       3901.71       294.69 o                         
 -15   5   9       8932.72       9323.67       518.42 o                         
 -13   5   9       7703.20       8202.74       435.83 o                         
 -11   5   9        363.24        322.97        54.42 o                         
  -9   5   9        300.11        114.92        47.40 o                         
  -7   5   9       1107.27        943.10       107.52 o                         
  -5   5   9        101.33         66.30        41.45 o                         
  -3   5   9       1074.44       1240.33       115.02 o                         
  -1   5   9      10799.02      11886.63       329.76 o                         
   1   5   9        212.94        139.02        47.05 o                         
   3   5   9       8800.96       8735.08       270.85 o                         
   5   5   9       6482.47       6843.13       220.18 o                         
   7   5   9        333.15        313.22        47.99 o                         
   9   5   9        157.40         71.58        35.87 o                         
  11   5   9        655.65        587.42        99.00 o                         
  13   5   9         45.48         24.73        34.97 o                         
  15   5   9       1778.79       1450.82       158.99 o                         
  17   5   9        380.20        160.77        63.07 o                         
  19   5   9       1841.05       2156.01       218.64 o                         
  21   5   9        657.63        532.66        85.02 o                         
  23   5   9        262.86        131.44        75.85 o                         
  25   5   9       1104.37        821.01       194.94 o                         
 -24   6   9         76.59        -11.37       100.93 o                         
 -22   6   9       2331.27       2003.54       288.97 o                         
 -20   6   9       1354.32        913.75       229.46 o                         
 -18   6   9        120.79        141.99        69.29 o                         
 -16   6   9        679.34        413.24        95.85 o                         
 -14   6   9       6261.73       6674.90       321.73 o                         
 -12   6   9       2275.34       2058.31       193.94 o                         
 -10   6   9        401.22        412.61        77.66 o                         
  -8   6   9        168.50        190.79        50.16 o                         
  -6   6   9       1200.02       1043.03       115.05 o                         
  -4   6   9       5729.19       5770.61       244.47 o                         
  -2   6   9        236.56        270.83        55.06 o                         
   0   6   9          6.45          8.52        31.61 o                         
   2   6   9        457.13        259.92        68.46 o                         
   4   6   9       6118.62       6496.04       222.36 o                         
   6   6   9       4053.31       3606.35       158.62 o                         
   8   6   9        402.35        397.94        74.66 o                         
  10   6   9        616.42        427.01        72.27 o                         
  12   6   9       4838.63       4893.74       219.60 o                         
  14   6   9        250.26        179.50        61.22 o                         
  16   6   9          0.92        -60.98        42.10 o                         
  18   6   9        659.49        488.70        92.83 o                         
  20   6   9          8.86        -67.85        45.23 o                         
  22   6   9        963.69        793.77       162.47 o                         
  24   6   9       1198.00       1250.92       315.12 o                         
 -23   7   9       1176.33       1232.20       348.19 o                         
 -21   7   9        355.30        393.89        96.85 o                         
 -19   7   9        146.97         19.70        56.97 o                         
 -17   7   9       4001.16       4231.79       286.45 o                         
 -15   7   9          1.04        -66.06        44.04 o                         
 -13   7   9       5774.94       6511.26       363.03 o                         
 -11   7   9        322.23         51.77        51.98 o                         
  -9   7   9       1265.02       2056.58       537.39 o                         
  -7   7   9        399.87        157.14        57.06 o                         
  -5   7   9       5827.34       6386.59       303.18 o                         
  -3   7   9       1281.17       1257.66       125.81 o                         
  -1   7   9       1389.08       1458.63       151.44 o                         
   1   7   9         90.25        143.37        41.70 o                         
   3   7   9        967.62        953.40       111.39 o                         
   5   7   9       1048.25       1093.81       112.04 o                         
   7   7   9         89.31        -19.19        62.50 o                         
   9   7   9       1654.66       1681.48       184.59 o                         
  11   7   9         26.09        -18.95        41.64 o                         
  13   7   9       3846.54       3768.21       358.06 o                         
  15   7   9       5821.69       6236.67       276.60 o                         
  17   7   9          9.93        -28.22        44.63 o                         
  19   7   9        510.30        349.40       101.94 o                         
  21   7   9        210.23         -6.46        91.84 o                         
 -20   8   9        939.29        510.84       139.19 o                         
 -18   8   9        823.19        621.89       131.26 o                         
 -16   8   9       1165.01        927.13       117.65 o                         
 -14   8   9        395.01        404.25        91.21 o                         
 -12   8   9        626.46        418.31        85.62 o                         
 -10   8   9       1527.75       1146.28       159.25 o                         
  -8   8   9        292.22        285.42        68.46 o                         
  -6   8   9        518.41        530.23        96.75 o                         
  -4   8   9       2531.17       2349.68       187.79 o                         
  -2   8   9        411.96        359.04        70.13 o                         
   0   8   9        315.05        328.21        72.95 o                         
   2   8   9        171.70        119.15        43.97 o                         
   4   8   9        616.76        377.49        64.38 o                         
   6   8   9        155.36        127.85        91.81 o                         
   8   8   9       1561.71       1395.77       160.08 o                         
  10   8   9        564.77        497.84       135.79 o                         
  12   8   9        161.11         57.73        53.39 o                         
  14   8   9        189.31         50.17        49.35 o                         
  16   8   9        826.72        550.87       104.09 o                         
  18   8   9        150.03        -96.31        70.42 o                         
 -17   9   9        498.62        243.43        89.72 o                         
 -15   9   9       2270.73       2650.65       262.12 o                         
 -13   9   9       1199.39        964.72       182.09 o                         
 -11   9   9        899.56        745.01       108.13 o                         
  -9   9   9       1906.54       2382.95       205.15 o                         
  -7   9   9        348.17        148.56        62.51 o                         
  -5   9   9         22.47        -59.05        39.36 o                         
  -3   9   9        166.63         34.81        51.61 o                         
  -1   9   9        129.07         35.27        39.29 o                         
   1   9   9        631.10        400.68        73.04 o                         
   3   9   9        804.78        645.98        89.99 o                         
   5   9   9       3721.40       3748.69       300.57 o                         
   7   9   9        103.16         30.33        48.32 o                         
   9   9   9       1486.33       1788.97       201.65 o                         
  11   9   9         68.69         86.59        56.68 o                         
  13   9   9         60.88        -56.21        57.90 o                         
  15   9   9         56.09        123.71        75.01 o                         
 -12  10   9        365.70        147.46        92.36 o                         
 -10  10   9       3363.21       3815.96       274.72 o                         
  -8  10   9        273.31         47.38        66.45 o                         
  -6  10   9        614.71        402.52        97.83 o                         
  -4  10   9         19.57         -8.59        59.68 o                         
  -2  10   9        122.94         16.28        79.41 o                         
   0  10   9        135.74        -26.83        45.46 o                         
   2  10   9         41.98        -36.30        48.39 o                         
   4  10   9       2946.68       3096.28       234.76 o                         
   6  10   9       3414.96       3712.32       283.98 o                         
   8  10   9       1859.25       2038.92       219.25 o                         
  10  10   9         25.39          5.60        77.43 o                         
 -28   0  10        129.60         36.40       105.37 o                         
 -26   0  10        157.21        132.19        99.62 o                         
 -24   0  10       7029.54       8285.21       812.31 o                         
 -22   0  10        123.32        172.42       134.11 o                         
 -20   0  10       2769.16       2229.84       392.75 o                         
 -18   0  10        200.77        245.23       141.77 o                         
 -16   0  10        628.73        538.35       212.66 o                         
 -14   0  10       4296.56       4476.92       526.85 o                         
 -12   0  10       9173.76      10083.98       775.91 o                         
 -10   0  10         60.23        -28.74        80.46 o                         
  -8   0  10      12443.67      13967.00       871.70 o                         
  -6   0  10       7983.51       8727.83       501.78 o                         
  -4   0  10       2901.29       2544.42       308.01 o                         
  -2   0  10       1060.67       1120.30       142.60 o                         
   0   0  10       4286.27       4969.53       277.71 o                         
   2   0  10       1865.44       1911.05       208.44 o                         
   4   0  10         91.54         44.12        45.21 o                         
   6   0  10       4175.05       4917.51       270.94 o                         
   8   0  10       8580.25       8736.57       351.83 o                         
  10   0  10         98.25         32.98        48.87 o                         
  12   0  10      15538.13      16551.47       469.32 o                         
  14   0  10       4582.92       5506.01       371.92 o                         
  16   0  10        515.29        479.30       183.92 o                         
  18   0  10        699.92        498.12       130.28 o                         
  20   0  10         14.66         -8.05        53.99 o                         
  22   0  10        738.99        533.09       132.19 o                         
  24   0  10        100.12         -2.96        56.98 o                         
  26   0  10       5969.45       5918.57       378.40 o                         
 -27   1  10       3484.41       4536.86       439.88 o                         
 -25   1  10        840.87        441.99       121.43 o                         
 -23   1  10       1367.73       1683.64       263.26 o                         
 -21   1  10          5.17        -17.22        49.96 o                         
 -19   1  10        492.32         89.74        74.37 o                         
 -17   1  10       1686.84       1207.99       469.28 o                         
 -15   1  10       6503.75       7862.02       489.40 o                         
 -13   1  10       7745.42       8790.13       363.76 o                         
 -11   1  10       6568.96       7795.33       350.63 o                         
  -9   1  10       3550.06       3653.44       264.70 o                         
  -7   1  10        435.64        439.90        71.89 o                         
  -5   1  10       1893.65       1849.78       149.63 o                         
  -3   1  10       2646.99       2605.46       160.32 o                         
  -1   1  10       2532.22       2350.81       142.47 o                         
   1   1  10       7438.63       7999.63       256.85 o                         
   3   1  10         13.69          7.62        23.51 o                         
   5   1  10       6379.44       6522.74       213.24 o                         
   7   1  10      10586.33      11273.42       272.46 o                         
   9   1  10      13555.70      13684.77       295.29 o                         
  11   1  10       4535.30       4600.71       190.08 o                         
  13   1  10       6415.69       6470.92       249.21 o                         
  15   1  10       1914.04       2282.50       172.49 o                         
  17   1  10       4459.76       4703.31       253.68 o                         
  19   1  10       3900.60       4351.32       328.04 o                         
  21   1  10         41.07         57.96        53.19 o                         
  23   1  10       1237.85       1105.04       128.94 o                         
  25   1  10         52.13        -77.57        72.03 o                         
  27   1  10       1299.60       1586.83       256.73 o                         
 -28   2  10        117.22        103.08        90.08 o                         
 -26   2  10         90.05        -89.74       167.64 o                         
 -24   2  10         36.83        -41.60        55.87 o                         
 -22   2  10        207.32         78.26        64.88 o                         
 -20   2  10       4678.81       5068.60       251.40 o                         
 -18   2  10       6523.80       6552.94       305.73 o                         
 -16   2  10       2142.86       2275.36       212.89 o                         
 -14   2  10       3080.59       2998.75       240.35 o                         
 -12   2  10       2388.55       2659.63       196.39 o                         
 -10   2  10      11685.01      11172.65       388.09 o                         
  -8   2  10          5.78         -4.92        27.45 o                         
  -6   2  10       9803.72      10222.19       387.18 o                         
  -4   2  10        702.70        655.75        81.11 o                         
  -2   2  10       3368.75       3798.92       210.20 o                         
   0   2  10        151.70        119.24        35.55 o                         
   2   2  10       2033.66       2573.45       140.29 o                         
   4   2  10          0.44          1.10        24.74 o                         
   6   2  10         72.25         58.66        31.11 o                         
   8   2  10      10627.10      11187.65       268.21 o                         
  10   2  10       9411.93       9768.30       244.54 o                         
  12   2  10       4198.88       4239.57       164.85 o                         
  14   2  10       6928.84       7240.08       219.80 o                         
  16   2  10         35.11        -24.46        30.98 o                         
  18   2  10        132.32         65.62        49.38 o                         
  20   2  10         58.15        -31.85        39.22 o                         
  22   2  10       2450.29       2233.96       187.18 o                         
  24   2  10         80.60        -32.23        48.66 o                         
  26   2  10        779.85        622.19       118.72 o                         
 -27   3  10        590.28        762.50       289.29 o                         
 -25   3  10         55.23         57.95        69.88 o                         
 -23   3  10         43.91        -44.09        39.43 o                         
 -21   3  10       1475.02       1253.41       182.80 o                         
 -19   3  10       2268.91       2532.95       185.75 o                         
 -17   3  10        877.98        542.62        88.18 o                         
 -15   3  10        698.66        640.26        93.50 o                         
 -13   3  10        299.31        266.64        79.99 o                         
 -11   3  10        858.42        565.87        98.72 o                         
  -9   3  10       1606.49       1738.03       124.27 o                         
  -7   3  10       1261.91        981.31       134.97 o                         
  -5   3  10       1405.91       1362.76       143.81 o                         
  -3   3  10       3536.08       3763.79       181.64 o                         
  -1   3  10        232.09        154.51        40.29 o                         
   1   3  10       1918.67       2117.00       152.75 o                         
   3   3  10        168.96        181.96        47.46 o                         
   5   3  10        141.41        126.73        37.94 o                         
   7   3  10        120.29        104.11        41.63 o                         
   9   3  10       1897.45       1824.13       110.81 o                         
  11   3  10        568.33        516.63        65.78 o                         
  13   3  10      12397.16      12626.77       325.65 o                         
  15   3  10       2087.97       1993.37       125.39 o                         
  17   3  10         12.41        -14.07        34.04 o                         
  19   3  10         14.41         -0.51        33.04 o                         
  21   3  10        104.22         32.18        78.59 o                         
  23   3  10        301.47        221.02        96.69 o                         
  25   3  10       1742.55       1618.00       261.69 o                         
 -26   4  10        224.76        172.84        88.99 o                         
 -24   4  10        524.47        478.47        93.62 o                         
 -22   4  10        188.74        126.22        73.50 o                         
 -20   4  10        146.77        131.75        58.39 o                         
 -18   4  10       1610.79       1981.03       251.09 o                         
 -16   4  10        615.56        394.47        78.49 o                         
 -14   4  10         13.97        -65.98        43.98 o                         
 -12   4  10        278.86        161.94        76.01 o                         
 -10   4  10        775.60        681.37        81.73 o                         
  -8   4  10        373.24        346.00        50.84 o                         
  -6   4  10        284.32        121.37        46.48 o                         
  -4   4  10        388.75         73.89        43.02 o                         
  -2   4  10        157.71        108.14        41.81 o                         
   0   4  10        158.46        138.55        47.61 o                         
   2   4  10        127.85         57.83        43.12 o                         
   4   4  10       1394.92       1442.69       115.94 o                         
   6   4  10         45.76         29.18        21.55 o                         
   8   4  10         49.78         16.28        23.09 o                         
  10   4  10          9.90         36.81        24.98 o                         
  12   4  10        247.69        189.99        33.35 o                         
  14   4  10        687.35        605.90        96.39 o                         
  16   4  10          2.24         34.69        46.02 o                         
  18   4  10          1.98         18.05        45.65 o                         
  20   4  10         11.98        114.24        79.73 o                         
  22   4  10         47.48         15.94        57.43 o                         
  24   4  10         25.39       -117.81        78.54 o                         
 -25   5  10        146.50        265.16       217.45 o                         
 -23   5  10       1123.84        814.86       144.56 o                         
 -21   5  10        151.95        114.38        64.18 o                         
 -19   5  10         16.18        -42.26        55.95 o                         
 -17   5  10        238.60        164.70        68.79 o                         
 -15   5  10         45.17        -33.33        58.35 o                         
 -13   5  10       1141.02       1116.23       147.74 o                         
 -11   5  10        148.83         72.64        35.61 o                         
  -9   5  10        307.29        201.15        48.96 o                         
  -7   5  10       1048.81       1030.36       113.52 o                         
  -5   5  10       3613.22       3867.57       188.21 o                         
  -3   5  10       3482.11       3318.11       176.59 o                         
  -1   5  10        682.51        567.79        70.21 o                         
   1   5  10       4109.43       4282.39       191.39 o                         
   3   5  10         22.09         71.00        32.33 o                         
   5   5  10        630.43        604.81        83.02 o                         
   7   5  10        219.16        175.07        34.78 o                         
   9   5  10       5902.34       6436.09       328.00 o                         
  11   5  10       2155.56       2028.59       279.32 o                         
  13   5  10      14450.45      14606.80       434.27 o                         
  15   5  10          1.62          9.80        84.51 o                         
  17   5  10       3608.81       4032.72       269.26 o                         
  19   5  10          6.58        -42.94        51.22 o                         
  21   5  10         83.10        -33.86        51.22 o                         
  23   5  10          6.38        -96.14        64.09 o                         
 -22   6  10        676.22        349.19       102.54 o                         
 -20   6  10       2537.87       2700.08       243.93 o                         
 -18   6  10       1780.92       1764.16       161.90 o                         
 -16   6  10       1510.36       1306.24       232.56 o                         
 -14   6  10       2743.17       3235.95       231.72 o                         
 -12   6  10        396.62        401.04       108.40 o                         
 -10   6  10       2303.90       2198.66       156.89 o                         
  -8   6  10       1016.46        899.44       201.41 o                         
  -6   6  10       8973.57       8967.30       365.80 o                         
  -4   6  10       1022.01        894.80       142.51 o                         
  -2   6  10      11084.53      11646.71       354.16 o                         
   0   6  10        566.06        336.98        63.84 o                         
   2   6  10       3524.07       3526.64       186.55 o                         
   4   6  10        119.92        113.13        38.64 o                         
   6   6  10       1322.62       1290.81       142.09 o                         
   8   6  10       9146.92       9379.35       354.61 o                         
  10   6  10       4317.61       4674.18       456.51 o                         
  12   6  10       9548.77       9949.28       359.18 o                         
  14   6  10       8649.80       8888.79       283.16 o                         
  16   6  10       3354.70       3309.21       196.03 o                         
  18   6  10       1896.53       1888.52       252.15 o                         
  20   6  10         57.95         19.78        50.96 o                         
  22   6  10        360.34         14.04       108.68 o                         
 -21   7  10        237.01         63.51       107.54 o                         
 -19   7  10       1401.51        801.52       113.32 o                         
 -17   7  10       2353.00       1939.72       223.71 o                         
 -15   7  10       1251.29       1055.15       157.59 o                         
 -13   7  10       4199.34       4145.17       213.08 o                         
 -11   7  10       8204.88       9204.26       462.43 o                         
  -9   7  10       2695.79       2541.59       195.28 o                         
  -7   7  10       4289.14       4567.63       274.78 o                         
  -5   7  10       2942.89       2778.71       393.04 o                         
  -3   7  10        203.12         32.55        42.34 o                         
  -1   7  10        607.32        915.31       348.01 o                         
   1   7  10        320.76        177.69        52.36 o                         
   3   7  10       1732.77       1811.42       137.78 o                         
   5   7  10        744.19        591.53        74.88 o                         
   7   7  10       2276.10       2313.61       193.21 o                         
   9   7  10      10354.97      10371.69       572.23 o                         
  11   7  10       1096.83       1324.38       148.55 o                         
  13   7  10       4682.14       5288.49       237.36 o                         
  15   7  10       3579.85       3902.57       242.20 o                         
  17   7  10        268.33        106.53        62.41 o                         
  19   7  10       1006.95        967.39       156.24 o                         
 -18   8  10       1310.83       1284.10       289.14 o                         
 -16   8  10       2063.50       1609.50       199.54 o                         
 -14   8  10         22.30         40.32        56.65 o                         
 -12   8  10       3104.18       3352.26       418.16 o                         
 -10   8  10       5615.28       6119.72       299.69 o                         
  -8   8  10        469.66        378.00        80.64 o                         
  -6   8  10        905.39        460.93        81.10 o                         
  -4   8  10        602.86        385.37        73.79 o                         
  -2   8  10        801.86        638.10       104.20 o                         
   0   8  10        402.04        230.47        66.15 o                         
   2   8  10        669.58        347.96        76.51 o                         
   4   8  10       4074.22       4193.31       207.58 o                         
   6   8  10       3179.56       3830.31       255.68 o                         
   8   8  10       8374.06       8749.23       374.48 o                         
  10   8  10          0.07          1.14        43.08 o                         
  12   8  10       2419.99       2881.23       223.71 o                         
  14   8  10       2215.09       2060.11       229.52 o                         
  16   8  10       2304.35       1859.14       383.27 o                         
 -13   9  10       3331.63       3372.30       278.17 o                         
 -11   9  10       2827.42       2554.13       236.92 o                         
  -9   9  10         13.89         18.31        60.01 o                         
  -7   9  10       1343.38       1249.73       142.72 o                         
  -5   9  10         13.66        -31.61        44.54 o                         
  -3   9  10        449.59        239.50        95.95 o                         
  -1   9  10        451.50        338.98        73.26 o                         
   1   9  10          1.81        -69.74        59.45 o                         
   3   9  10       1267.04        731.88       138.50 o                         
   5   9  10          0.70        -39.44        53.80 o                         
   7   9  10       4682.33       4588.76       301.21 o                         
   9   9  10        792.26        274.71        88.59 o                         
  11   9  10         18.32        148.24       133.04 o                         
  13   9  10       1138.18        593.07       132.98 o                         
  -8  10  10        175.60         56.40        73.54 o                         
  -6  10  10          7.27        -76.39        89.80 o                         
  -4  10  10        196.63         64.08        67.13 o                         
  -2  10  10       1559.72       1612.56       280.92 o                         
   0  10  10        898.91        782.04       122.36 o                         
   2  10  10          7.21        -66.09        47.08 o                         
   4  10  10        306.43        246.90        84.38 o                         
   6  10  10       2908.70       2631.19       288.66 o                         
 -25   1  11         24.60          8.18        86.48 o                         
 -23   1  11          3.50        -13.44        64.68 o                         
 -21   1  11        114.55         76.52        81.93 o                         
 -19   1  11         18.61        -45.98        67.73 o                         
 -17   1  11         93.81         56.62        97.71 o                         
 -15   1  11         45.15        -44.76        39.01 o                         
 -13   1  11          3.42         -1.91        42.06 o                         
 -11   1  11      14881.65      15425.38       547.56 o                         
  -9   1  11       6119.34       6678.70       340.30 o                         
  -7   1  11        745.13        607.45        84.67 o                         
  -5   1  11        221.49        174.42        58.88 o                         
  -3   1  11       1115.58        921.70       103.72 o                         
  -1   1  11       1345.88       1735.51       161.29 o                         
   1   1  11       4575.85       4804.58       193.15 o                         
   3   1  11        711.59        545.19        66.66 o                         
   5   1  11      11721.40      12291.41       301.66 o                         
   7   1  11        826.22        600.88        66.43 o                         
   9   1  11       3000.20       3271.92       159.65 o                         
  11   1  11         37.77         39.89        31.27 o                         
  13   1  11        230.10        122.88        37.55 o                         
  15   1  11         65.56        -34.30        37.03 o                         
  17   1  11       8835.33       8458.70       347.88 o                         
  19   1  11        100.66         11.73        65.53 o                         
  21   1  11       2433.91       2554.77       186.74 o                         
  23   1  11        208.49        101.28        96.25 o                         
  25   1  11         63.07        -40.96        89.24 o                         
 -26   2  11         56.12        -23.59       111.76 o                         
 -24   2  11         68.95        125.19       101.54 o                         
 -22   2  11        795.88        381.04       148.61 o                         
 -20   2  11        224.97        149.56        76.34 o                         
 -18   2  11        152.67        106.02        53.46 o                         
 -16   2  11        871.01        848.46       223.87 o                         
 -14   2  11      13972.70      14676.94       521.28 o                         
 -12   2  11       3988.94       3897.51       318.10 o                         
 -10   2  11      11475.19      12060.92       422.81 o                         
  -8   2  11       5363.34       5730.36       237.93 o                         
  -6   2  11        645.63        478.00        71.48 o                         
  -4   2  11         16.95         12.09        32.86 o                         
  -2   2  11      11634.46      11823.85       328.63 o                         
   0   2  11       2071.98       2325.91       164.46 o                         
   2   2  11       3108.41       3313.84       164.04 o                         
   4   2  11       9234.95       9626.27       269.63 o                         
   6   2  11       4118.40       4346.28       181.14 o                         
   8   2  11      11887.03      11949.43       291.26 o                         
  10   2  11        206.35        125.94        38.07 o                         
  12   2  11         30.03         35.38        30.11 o                         
  14   2  11         28.12        -24.68        31.95 o                         
  16   2  11       4428.58       4699.17       260.94 o                         
  18   2  11       1108.55       1276.47       139.28 o                         
  20   2  11       4460.01       4592.18       233.25 o                         
  22   2  11       2278.11       2518.37       212.51 o                         
  24   2  11       1115.55       1034.39       168.62 o                         
 -25   3  11         71.10        142.21        89.96 o                         
 -23   3  11        945.69        792.01       152.93 o                         
 -21   3  11        167.73         53.51        47.40 o                         
 -19   3  11        496.78        353.83       112.19 o                         
 -17   3  11       2489.81       2806.36       214.56 o                         
 -15   3  11       3617.69       3777.71       282.81 o                         
 -13   3  11       4699.99       5083.96       323.37 o                         
 -11   3  11       8116.43       7893.96       358.15 o                         
  -9   3  11      17135.75      18003.29       419.65 o                         
  -7   3  11        616.52        429.07        63.54 o                         
  -5   3  11        531.69        269.96        54.10 o                         
  -3   3  11       8363.40       8492.36       284.11 o                         
  -1   3  11         81.11         33.60        38.98 o                         
   1   3  11        704.88        442.10        68.84 o                         
   3   3  11        633.30        428.33        55.62 o                         
   5   3  11      18131.80      17781.29       341.44 o                         
   7   3  11         93.36         35.60        30.96 o                         
   9   3  11        409.22        321.51        50.16 o                         
  11   3  11      10146.10      11110.49       274.01 o                         
  13   3  11       3825.95       3823.46       164.94 o                         
  15   3  11         58.53         47.49        36.21 o                         
  17   3  11       6252.77       6309.37       268.47 o                         
  19   3  11        703.33        597.66       150.38 o                         
  21   3  11        213.64        121.16        52.32 o                         
  23   3  11          4.74        -69.15        74.01 o                         
 -24   4  11         11.55        -52.79       127.14 o                         
 -22   4  11        209.22        160.11        77.99 o                         
 -20   4  11       6906.82       7119.47       326.91 o                         
 -18   4  11        329.93        117.93        62.63 o                         
 -16   4  11       1278.13       1499.36       313.83 o                         
 -14   4  11       5998.91       6567.01       325.27 o                         
 -12   4  11        218.67        139.17        62.89 o                         
 -10   4  11       6179.03       6356.33       298.83 o                         
  -8   4  11      16447.29      17182.91       419.19 o                         
  -6   4  11         17.36         -3.38        33.60 o                         
  -4   4  11       7320.20       8124.86       283.64 o                         
  -2   4  11       1606.40       1448.42       135.70 o                         
   0   4  11        151.02        109.25        44.07 o                         
   2   4  11        932.32        865.92        99.31 o                         
   4   4  11        384.54        237.03        52.12 o                         
   6   4  11       1067.14        829.10       130.71 o                         
   8   4  11       4570.24       4592.88       182.30 o                         
  10   4  11       8918.91       9813.05       260.49 o                         
  12   4  11       1353.65       1605.27       165.35 o                         
  14   4  11       6561.57       6801.31       345.87 o                         
  16   4  11       8636.68       9015.77       533.60 o                         
  18   4  11        276.68        148.20        55.44 o                         
  20   4  11        875.17        520.77       156.21 o                         
  22   4  11       2310.10       2352.07       337.95 o                         
 -23   5  11        138.89         81.58       107.28 o                         
 -21   5  11         54.18        122.61        79.94 o                         
 -19   5  11          8.48        -48.50        54.10 o                         
 -17   5  11       4254.86       4870.95       294.60 o                         
 -15   5  11       5667.21       6227.74       325.43 o                         
 -13   5  11        634.65        592.09        90.80 o                         
 -11   5  11       3240.89       3107.03       209.62 o                         
  -9   5  11       4283.67       4548.03       220.81 o                         
  -7   5  11          9.50         62.11        39.91 o                         
  -5   5  11       1448.16       1284.52       117.90 o                         
  -3   5  11       5488.55       5394.98       225.45 o                         
  -1   5  11        825.25        421.44        65.51 o                         
   1   5  11        810.13        920.74       125.66 o                         
   3   5  11          3.73        -35.97        29.34 o                         
   5   5  11       1002.02        927.02        92.37 o                         
   7   5  11         65.12         42.20        29.66 o                         
   9   5  11        884.76        876.81        85.62 o                         
  11   5  11       8046.66       8272.96       305.81 o                         
  13   5  11        166.24        115.93        51.10 o                         
  15   5  11       2624.96       3085.24       188.97 o                         
  17   5  11       2031.91       1907.04       201.26 o                         
  19   5  11         20.84         29.60       168.93 o                         
  21   5  11       1314.69       1054.83       219.56 o                         
 -20   6  11        877.07        582.11       101.71 o                         
 -18   6  11          1.06        -39.83        52.26 o                         
 -16   6  11        185.68        111.54        73.79 o                         
 -14   6  11       1436.82        785.52       102.93 o                         
 -12   6  11          0.98        -35.96        43.14 o                         
 -10   6  11        485.23        487.06        79.99 o                         
  -8   6  11        715.87        414.67        68.98 o                         
  -6   6  11        123.30        -32.31        39.68 o                         
  -4   6  11         81.81        -51.01        36.39 o                         
  -2   6  11        440.61        301.37        66.18 o                         
   0   6  11         73.16         13.09        42.13 o                         
   2   6  11         27.21        -26.20        32.44 o                         
   4   6  11        415.94        380.44       119.66 o                         
   6   6  11         30.73        -36.63        24.42 o                         
   8   6  11       2442.44       2661.02       191.55 o                         
  10   6  11       1335.17       1065.54       119.07 o                         
  12   6  11         69.43        -10.87        41.58 o                         
  14   6  11        286.45        182.62        52.77 o                         
  16   6  11        597.67        432.99        81.97 o                         
  18   6  11        590.86        244.91        88.95 o                         
  20   6  11          0.88        -97.93        65.29 o                         
 -17   7  11       1427.87       1662.52       198.50 o                         
 -15   7  11        143.60        177.62        77.91 o                         
 -13   7  11         18.41          3.86        53.62 o                         
 -11   7  11        757.88        653.98       127.12 o                         
  -9   7  11         14.00         10.24        40.13 o                         
  -7   7  11        251.88        124.40        43.71 o                         
  -5   7  11       3196.71       3126.69       203.61 o                         
  -3   7  11        166.80        144.16        59.60 o                         
  -1   7  11       1214.69       1052.29       128.49 o                         
   1   7  11       1378.25       1215.42       180.82 o                         
   3   7  11         63.88         12.99        34.61 o                         
   5   7  11        277.97        129.73        40.96 o                         
   7   7  11        922.58        709.23       115.37 o                         
   9   7  11       1545.18       1239.77       151.79 o                         
  11   7  11        130.84         81.53        62.79 o                         
  13   7  11        721.56        422.32        98.24 o                         
  15   7  11          0.14        -16.09        61.57 o                         
  17   7  11       2813.71       3136.46       242.11 o                         
 -14   8  11        241.68         45.90        67.20 o                         
 -12   8  11        812.90        687.94        98.57 o                         
 -10   8  11         50.11        -18.68        52.74 o                         
  -8   8  11          0.83         11.50        58.14 o                         
  -6   8  11         18.55        -83.77        55.84 o                         
  -4   8  11         62.28         15.02        48.24 o                         
  -2   8  11          6.05        -84.59        56.39 o                         
   0   8  11        197.83         93.47        50.71 o                         
   2   8  11        751.18        560.83        89.06 o                         
   4   8  11        105.32         26.17        37.51 o                         
   6   8  11        134.08        -26.42        74.55 o                         
   8   8  11        355.12         79.99       141.45 o                         
  10   8  11          3.51        -73.37        60.31 o                         
  12   8  11        345.85        305.13        81.76 o                         
  14   8  11        326.55        179.93       121.12 o                         
  -9   9  11        492.14        392.61        94.89 o                         
  -7   9  11        110.68        -31.95        61.39 o                         
  -5   9  11         79.58       -113.84        75.89 o                         
  -3   9  11         10.76          3.86        60.56 o                         
  -1   9  11        176.80         22.13        60.55 o                         
   1   9  11       2050.11       2054.35       249.50 o                         
   3   9  11         61.11        -63.25        42.17 o                         
   5   9  11       6024.44       6936.87       449.17 o                         
   7   9  11         49.43        -31.42        68.50 o                         
   9   9  11        325.30        311.61        96.10 o                         
 -24   0  12       2003.13       2030.59       429.15 o                         
 -22   0  12        202.85         99.62       113.03 o                         
 -20   0  12         46.63         82.38       141.77 o                         
 -18   0  12        254.76        -72.80       113.03 o                         
 -16   0  12        211.81        287.37       180.09 o                         
 -14   0  12       9706.86      10528.27       869.79 o                         
 -12   0  12        189.98        312.28       162.85 o                         
 -10   0  12        347.12        362.09       174.34 o                         
  -8   0  12      12298.40      15014.76       986.46 o                         
  -6   0  12       8948.00      10059.08       791.24 o                         
  -4   0  12        877.14        601.48       130.60 o                         
  -2   0  12       2930.30       3088.77       246.17 o                         
   0   0  12        265.10        131.54        65.25 o                         
   2   0  12       6412.27       5916.60       335.82 o                         
   4   0  12       1500.35       1827.82       195.33 o                         
   6   0  12         80.34          0.40        44.42 o                         
   8   0  12       5879.77       5826.07       389.39 o                         
  10   0  12       2282.31       2085.51       220.06 o                         
  12   0  12       2856.20       2755.86       283.34 o                         
  14   0  12      18223.42      18956.43       531.74 o                         
  16   0  12        507.29        695.21       385.94 o                         
  18   0  12      15142.02      16794.43       900.35 o                         
  20   0  12      16033.89      16246.80       805.51 o                         
  22   0  12         50.49        -99.62        91.96 o                         
 -23   1  12        475.45        586.82       254.81 o                         
 -21   1  12         30.07         41.95        88.64 o                         
 -19   1  12         77.18        -26.91        87.31 o                         
 -17   1  12       1928.50       1474.57       275.88 o                         
 -15   1  12       3069.26       3279.82       372.41 o                         
 -13   1  12       6570.93       7610.50       369.76 o                         
 -11   1  12       4874.04       4942.44       302.10 o                         
  -9   1  12          1.67         56.44        54.40 o                         
  -7   1  12       6856.96       7231.97       306.30 o                         
  -5   1  12      11440.24      12129.41       409.53 o                         
  -3   1  12        108.26         79.69        38.70 o                         
  -1   1  12       2331.18       2635.39       181.21 o                         
   1   1  12       3075.83       3160.90       198.44 o                         
   3   1  12       2169.40       2176.76       139.58 o                         
   5   1  12        261.14        176.89        41.41 o                         
   7   1  12         22.14          4.97        31.52 o                         
   9   1  12       1629.42       2007.35       135.58 o                         
  11   1  12        900.96        809.85       143.12 o                         
  13   1  12        848.50        910.90       108.29 o                         
  15   1  12        546.68        536.56        80.06 o                         
  17   1  12       3778.40       3985.43       250.72 o                         
  19   1  12       5549.76       6020.86       305.04 o                         
  21   1  12        706.64        648.74       273.96 o                         
  23   1  12       2651.25       2714.52       319.85 o                         
 -24   2  12       3474.73       2894.12       403.43 o                         
 -22   2  12          0.84       -149.43        99.62 o                         
 -20   2  12        144.85        133.48        84.82 o                         
 -18   2  12          5.08         -4.34        52.29 o                         
 -16   2  12          2.71        -87.76        65.84 o                         
 -14   2  12        568.74        421.56       101.17 o                         
 -12   2  12         66.47         63.45        69.14 o                         
 -10   2  12       3054.87       3199.79       264.32 o                         
  -8   2  12          3.78         -6.17        38.21 o                         
  -6   2  12       5085.57       5281.99       245.20 o                         
  -4   2  12        490.31        387.01        77.21 o                         
  -2   2  12       1380.35       1585.33       153.02 o                         
   0   2  12        130.88         28.19        45.70 o                         
   2   2  12         50.74         64.92        35.21 o                         
   4   2  12        755.56        532.04        69.60 o                         
   6   2  12        637.14        494.42        64.24 o                         
   8   2  12       1674.56       1522.96       119.64 o                         
  10   2  12       1264.31       1066.72       148.10 o                         
  12   2  12        864.13        795.08        79.46 o                         
  14   2  12       2802.05       2806.83       148.90 o                         
  16   2  12        100.19         94.88        56.71 o                         
  18   2  12        245.56        293.91        83.28 o                         
  20   2  12        969.09        746.28       248.00 o                         
  22   2  12       1030.75        927.16       195.32 o                         
 -23   3  12        319.95        554.99       166.81 o                         
 -21   3  12        322.79        333.55        97.12 o                         
 -19   3  12        186.79        171.04        70.00 o                         
 -17   3  12        423.18        362.48        79.41 o                         
 -15   3  12          0.35         25.88        59.03 o                         
 -13   3  12        366.79         61.30        85.17 o                         
 -11   3  12        127.18         27.70        64.79 o                         
  -9   3  12         84.06         37.55        36.00 o                         
  -7   3  12       4403.47       4088.52       258.80 o                         
  -5   3  12       5309.88       5258.64       234.45 o                         
  -3   3  12          1.00        -22.64        43.27 o                         
  -1   3  12       2201.59       2270.23       167.93 o                         
   1   3  12       1897.08       1852.78       149.31 o                         
   3   3  12       2488.07       2724.54       145.74 o                         
   5   3  12        422.65        360.45        58.00 o                         
   7   3  12       2787.38       2904.59       162.22 o                         
   9   3  12          9.34        -18.85        28.22 o                         
  11   3  12       1496.20       1421.23       110.97 o                         
  13   3  12       5082.14       5630.70       251.06 o                         
  15   3  12         35.88        -32.22        31.61 o                         
  17   3  12        316.08        227.35        58.36 o                         
  19   3  12        415.39        203.56        84.25 o                         
  21   3  12        625.94        295.01        82.87 o                         
 -22   4  12         10.91        -10.29        76.23 o                         
 -20   4  12          0.36       -106.63        71.09 o                         
 -18   4  12        194.59         83.19        64.72 o                         
 -16   4  12        246.16         55.43        70.32 o                         
 -14   4  12          0.15        -62.13        52.58 o                         
 -12   4  12        562.12        334.04        70.45 o                         
 -10   4  12         57.18        -14.26        29.49 o                         
  -8   4  12        616.25        485.69        80.01 o                         
  -6   4  12        157.96         65.73        43.11 o                         
  -4   4  12        616.84        346.10        63.40 o                         
  -2   4  12        268.51        201.16        86.54 o                         
   0   4  12       2881.88       2888.19       187.95 o                         
   2   4  12        833.25        621.62        87.44 o                         
   4   4  12        489.03        449.01        91.40 o                         
   6   4  12        643.05        430.13        66.87 o                         
   8   4  12       1832.54       1901.35       121.45 o                         
  10   4  12        206.38        179.36        51.29 o                         
  12   4  12         13.31         -3.91        29.49 o                         
  14   4  12          0.50        -49.93        33.28 o                         
  16   4  12        368.25        272.62        61.85 o                         
  18   4  12         27.64        -29.54        44.76 o                         
  20   4  12          0.09        -58.18        80.13 o                         
 -19   5  12         28.96        -47.76        58.21 o                         
 -17   5  12       1976.67       1815.07       189.28 o                         
 -15   5  12        206.57         67.80        64.73 o                         
 -13   5  12          4.04        -69.28        46.19 o                         
 -11   5  12        306.39        257.01        63.95 o                         
  -9   5  12        988.12        812.23       100.42 o                         
  -7   5  12       8273.62       8464.75       295.46 o                         
  -5   5  12       2603.19       2794.55       180.88 o                         
  -3   5  12       1182.99        992.63       123.75 o                         
  -1   5  12        137.01         78.64        34.57 o                         
   1   5  12        233.92        111.03        57.80 o                         
   3   5  12       2618.82       2596.09       167.62 o                         
   5   5  12       3274.90       3342.20       158.59 o                         
   7   5  12        113.95         26.81        34.69 o                         
   9   5  12       3297.94       3376.24       140.45 o                         
  11   5  12        266.70        181.13        62.84 o                         
  13   5  12       2751.30       2185.78       180.92 o                         
  15   5  12         98.71         -9.81        52.53 o                         
  17   5  12        127.33        -70.54        64.92 o                         
  19   5  12          4.58        -71.07        47.38 o                         
 -18   6  12        861.56        531.34        98.72 o                         
 -16   6  12        267.15        274.14        89.26 o                         
 -14   6  12        912.87        650.31       117.88 o                         
 -12   6  12        729.95        722.57       116.25 o                         
 -10   6  12       4861.64       5052.65       268.87 o                         
  -8   6  12        205.29        104.67        52.26 o                         
  -6   6  12       9089.98       9307.98       327.80 o                         
  -4   6  12       1258.74        862.47       183.15 o                         
  -2   6  12       4700.30       5016.79       264.55 o                         
   0   6  12       1059.13        965.61       258.03 o                         
   2   6  12        419.63        231.76        56.25 o                         
   4   6  12         12.38         42.27        34.18 o                         
   6   6  12       3154.89       3239.83       145.62 o                         
   8   6  12       4835.68       4785.23       184.64 o                         
  10   6  12       2825.26       2561.16       199.86 o                         
  12   6  12       1866.44       1707.05       160.68 o                         
  14   6  12       2782.88       2628.06       228.25 o                         
  16   6  12        227.05        156.14        72.78 o                         
 -15   7  12         26.29        -81.79        54.52 o                         
 -13   7  12        347.21        169.02       150.02 o                         
 -11   7  12       1610.36       1395.88       145.24 o                         
  -9   7  12         52.94         26.50        53.55 o                         
  -7   7  12       4918.49       5105.30       247.02 o                         
  -5   7  12       4709.06       5281.26       272.19 o                         
  -3   7  12         10.88        -38.65        52.84 o                         
  -1   7  12       3914.67       4186.74       214.15 o                         
   1   7  12       1981.14       1959.40       159.11 o                         
   3   7  12        220.16         86.48        44.39 o                         
   5   7  12        676.35        487.47        63.76 o                         
   7   7  12          1.32        -69.25        67.85 o                         
   9   7  12       1057.13        532.15        93.36 o                         
  11   7  12        363.23        154.04        66.03 o                         
  13   7  12       3124.11       3067.84       240.44 o                         
 -10   8  12        233.65        125.62        63.70 o                         
  -8   8  12       3338.47       3976.69       244.49 o                         
  -6   8  12       3165.73       3312.29       232.89 o                         
  -4   8  12       1405.75       1557.77       248.08 o                         
  -2   8  12        570.44        439.47        90.22 o                         
   0   8  12       6139.42       7191.75       296.42 o                         
   2   8  12        493.45        211.33        64.67 o                         
   4   8  12        526.30        238.38        51.66 o                         
   6   8  12          0.57        -78.95       107.57 o                         
   8   8  12         36.79        -47.60        62.67 o                         
  10   8  12       1399.73        704.34       138.57 o                         
 -21   1  13        244.00        123.00       160.93 o                         
 -19   1  13        576.97        310.36       126.44 o                         
 -17   1  13       1743.51       1574.07       564.21 o                         
 -15   1  13        123.34         67.52        91.14 o                         
 -13   1  13        838.67        724.92       291.11 o                         
 -11   1  13       2783.41       3306.78       367.75 o                         
  -9   1  13        518.46        358.98        86.79 o                         
  -7   1  13         13.78         45.00        60.28 o                         
  -5   1  13         25.75         32.27        40.86 o                         
  -3   1  13       9000.28      10343.72       362.85 o                         
  -1   1  13        711.51        559.46        76.19 o                         
   1   1  13       7228.86       8028.81       270.26 o                         
   3   1  13       1526.97       1487.45       130.62 o                         
   5   1  13       1920.78       1978.31       146.74 o                         
   7   1  13          0.22        -41.62        27.74 o                         
   9   1  13        184.55        133.59        41.52 o                         
  11   1  13         28.72        -16.86        39.18 o                         
  13   1  13         13.60        -31.14        48.12 o                         
  15   1  13       3451.67       3797.92       207.41 o                         
  17   1  13       5732.61       6030.61       311.15 o                         
  19   1  13         34.54         -0.07        70.36 o                         
  21   1  13       2968.79       2622.83       261.83 o                         
 -20   2  13        309.84        361.08       160.37 o                         
 -18   2  13        446.34        317.38        87.40 o                         
 -16   2  13          3.09         51.14        68.78 o                         
 -14   2  13       7635.44       7977.13       436.12 o                         
 -12   2  13         22.31          8.69        57.71 o                         
 -10   2  13       4374.55       4735.77       329.20 o                         
  -8   2  13       1147.96       1152.98       139.08 o                         
  -6   2  13       1406.24       1224.72       170.59 o                         
  -4   2  13       3285.09       3587.03       256.24 o                         
  -2   2  13       5010.07       5078.62       262.73 o                         
   0   2  13       2431.39       2301.82       168.02 o                         
   2   2  13      16981.14      18278.31       414.87 o                         
   4   2  13        317.70        181.44        53.84 o                         
   6   2  13        520.21        495.74        70.02 o                         
   8   2  13       2611.25       2686.04       183.89 o                         
  10   2  13        857.16        563.69        71.18 o                         
  12   2  13        198.63        130.09        53.66 o                         
  14   2  13         82.43         10.68        43.95 o                         
  16   2  13        690.97        546.91        77.33 o                         
  18   2  13         69.89         25.56       254.81 o                         
  20   2  13       3916.38       4047.95       306.44 o                         
 -19   3  13         83.55         70.35        73.53 o                         
 -17   3  13       2533.38       2502.74       301.39 o                         
 -15   3  13        627.18        283.38        89.75 o                         
 -13   3  13       1129.41       1047.47       150.01 o                         
 -11   3  13        108.59         -3.86        51.36 o                         
  -9   3  13        137.13         81.62        48.27 o                         
  -7   3  13        204.46        116.73        58.96 o                         
  -5   3  13        391.67        436.23        81.15 o                         
  -3   3  13       7511.21       7631.90       332.98 o                         
  -1   3  13        216.17        228.01        67.11 o                         
   1   3  13       5362.98       5855.42       253.97 o                         
   3   3  13       2068.31       2286.45       167.02 o                         
   5   3  13        244.00        113.96        45.75 o                         
   7   3  13       1025.75       1031.93       111.50 o                         
   9   3  13        122.03        -12.33        32.36 o                         
  11   3  13       3216.88       3590.73       176.92 o                         
  13   3  13        571.67        414.76        59.81 o                         
  15   3  13       3735.90       4246.26       241.70 o                         
  17   3  13         79.50         86.20        55.19 o                         
  19   3  13         24.95        -86.88        57.92 o                         
 -18   4  13        310.18         88.17        84.73 o                         
 -16   4  13        332.88         91.88        89.89 o                         
 -14   4  13         15.54         -3.71        56.51 o                         
 -12   4  13         47.18        101.04        74.32 o                         
 -10   4  13       3803.08       3634.03       195.16 o                         
  -8   4  13       1544.56       1499.74       219.72 o                         
  -6   4  13       1018.93        909.59       115.47 o                         
  -4   4  13      16330.84      16885.83       480.31 o                         
  -2   4  13       1118.78        796.08       207.66 o                         
   0   4  13        147.14        135.50        53.15 o                         
   2   4  13       7844.06       8411.96       284.65 o                         
   4   4  13       2538.21       2934.03       169.37 o                         
   6   4  13          7.87          7.18        31.28 o                         
   8   4  13       2772.78       2827.40       177.50 o                         
  10   4  13        344.29        150.18        44.39 o                         
  12   4  13          9.83        -52.97        35.31 o                         
  14   4  13       5169.00       5348.73       197.02 o                         
  16   4  13        257.62         74.14        91.35 o                         
  18   4  13        160.32         68.32        63.96 o                         
 -17   5  13         38.58        -57.01        58.60 o                         
 -15   5  13        969.51        617.14       100.32 o                         
 -13   5  13        117.91        -16.42        58.89 o                         
 -11   5  13        609.94        450.12        81.43 o                         
  -9   5  13       2199.70       2215.26       155.63 o                         
  -7   5  13          4.66        -52.67        35.11 o                         
  -5   5  13       5850.28       6336.49       255.98 o                         
  -3   5  13       5209.32       5740.82       283.95 o                         
  -1   5  13        790.21        629.78       102.11 o                         
   1   5  13        589.37        505.98        79.93 o                         
   3   5  13       3802.80       4233.33       203.70 o                         
   5   5  13        645.03        570.03        73.11 o                         
   7   5  13        624.89        411.65        77.29 o                         
   9   5  13       2643.06       2439.72       144.53 o                         
  11   5  13       3042.06       2958.86       160.51 o                         
  13   5  13        598.26        397.91        77.81 o                         
  15   5  13       1788.44       1433.87       234.24 o                         
 -14   6  13        320.66        322.35        88.21 o                         
 -12   6  13        878.58        513.12       116.49 o                         
 -10   6  13       1827.16       1690.00       177.15 o                         
  -8   6  13         93.41        -33.16        64.99 o                         
  -6   6  13       2364.67       2449.02       169.99 o                         
  -4   6  13       1571.61       1212.06       147.70 o                         
  -2   6  13         76.55        110.79        55.69 o                         
   0   6  13        449.78        277.57        99.07 o                         
   2   6  13       1658.06       1861.66       165.08 o                         
   4   6  13        600.37        364.15        93.39 o                         
   6   6  13         39.38         49.42        43.04 o                         
   8   6  13        478.26        353.25        51.77 o                         
  10   6  13         71.45         -1.18        60.68 o                         
  12   6  13        243.63        102.72        63.84 o                         
 -11   7  13        552.28        490.90        77.03 o                         
  -9   7  13        150.11         45.56        79.93 o                         
  -7   7  13        472.68        379.12        92.13 o                         
  -5   7  13        313.56        125.49        60.12 o                         
  -3   7  13        194.62        141.81        59.89 o                         
  -1   7  13        289.55        130.30        62.41 o                         
   1   7  13        162.50        140.35        55.22 o                         
   3   7  13        875.47        547.20        68.03 o                         
   5   7  13          1.58        -55.26        41.85 o                         
   7   7  13         21.00        -22.11        64.89 o                         
   9   7  13        104.22        -84.61        56.41 o                         
  -2   8  13         24.75        -18.51        55.47 o                         
   0   8  13        314.67        124.85        79.68 o                         
 -18   0  14         16.98       -186.79       124.53 o                         
 -16   0  14       2080.02       1327.48       342.93 o                         
 -14   0  14        749.15        605.40       239.48 o                         
 -12   0  14        389.84        195.41       137.94 o                         
 -10   0  14        197.14         21.07       160.93 o                         
  -8   0  14       2793.41       4256.60       590.08 o                         
  -6   0  14       3822.95       3609.05       536.43 o                         
  -4   0  14          3.38        -70.87        47.24 o                         
  -2   0  14       3740.61       4015.18       318.34 o                         
   0   0  14      11555.73      12196.01       622.68 o                         
   2   0  14        319.88        164.63        71.93 o                         
   4   0  14       7741.38       8796.31       436.04 o                         
   6   0  14       3262.69       3835.78       284.26 o                         
   8   0  14       2793.21       2803.27       277.03 o                         
  10   0  14         80.85        -50.75        59.27 o                         
  12   0  14       2672.89       3110.98       251.52 o                         
  14   0  14       2602.89       2988.35       253.28 o                         
  16   0  14         81.95       -117.82        78.55 o                         
  18   0  14      15287.38      16074.22       890.86 o                         
 -19   1  14       3227.24       3651.20       426.83 o                         
 -17   1  14         35.17        -18.96        86.42 o                         
 -15   1  14        229.07         61.07        89.09 o                         
 -13   1  14        141.53        -11.92       115.91 o                         
 -11   1  14        388.02        413.19       235.65 o                         
  -9   1  14        247.90         68.97        91.00 o                         
  -7   1  14       3769.09       2907.78       347.32 o                         
  -5   1  14         15.54        -87.11        58.07 o                         
  -3   1  14       2289.37       2151.80       190.63 o                         
  -1   1  14      19811.33      20219.09       480.63 o                         
   1   1  14        315.31        229.78        62.75 o                         
   3   1  14       2626.05       2729.96       216.02 o                         
   5   1  14       7961.66       8532.67       330.86 o                         
   7   1  14        153.81         86.46        51.48 o                         
   9   1  14        618.00        463.64        76.30 o                         
  11   1  14       2195.38       2363.09       178.35 o                         
  13   1  14         26.37        -37.50        37.41 o                         
  15   1  14        807.45        499.26        89.58 o                         
  17   1  14        539.13        313.99       110.40 o                         
 -18   2  14        227.13        -71.01        73.75 o                         
 -16   2  14          0.70        -90.32        60.21 o                         
 -14   2  14        266.43        157.64        77.73 o                         
 -12   2  14        166.42         73.77        75.19 o                         
 -10   2  14         30.87         35.12        72.71 o                         
  -8   2  14        193.68        119.16        69.13 o                         
  -6   2  14        279.38        136.62        70.44 o                         
  -4   2  14       1086.59       1017.74       127.13 o                         
  -2   2  14       1071.85        744.51       103.20 o                         
   0   2  14        180.91        166.34        60.52 o                         
   2   2  14         35.83          7.66        68.11 o                         
   4   2  14        640.93        381.59        64.30 o                         
   6   2  14        943.48        500.76        88.25 o                         
   8   2  14        126.62         36.23        47.06 o                         
  10   2  14        231.29        129.15        48.42 o                         
  12   2  14         36.95        -53.81        35.88 o                         
  14   2  14          0.80        -46.65        37.48 o                         
  16   2  14       1243.84       1035.49       137.03 o                         
 -17   3  14         82.63         -3.16        69.13 o                         
 -15   3  14        269.81        191.16        88.09 o                         
 -13   3  14       1166.91       1129.96       212.10 o                         
 -11   3  14        947.84        559.27       112.53 o                         
  -9   3  14        348.61        276.38        82.05 o                         
  -7   3  14       2401.12       2454.42       189.04 o                         
  -5   3  14        513.54        559.86        97.66 o                         
  -3   3  14        976.20        978.63       153.38 o                         
  -1   3  14       1512.90       1314.53       163.85 o                         
   1   3  14         88.25        -51.38        44.55 o                         
   3   3  14         59.68         45.55        42.68 o                         
   5   3  14       1065.20        692.48        83.56 o                         
   7   3  14        301.21        254.86        53.46 o                         
   9   3  14        653.55        376.69        70.68 o                         
  11   3  14        278.35        161.24        63.78 o                         
  13   3  14        251.08        192.05        54.03 o                         
  15   3  14       1140.34       1369.55       170.67 o                         
 -14   4  14         81.71         36.96        71.22 o                         
 -12   4  14         57.52        -26.17        54.95 o                         
 -10   4  14         76.38         -6.66        67.83 o                         
  -8   4  14        433.37        204.36        66.43 o                         
  -6   4  14        193.08         29.02        49.18 o                         
  -4   4  14        975.01        566.49       153.98 o                         
  -2   4  14        138.51        -34.21        45.70 o                         
   0   4  14        134.91        104.46        65.61 o                         
   2   4  14        871.72        430.91        70.71 o                         
   4   4  14       1594.83       1256.21       132.22 o                         
   6   4  14         28.73        -57.44        38.29 o                         
   8   4  14          7.86        -58.49        38.99 o                         
  10   4  14          2.14        -58.15        43.95 o                         
  12   4  14        385.74        235.99        76.54 o                         
  14   4  14        111.07         18.80        52.84 o                         
 -13   5  14       1733.95       2018.15       208.92 o                         
 -11   5  14        620.51        428.22        93.59 o                         
  -9   5  14        226.41         86.77        63.69 o                         
  -7   5  14       3761.25       3865.67       209.90 o                         
  -5   5  14          6.97        -22.12        39.20 o                         
  -3   5  14        648.91        481.51        75.63 o                         
  -1   5  14        686.29        530.39        85.69 o                         
   1   5  14        410.91        306.89        69.49 o                         
   3   5  14         23.52        -59.59        39.73 o                         
   5   5  14       2503.27       2992.11       188.22 o                         
   7   5  14         36.49        -11.87        43.61 o                         
   9   5  14        311.85        152.32        57.10 o                         
  11   5  14         49.46        -65.01        61.68 o                         
  -8   6  14       1719.29       1946.66       215.90 o                         
  -6   6  14       3425.63       3424.55       220.16 o                         
  -4   6  14        196.97         82.05        55.81 o                         
  -2   6  14       2410.37       2523.54       179.84 o                         
   0   6  14        847.60        626.92        96.55 o                         
   2   6  14        210.92        116.01        49.93 o                         
   4   6  14       1540.46       1561.90       168.44 o                         
   6   6  14        913.66        691.13       107.79 o                         
   8   6  14       2302.25       2782.24       146.44 o                         
 -15   1  15         25.21        143.69       155.18 o                         
 -13   1  15        695.67        516.33       192.14 o                         
 -11   1  15        991.01        710.86       198.29 o                         
  -9   1  15        762.80        396.75       143.69 o                         
  -7   1  15        218.64         51.57        71.98 o                         
  -5   1  15         34.25         72.75        64.73 o                         
  -3   1  15       2175.06       2088.44       193.54 o                         
  -1   1  15        438.08        211.32        73.26 o                         
   1   1  15       2211.44       2429.80       181.52 o                         
   3   1  15        970.17        759.03       117.46 o                         
   5   1  15        445.06        254.79        69.52 o                         
   7   1  15        205.70         67.16        78.54 o                         
   9   1  15       1039.88        818.76       101.89 o                         
  11   1  15        424.80        209.04       134.64 o                         
  13   1  15         12.73          4.42        60.73 o                         
 -14   2  15        322.42        -18.99       104.01 o                         
 -12   2  15         27.01       -116.51        77.67 o                         
 -10   2  15        127.07        -81.79        64.98 o                         
  -8   2  15        388.58        405.37       100.97 o                         
  -6   2  15       2078.97       2353.05       202.63 o                         
  -4   2  15       1212.59       1228.27       246.55 o                         
  -2   2  15        587.41        351.83        83.65 o                         
   0   2  15        235.58        179.20        92.62 o                         
   2   2  15       5624.68       6047.73       255.81 o                         
   4   2  15       1359.56        949.25       141.19 o                         
   6   2  15         74.21        -60.96        40.64 o                         
   8   2  15       2060.73       1776.35       155.34 o                         
  10   2  15         69.77        -58.72        44.75 o                         
  12   2  15        870.90        743.85        99.18 o                         
 -11   3  15        976.20        588.09       130.37 o                         
  -9   3  15        982.36        739.69       140.10 o                         
  -7   3  15         35.55         56.03        53.12 o                         
  -5   3  15       2456.37       2546.40       214.98 o                         
  -3   3  15         38.97        -12.61        59.53 o                         
  -1   3  15       1484.53        984.39       113.10 o                         
   1   3  15       6479.09       6851.49       294.72 o                         
   3   3  15       3070.49       3304.15       208.21 o                         
   5   3  15          0.67        -38.00        42.38 o                         
   7   3  15       6519.98       7258.55       301.19 o                         
   9   3  15       1498.28       1576.51       213.61 o                         
  11   3  15        766.35        683.07       118.85 o                         
 -10   4  15        384.75        284.34       114.53 o                         
  -8   4  15         39.55        -63.77        58.41 o                         
  -6   4  15       1526.72       1082.26       129.68 o                         
  -4   4  15       3432.19       4038.36       264.27 o                         
  -2   4  15        160.26         81.37        67.92 o                         
   0   4  15          1.86        -63.99        42.66 o                         
   2   4  15       3434.73       3774.18       221.72 o                         
   4   4  15       2838.67       3501.60       212.26 o                         
   6   4  15       4686.77       5325.60       250.85 o                         
   8   4  15       8309.80       9931.67       339.82 o                         
  -5   5  15       1290.49       1057.01       141.86 o                         
  -3   5  15         28.29        -72.58        48.38 o                         
  -1   5  15         94.57        -66.80        51.49 o                         
   1   5  15       1568.33       1066.98       110.83 o                         
   3   5  15       1853.86       2002.85       208.34 o                         
  -8   0  16       1783.59       1340.89       365.92 o                         
  -6   0  16        994.88        698.79       190.04 o                         
  -4   0  16       3232.38       2534.84       364.77 o                         
  -2   0  16       2593.40       2375.04       278.70 o                         
   0   0  16       1452.86       1533.15       336.21 o                         
   2   0  16         72.78        -49.01        65.94 o                         
   4   0  16       3192.83       3305.55       567.39 o                         
   6   0  16         11.66       -106.84        79.58 o                         
  -7   1  16         97.47        -26.68        99.38 o                         
  -5   1  16          4.86         29.16        64.56 o                         
  -3   1  16          9.09        -74.53        49.69 o                         
  -1   1  16       2606.94       2203.98       209.20 o                         
   1   1  16         14.42        -16.17        45.39 o                         
   3   1  16       2765.07       3020.23       206.41 o                         
   5   1  16       2597.80       2805.77       232.30 o                         
   7   1  16        754.41        411.23        79.46 o                         
  -6   2  16          0.73        -94.02        62.68 o                         
  -4   2  16          2.41        -29.03        57.32 o                         
  -2   2  16       1067.48        686.95       114.03 o                         
   0   2  16        174.24        165.68        80.69 o                         
   2   2  16        159.46         27.10        62.64 o                         
   4   2  16       7267.46       7981.68       337.47 o                         
  -3   3  16        142.14         57.76        58.30 o                         
  -1   3  16        121.99       -105.38        70.26 o                         
   1   3  16          5.72        -75.01        50.01 o                         
                                                                                
